# Supplementary material for: PROCEED v6.1: Phenotypic rates of change evolutionary and ecological database
Source: Ecology. 2025 Mar 3;106(3):e70009. doi: 10.1002/ecy.70009 (PMC11876790; doi:10.1002/ecy.70009)
Supplement: Supplementary file 1 — Appendix S1. [file ECY-106-e70009-s001.zip]

Archive with 9 entries (8 files):
- DataS1/
- DataS1/.~lock.metadata_PROCEED2.docx#
- DataS1/PROCEEDv6.1_BasicCode.txt
- DataS1/PROCEEDv6.1_RatesDB.csv
- DataS1/PROCEEDv6.1_TimeSeriesDB.csv
- DataS1/PROCEEDv6.1_species_GT.csv
- DataS1/PROCEEDv6.1_species_genome.csv
- DataS1/PROCEEDv6.1_taxonomy.csv
- Metadata_S1.pdf
