# Supplementary material for: PROCEED v6.1: Phenotypic rates of change evolutionary and ecological database
Source: Ecology. 2025 Mar 3;106(3):e70009. doi: 10.1002/ecy.70009 (PMC11876790; doi:10.1002/ecy.70009)
Supplement: Supplementary file 1 — Appendix S1. [file ECY-106-e70009-s001.zip › DataS1/PROCEEDv6.1_BasicCode.txt]

#PROCEED v6.1
#Basic database handling and examples
#This script assumes you have basic knowledge of coding in R and uses RStudio delineations

#Code written by Lucas D. Gorné and reviewed by Kiyoko Gotanda
#Last updated May 28, 2024

#Content----
# 1) Basic handling, computing Darwins, Haldanes and related metrics
# 2) Figure 5 example (Gorné et al. 2024, Ecology, data-paper)
# 3) Code to link TimeSeriesDB to related values in RatesDB, compute "time_years", "time_generations", and imput "uts_ID"


#1.1 LOADING DATA----
rm(list=ls()) #clear environment
setwd("...set the path where PROCEED is saved...")
datos <- read.csv("PROCEEDv6.1_RatesDB.csv", na.string="")
colnames(datos)

#1.2 REMOVING OLD VARIABLES (version 5.0)----
datos <- datos[,1:63]
colnames(datos)

#1.3 COMPUTING DARWINS----
#where to compute Darwins
datos$okD <- 1
#Darwins cannot be computed if the trait is not measured in a ratio scale,
# or if the average mean of sample 1 is equal to zero,
# or if it is a missing value,
# or if the ratio between mean 2 and mean 1 is a negative value.
datos$okD[datos$data_scale!="ratio"] <- 0
datos$okD[is.na(datos$mean1)] <- 0
datos$okD[datos$mean1==0 & datos$transf_data=="raw"] <- 0
datos$okD[(datos$mean1/datos$mean2)<0 & datos$transf_data=="raw"] <- 0

#we did not compute Darwins if the trait measurement scale is unknown
#	whether it is in the raw scale or any transformation (e.g. log) was applied.
#Only data in the raw or ln-transformed scale were included
datos$okD[is.na(datos$transf_data)] <- 0
datos$okD[datos$transf_data!="raw" & datos$transf_data!="ln"] <- 0

#the records expressed in ln-transformed scale
#	requires also the standard deviation to be computed
datos$okD[datos$transf_data=="ln" & (is.na(datos$sd1) | is.na(datos$sd2))] <- 0
datos$okD[datos$transf_data=="ln" & is.na(datos$sd1)] <- 0
nrow(datos)-sum(datos$okD) #number of excluded cases

#Additional quality control
#checking for problems in the mean values
plot(datos$mean1[datos$okD==1], datos$mean2[datos$okD==1], log="xy")
#	strong positive correlation between mean1 and mean2, one suspicious case
hist(log10(abs(datos$mean1[datos$okD==1]/datos$mean2[datos$okD==1])))
#	Cases where mean1 and mean 2 are two orders of magnitude (or more) apart,
#	were excluded from Darwins calculus.
datos$okD[which(abs(log10(abs(datos$mean1/datos$mean2)))>2)] <- 0
nrow(datos)-sum(datos$okD) #number of excluded cases

#Darwins numerator
datos$numD <- NA
okD <- which(datos$okD==1)
datos$numD[okD] <- log(datos$mean2[okD]/datos$mean1[okD])
	#if transf_data=ln the calculus of darwins is different (Lynch 1990)
	#SD(ln)=CV(x) ; mean(ln)=ln(mean(x))-0.5*(CV(x))^2
	# => ln(mean(x)) = mean(ln)+0.5*(SD(ln))^2
	okD_ln <- which(datos$okD==1 & datos$transf_data=="ln")
	datos$numD[okD_ln] <- (datos$mean2[okD_ln]+0.5*datos$sd2[okD_ln]^2) -
							(datos$mean1[okD_ln]+0.5*datos$sd1[okD_ln]^2)
sum(datos$okD) == sum(!is.na(datos$numD)) #TRUE
#Darwins
datos$D <- datos$numD/(datos$years/1000000)
	#absolute values
	datos$a_numD <- abs(datos$numD)
	datos$a_D <- abs(datos$D)
	#log10 values
	sum(na.omit(datos$a_numD)==0) #188 cases with amount of change (and so the rate of change) equal to zero
	min(datos$a_numD[datos$a_numD>0], na.rm=T) #2.475e-06 minimum value after zero
	hist(log10(datos$a_numD)) #0.0001 is better to keep the distribution
	datos$La_numD <- log10(datos$a_numD+0.0001)
	min(datos$a_D[datos$a_D>0], na.rm=T) #0.033 minimum value after zero
	hist(log10(datos$a_D)) #1 is better to keep the distribution
	datos$La_D <- log10(datos$a_D+1)

#1.4 COMPUTING HALDANES----
#where to compute Haldnes
datos$okH <- 1
#Haldanes cannot be computed if the standard deviation of sample 1 or 2,
#	or any of the sample sizes is lacking
datos$okH[is.na(datos$sd1) | is.na(datos$sd2) | is.na(datos$n1) | is.na(datos$n2)] <- 0

#Haldanes cannot be computed if the generation time is unknown
datos$okH[is.na(datos$generations)] <- 0
nrow(datos)-sum(datos$okH) #number of excluded cases

#Additional quality control
#we assumed as outlier and excluded from the calculation of Haldanes the recods where:
# 1) the standard deviation of any of the samples were zero
datos$okH[datos$sd1==0 | datos$sd2==0] <- 0
# 2) the coefficient of variation was smaller than 0.1 or larger than 1000
datos$okH[which((abs(datos$sd1/datos$mean1)*100)<0.1)] <- 0
datos$okH[which((abs(datos$sd1/datos$mean1)*100)>1000)] <- 0
datos$okH[which((abs(datos$sd2/datos$mean2)*100)<0.1)] <- 0
datos$okH[which((abs(datos$sd2/datos$mean2)*100)>1000)] <- 0
nrow(datos)-sum(datos$okH) #number of excluded cases

okH <- which(datos$okH==1)
#Raw pooled SD
#sqrt(((n1-1)*SD1^2+(n2-1)*SD2^2)/(n1+n2-2))
datos$pSD <- NA
datos$pSD[okH] <- sqrt(((datos$n1[okH]-1)*datos$sd1[okH]^2+
						(datos$n2[okH]-1)*datos$sd2[okH]^2)/(datos$n1[okH]+datos$n2[okH]-2))
#Haldanes numerator
datos$numH <- NA
datos$numH[okH] <- (datos$mean1[okH] - datos$mean2[okH]) / datos$pSD[okH]
#Haldanes
datos$H <- NA
datos$H[okH] <- datos$numH[okH]/datos$generations[okH]
	#absolute values
	datos$a_numH <- abs(datos$numH)
	datos$a_H <- abs(datos$H)
	#log10 values
	#log10 values
	sum(na.omit(datos$a_numH)==0) #0 cases with amount of change (and so the rate of change) equal to zero
	datos$La_numH <- log10(datos$a_numH)
	datos$La_H <- log10(datos$a_H)

#saving the processed Rates database
write.csv(tser, "PROCEEDv6.1_RatesDB_2.csv", na="")


#2 Figure 5 example----
#2.1 Analysis of the effect of the disturbance type on the amount of change----
# measured as darwins numerator

#packages required
library(nlme)
library(MASS)
library(multcomp)

#subseting the database to keep only relevant cases for this analysis
dat_D <- droplevels(datos[datos$okD==1,])
#some aditional handling
dat_D$logY <- log10(dat_D$years)
dat_D$design <- as.factor(dat_D$design)
dat_D$genphen <- as.factor(dat_D$genphen)
dat_D$trait_type <- as.factor(dat_D$trait_type)
dat_D$disturbance <- as.factor(dat_D$disturbance)
dat_D$experimental <- as.factor(dat_D$experimental)
dat_D$out_in <- as.factor(dat_D$out_in)
dat_D$env_change <- as.factor(dat_D$env_change)
dat_D$data_type <- as.factor(dat_D$data_type)
dat_D$transf_data <- as.factor(dat_D$transf_data)
dat_D$taxa <- as.factor(dat_D$taxa)

#selecting for a model
#controling for the lack of independence of the observations
stepAIC(lme(La_numD ~ 1, random=(~1|sp_ncbi/sys_ID), data=dat_D, method="ML"), direction="forward",
		scope=formula(La_numD ~ design + genphen + trait_type + disturbance + experimental +
					out_in + env_change + data_type + transf_data + taxa + logY))
#Step:  AIC=16226.23
#La_numD ~ data_type + taxa + trait_type + genphen + disturbance + env_change + out_in + transf_data

fit_nD <- lme(La_numD ~ disturbance + data_type + taxa + trait_type +
			 genphen + env_change + out_in + transf_data, random=(~1|sp_ncbi/sys_ID), method="REML", data=dat_D)

#Average value of the variable for each disturbance type,
# taking into account all the other factors
all_others <- c(rep(1/10, 9), rep(1/9, 8), rep(1/8, 7), 1/2, 1/2, 1/2, 1/2)

fit_nD_cont <- glht(fit_nD, linfct=rbind(
									c(1,0,0,0,0,0,0, all_others), #Climate change
									c(1,1,0,0,0,0,0, all_others), #Hunt_harv
									c(1,0,1,0,0,0,0, all_others), #introduction
									c(1,0,0,1,0,0,0, all_others), #Landscape change
									c(1,0,0,0,1,0,0, all_others), #Other
									c(1,0,0,0,0,1,0, all_others), #Pollution
									c(1,0,0,0,0,0,1, all_others))) #Response to introductions
confint(fit_nD_cont, calpha = univariate_calpha()) #this allows me to know the 95%CI for all the contrasts I made.
#Quantile = 1.96
#95% confidence level
#Linear Hypotheses:
#       Estimate lwr     upr    
#1 == 0 -1.3192  -1.5906 -1.0478
#2 == 0 -1.0841  -1.3196 -0.8486
#3 == 0 -0.8260  -1.0455 -0.6064
#4 == 0 -1.0370  -1.2903 -0.7837
#5 == 0 -1.1153  -1.3447 -0.8859
#6 == 0 -0.6765  -0.9503 -0.4027
#7 == 0 -0.8947  -1.1646 -0.6248

#saving estimated value and CI95% for each disturbance type
CCpos <- confint(fit_nD_cont, calpha = univariate_calpha())[[9]][1,]
HHpos <- confint(fit_nD_cont, calpha = univariate_calpha())[[9]][2,]
Inpos <- confint(fit_nD_cont, calpha = univariate_calpha())[[9]][3,]
LCpos <- confint(fit_nD_cont, calpha = univariate_calpha())[[9]][4,]
Otpos <- confint(fit_nD_cont, calpha = univariate_calpha())[[9]][5,]
Plpos <- confint(fit_nD_cont, calpha = univariate_calpha())[[9]][6,]
RIpos <- confint(fit_nD_cont, calpha = univariate_calpha())[[9]][7,]

cld(glht(fit_nD, mcp(disturbance="Tukey"))) ## Tukey tests for disturbance types
#           Climate change                 Hunt_harv              Introduction 
#                      "a"                     "abd"                      "cd" 
#         Landscape change                     Other                 Pollution 
#                    "abd"                      "ab"                       "c" 
#Response to introductions 
#                     "bc" 

#2.2 Graphs!----
#subseting by disturbance
dat_D_CC <- dat_D[dat_D$disturbance=="Climate change",]
dat_D_HH <- dat_D[dat_D$disturbance=="Hunt_harv",]
dat_D_In <- dat_D[dat_D$disturbance=="Introduction",]
dat_D_LC <- dat_D[dat_D$disturbance=="Landscape change",]
dat_D_Ot <- dat_D[dat_D$disturbance=="Other",]
dat_D_Pl <- dat_D[dat_D$disturbance=="Pollution",]
dat_D_RI <- dat_D[dat_D$disturbance=="Response to introductions",]

#compute frequency distribution line by disturbance type
samp_res <- 100 ## Resolution for our distribution modeling
samp_width <- 0.5 ## Width of the distribution smoothing function (larger = smoother)
x <- (0:samp_res)/samp_res*(max(dat_D$La_numD)-min(dat_D$La_numD))+min(dat_D$La_numD) #position in the x-axis

f_CC <- data.frame(matrix(nrow=samp_res+1,ncol=2))
colnames(f_CC) <- list("x","freq")
f_CC$x <- x
f_HH <- f_In <- f_LC <- f_Ot <- f_Pl <- f_RI <- f_CC

for(i in 1:nrow(f_CC)){
	f_CC$freq[i] <- length(dat_D_CC$La_numD[dat_D_CC$La_numD>=x[i]-samp_width & dat_D_CC$La_numD<=x[i]+samp_width])/nrow(dat_D_CC)
	f_HH$freq[i] <- length(dat_D_HH$La_numD[dat_D_HH$La_numD>=x[i]-samp_width & dat_D_HH$La_numD<=x[i]+samp_width])/nrow(dat_D_HH)
	f_In$freq[i] <- length(dat_D_In$La_numD[dat_D_In$La_numD>=x[i]-samp_width & dat_D_In$La_numD<=x[i]+samp_width])/nrow(dat_D_In)
	f_LC$freq[i] <- length(dat_D_LC$La_numD[dat_D_LC$La_numD>=x[i]-samp_width & dat_D_LC$La_numD<=x[i]+samp_width])/nrow(dat_D_LC)
	f_Ot$freq[i] <- length(dat_D_Ot$La_numD[dat_D_Ot$La_numD>=x[i]-samp_width & dat_D_Ot$La_numD<=x[i]+samp_width])/nrow(dat_D_Ot)
	f_Pl$freq[i] <- length(dat_D_Pl$La_numD[dat_D_Pl$La_numD>=x[i]-samp_width & dat_D_Pl$La_numD<=x[i]+samp_width])/nrow(dat_D_Pl)
	f_RI$freq[i] <- length(dat_D_RI$La_numD[dat_D_RI$La_numD>=x[i]-samp_width & dat_D_RI$La_numD<=x[i]+samp_width])/nrow(dat_D_RI)
}


#density plots----
jit_sd<-0.03
curve_height<-0.3
y <- c(-0.2, 0.1, 0.4, 0.7, 1, 1.3, 1.6) #position of the disturbance types in the y-axis

svg(height=3,width=3,pointsize=6,file="fig5_gorne_V6.1.svg")
	op <- par(mar=c(4,0,0,0))
	plot(NULL,xlab="",ylab="",xlim=c(-4,1.5),ylim=c(-0.3,1.9),bty="n",yaxt="n",xaxt="n")
	axis(side=1,at=c(-4,-3,-2,-1,0,1),labels=c("-4","-3","-2","-1","0","1"))

	#raw data points and frequency distribution
	points(x=dat_D_Ot$La_numD, y=y[1]+rnorm(n=nrow(dat_D_Ot),mean=0,sd=jit_sd),pch=16,col="#79b8fb4D")
		lines((y[1]+freq*curve_height)~x,data=f_Ot,lwd=1)
	points(x=dat_D_CC$La_numD, y=y[2]+rnorm(n=nrow(dat_D_CC),mean=0,sd=jit_sd), pch=16, col="#fd933a4D")
		lines((y[2]+freq*curve_height)~x,data=f_CC, lwd=1)
	points(x=dat_D_HH$La_numD, y=y[3]+rnorm(n=nrow(dat_D_HH),mean=0,sd=jit_sd),pch=16,col="#5e2dfb4D")
		lines((y[3]+freq*curve_height)~x,data=f_HH,lwd=1)
	points(x=dat_D_LC$La_numD, y=y[4]+rnorm(n=nrow(dat_D_LC),mean=0,sd=jit_sd),pch=16,col="#ffc1074D")
		lines((y[4]+freq*curve_height)~x,data=f_LC,lwd=1)
	points(x=dat_D_RI$La_numD, y=y[5]+rnorm(n=nrow(dat_D_RI),mean=0,sd=jit_sd),pch=16,col="#70bd834D")
		lines((y[5]+freq*curve_height)~x,data=f_RI,lwd=1)
	points(x=dat_D_In$La_numD, y=y[6]+rnorm(n=nrow(dat_D_In),mean=0,sd=jit_sd),pch=16,col="#c910a14D")
		lines((y[6]+freq*curve_height)~x,data=f_In,lwd=1)
	points(x=dat_D_Pl$La_numD, y=y[7]+rnorm(n=nrow(dat_D_Pl),mean=0,sd=jit_sd),pch=16,col="#7070704D")
		lines((y[7]+freq*curve_height)~x,data=f_Pl,lwd=1)

	#estimated effects according to the fitted model
	lines(y=y[1]+c(-0.05,0.05), x=rep(Otpos[1], 2), lwd=1) #estimated effect Other (in situ natural variation)
		lines(y=rep(y[1],2), x=Otpos[2:3],lwd=1) #95% CI

	lines(y=y[2]+c(-0.05,0.05), x=rep(CCpos[1], 2), lwd=1) #estimated effect Climate change
		lines(y=rep(y[2],2), x=CCpos[2:3],lwd=1) #95% CI

	lines(y=y[3]+c(-0.05,0.05), x=rep(HHpos[1], 2), lwd=1) #estimated effect Hunting and harvesting
		lines(y=rep(y[3],2), x=HHpos[2:3],lwd=1) #95% CI

	lines(y=y[4]+c(-0.05,0.05), x=rep(LCpos[1], 2), lwd=1) #estimated effect Landscape change
		lines(y=rep(y[4],2), x=LCpos[2:3],lwd=1) #95% CI

	lines(y=y[5]+c(-0.05,0.05), x=rep(RIpos[1], 2), lwd=1) #estimated effect Response to introductions
		lines(y=rep(y[5],2), x=RIpos[2:3],lwd=1) #95% CI

	lines(y=y[6]+c(-0.05,0.05), x=rep(Inpos[1], 2), lwd=1) #estimated effect Introductions
		lines(y=rep(y[6],2), x=Inpos[2:3],lwd=1) #95% CI

	lines(y=y[7]+c(-0.05,0.05), x=rep(Plpos[1], 2), lwd=1) #estimated effect Pollution
		lines(y=rep(y[7],2), x=Plpos[2:3],lwd=1) #95% CI

	text(x = -3.8, y = y+0.08,
		 c("In-situ natural variation", "Climate change", "Hunting and harvesting", "Landscape change", "Response to introductions", "Introductions", "Pollution"), pos = 4)
	text(x = 0.5, y= y+0.05, c("AB", "A", "AB", "AB", "BC","C", "C"), pos = 4)
par(op)
dev.off()


#3 Code to link TimeSeriesDB to related values in RatesDB, compute "time_years", "time_generations" and imput "uts_ID".----
setwd("...set the path where PROCEED is saved...")
rates <- read.csv("PROCEEDv6.1_RatesDB.csv", na.string="")
tser <- read.csv("PROCEEDv6.1_TimeSeriesDB.csv", na.string="")

#updating TimeSeriesDB with current information in RatesDB
i=1
for (i in 1:nrow(tser)){
	tser$ref_ID[i] <- rates[which(tser$es_ID[i]==rates$es_ID),"ref_ID"]
	tser$sys_ID[i] <- rates[which(tser$es_ID[i]==rates$es_ID),"sys_ID"]
	tser$released_sys[i] <- rates[which(tser$es_ID[i]==rates$es_ID),"released_sys"]
	tser$released_es[i] <- rates[which(tser$es_ID[i]==rates$es_ID),"released_es"]
	tser$reference[i] <- rates[which(tser$es_ID[i]==rates$es_ID),"reference"]
	tser$taxa[i] <- rates[which(tser$es_ID[i]==rates$es_ID),"taxa"]
	tser$phylum[i] <- rates[which(tser$es_ID[i]==rates$es_ID),"phylum"]
	tser$class[i] <- rates[which(tser$es_ID[i]==rates$es_ID),"class"]
	tser$order[i] <- rates[which(tser$es_ID[i]==rates$es_ID),"order"]
	tser$sp_pub[i] <- rates[which(tser$es_ID[i]==rates$es_ID),"sp_pub"]
	tser$sp_ncbi[i] <- rates[which(tser$es_ID[i]==rates$es_ID),"sp_ncbi"]
	tser$sex[i] <- rates[which(tser$es_ID[i]==rates$es_ID),"sex"]
	tser$c_value[i] <- rates[which(tser$es_ID[i]==rates$es_ID),"c_value"]
	tser$system[i] <- rates[which(tser$es_ID[i]==rates$es_ID),"system"]
	tser$genphen[i] <- rates[which(tser$es_ID[i]==rates$es_ID),"genphen"]
	tser$out_in[i] <- rates[which(tser$es_ID[i]==rates$es_ID),"out_in"]
	tser$disturbance[i] <-rates[which(tser$es_ID[i]==rates$es_ID),"disturbance"]
	tser$env_change[i] <- rates[which(tser$es_ID[i]==rates$es_ID),"env_change"]
	tser$experimental[i] <- rates[which(tser$es_ID[i]==rates$es_ID),"experimental"]
	tser$exp_type[i] <- rates[which(tser$es_ID[i]==rates$es_ID),"exp_type"]
	tser$trait_description[i] <-rates[which(tser$es_ID[i]==rates$es_ID),"trait_description"]
	tser$trait_type[i] <- rates[which(tser$es_ID[i]==rates$es_ID),"trait_type"]
	tser$data_type[i] <-rates[which(tser$es_ID[i]==rates$es_ID),"data_type"]
	tser$transf_data[i] <- rates[which(tser$es_ID[i]==rates$es_ID),"transf_data"]
	tser$data_scale[i] <- rates[which(tser$es_ID[i]==rates$es_ID),"data_scale"]
	tser$gtime[i] <- rates[which(tser$es_ID[i]==rates$es_ID),"gtime"]
}


#Adding "time_years" and "time_generations" variables
starts <- which(!duplicated(tser$es_ID))

time_years <- vector(mode="numeric", length=nrow(tser))

i=1
for(i in 1:length(starts)){
	if(i<length(starts)){
		for(j in starts[i]:(starts[i+1]-1)){
			if(!is.na(tser$time_years[j])){
				time_years[j] <- tser$time_years[j]
				next}
			time_years[j] <- tser$date_year[j]-tser$date_year[starts[i]]
		}
	}
	if(i==length(starts)){
		for(j in starts[i]:nrow(tser)){
			if(!is.na(tser$time_years[j])){
				time_years[j] <- tser$time_years[j]
				next}
			time_years[j] <- tser$date_year[j]-tser$date_year[starts[i]]
		}
	}
}

time_generations <- time_years / tser$gtime
time_generations[which(!is.na(tser$time_generations))] <- tser$time_generations[which(!is.na(tser$time_generations))]

tser$time_years <- time_years
tser$time_generations <- time_generations

#saving the processed time series database
write.csv(tser, "PROCEEDv6.1_TimeSeriesDB_2.csv", na="")

#Generation "uts_ID" to add new time series
digits <- c("0","1","2","3","4","5","6","7","8","9",
		"a","b","c","d","e","f","g","h","i","j","k","l",
		"m","n","o","p","q","r","s","t","u","v","w","x","y","z")
c1 <- 0
c2 <- 0
c3 <- 0
c4 <- 0

uts_ID_end <- "uts_zzzz"
uts_ID <- vector(mode="character", length=length(digits)^4)

i=1
repeat{
	i1 <- (as.integer((i-1)/length(digits)^3)+1)
	i2 <- (as.integer((i-1)/length(digits)^2)+1) - length(digits)*as.integer((i-1)/length(digits)^3)
	i3 <- (as.integer((i-1)/length(digits)^1)+1) - length(digits)*as.integer((i-1)/length(digits)^2)
	i4 <- (as.integer((i-1)/length(digits)^0)+1) - length(digits)*as.integer((i-1)/length(digits)^1)
	
	c1 <- digits[i1]
	c2 <- digits[i2]
	c3 <- digits[i3]
	c4 <- digits[i4]

	uts_ID[i] <- paste("uts_",c1,c2,c3,c4, sep="")
if(uts_ID[i]==uts_ID_end) {break}
if(i==nrow(tser)) {break}
i=i+1
}

tser$uts_ID <- uts_ID[1:nrow(tser)]
