# Supplementary material for: PROCEED v6.1: Phenotypic rates of change evolutionary and ecological database
Source: Ecology. 2025 Mar 3;106(3):e70009. doi: 10.1002/ecy.70009 (PMC11876790; doi:10.1002/ecy.70009)
Supplement: Supplementary file 1 — Appendix S1. [file ECY-106-e70009-s001.zip › DataS1/PROCEEDv6.1_RatesDB.csv]

es_ID	ref_ID	sys_ID	released_sys	released_es	sp_pub	sp_ncbi	taxa	phylum	class	order	system	experimental	exp_type	comments_on_system	c_value	sex	sample1	sample2	samp1_anc	sample1_latitude	sample1_longitude	sample2_latitude	sample2_longitude	coordinate_means	coordinate_notes	design	genphen	years	gtime	gtime_notes	generations	trait_description	trait_type	data_type	transf_data	data_scale	n1	n2	mean1	mean2	sd1	sd2	out_in	urban_disturbance	disturbance	env_change	Introductions	Other	resp_introduced
es0001	p004	s132			Passer domesticus	Passer domesticus	Bird	Chordata	Aves	Passeriformes	Passer domesticus (House Sparrows) expansion after introduced to New Zealand	N			1.44	male	HAMN	TAUP	no	-37.783333	175.283333	-38.6875	176.0694	N	Wikipedia - click on lat/long. one of many localities in NZ plotted	Synchronic	Phenotypic	111	1		111	Humerus length (mm)	othermorphology	linear	raw	ratio			18.4	18.3			Out	Biotic	Introduction	novel	5	0	0
es0002	p004	s132			Passer domesticus	Passer domesticus	Bird	Chordata	Aves	Passeriformes	Passer domesticus (House Sparrows) expansion after introduced to New Zealand	N			1.44	male	HAMN	PALM	no	-37.783333	175.283333	-40.355	175.611667	N	Wikipedia - click on lat/long. one of many localities in NZ plotted	Synchronic	Phenotypic	110	1		110	Humerus length (mm)	othermorphology	linear	raw	ratio			18.4	18.2			Out	Biotic	Introduction	novel	5	0	0
es0003	p004	s132			Passer domesticus	Passer domesticus	Bird	Chordata	Aves	Passeriformes	Passer domesticus (House Sparrows) expansion after introduced to New Zealand	N			1.44	male	HAMN	HAST	no	-37.783333	175.283333	-39.65	176.833333	N	Wikipedia - click on lat/long. one of many localities in NZ plotted	Synchronic	Phenotypic	110	1		110	Humerus length (mm)	othermorphology	linear	raw	ratio			18.4	18.2			Out	Biotic	Introduction	novel	5	0	0
es0004	p004	s132			Passer domesticus	Passer domesticus	Bird	Chordata	Aves	Passeriformes	Passer domesticus (House Sparrows) expansion after introduced to New Zealand	N			1.44	male	HAMN	CHCH	no	-37.783333	175.283333	-43.53	172.620278	N	Wikipedia - click on lat/long. one of many localities in NZ plotted	Synchronic	Phenotypic	111	1		111	Humerus length (mm)	othermorphology	linear	raw	ratio			18.4	18.2			Out	Biotic	Introduction	novel	5	0	0
es0005	p004	s132			Passer domesticus	Passer domesticus	Bird	Chordata	Aves	Passeriformes	Passer domesticus (House Sparrows) expansion after introduced to New Zealand	N			1.44	male	HAMN	KAIK	no	-37.783333	175.283333	-35.4075	173.799722	N	Wikipedia - click on lat/long. one of many localities in NZ plotted	Synchronic	Phenotypic	113	1		113	Humerus length (mm)	othermorphology	linear	raw	ratio			18.4	18.2			Out	Biotic	Introduction	novel	5	0	0
es0006	p004	s132			Passer domesticus	Passer domesticus	Bird	Chordata	Aves	Passeriformes	Passer domesticus (House Sparrows) expansion after introduced to New Zealand	N			1.44	male	HAMN	NELN	no	-37.783333	175.283333	-41.270833	173.283889	N	Wikipedia - click on lat/long. one of many localities in NZ plotted	Synchronic	Phenotypic	112	1		112	Humerus length (mm)	othermorphology	linear	raw	ratio			18.4	18.1			Out	Biotic	Introduction	novel	5	0	0
es0007	p004	s132			Passer domesticus	Passer domesticus	Bird	Chordata	Aves	Passeriformes	Passer domesticus (House Sparrows) expansion after introduced to New Zealand	N			1.44	male	HAMN	AUCK	no	-37.783333	175.283333	-36.840556	174.74	N	Wikipedia - click on lat/long. one of many localities in NZ plotted	Synchronic	Phenotypic	112	1		112	Humerus length (mm)	othermorphology	linear	raw	ratio			18.4	18			Out	Biotic	Introduction	novel	5	0	0
es0008	p004	s132			Passer domesticus	Passer domesticus	Bird	Chordata	Aves	Passeriformes	Passer domesticus (House Sparrows) expansion after introduced to New Zealand	N			1.44	male	HAMN	NEWP	no	-37.783333	175.283333	-39.066667	174.083333	N	Wikipedia - click on lat/long. one of many localities in NZ plotted	Synchronic	Phenotypic	112	1		112	Humerus length (mm)	othermorphology	linear	raw	ratio			18.4	18			Out	Biotic	Introduction	novel	5	0	0
es0009	p004	s132			Passer domesticus	Passer domesticus	Bird	Chordata	Aves	Passeriformes	Passer domesticus (House Sparrows) expansion after introduced to New Zealand	N			1.44	male	HAMN	WELL	no	-37.783333	175.283333	-41.288889	174.777222	N	Wikipedia - click on lat/long. one of many localities in NZ plotted	Synchronic	Phenotypic	113	1		113	Humerus length (mm)	othermorphology	linear	raw	ratio			18.4	17.9			Out	Biotic	Introduction	novel	5	0	0
es0010	p004	s132			Passer domesticus	Passer domesticus	Bird	Chordata	Aves	Passeriformes	Passer domesticus (House Sparrows) expansion after introduced to New Zealand	N			1.44	male	HAMN	DUND	no	-37.783333	175.283333	-45.866667	170.5	N	Wikipedia - click on lat/long. one of many localities in NZ plotted	Synchronic	Phenotypic	113	1		113	Humerus length (mm)	othermorphology	linear	raw	ratio			18.4	17.9			Out	Biotic	Introduction	novel	5	0	0
es0011	p004	s132			Passer domesticus	Passer domesticus	Bird	Chordata	Aves	Passeriformes	Passer domesticus (House Sparrows) expansion after introduced to New Zealand	N			1.44	male	HAMN	INVE	no	-37.783333	175.283333	-46.413056	168.3475	N	Wikipedia - click on lat/long. one of many localities in NZ plotted	Synchronic	Phenotypic	113	1		113	Humerus length (mm)	othermorphology	linear	raw	ratio			18.4	17.9			Out	Biotic	Introduction	novel	5	0	0
es0012	p004	s132			Passer domesticus	Passer domesticus	Bird	Chordata	Aves	Passeriformes	Passer domesticus (House Sparrows) expansion after introduced to New Zealand	N			1.44	male	HAMN	OBAN	no	-37.783333	175.283333	-46.9	168.133333	N	Wikipedia - click on lat/long. one of many localities in NZ plotted	Synchronic	Phenotypic	110	1		110	Humerus length (mm)	othermorphology	linear	raw	ratio			18.4	17.9			Out	Biotic	Introduction	novel	5	0	0
es0013	p004	s132			Passer domesticus	Passer domesticus	Bird	Chordata	Aves	Passeriformes	Passer domesticus (House Sparrows) expansion after introduced to New Zealand	N			1.44	male	TAUP	PALM	no	-38.6875	176.0694	-40.355	175.611667	N	Wikipedia - click on lat/long. one of many localities in NZ plotted	Synchronic	Phenotypic	110	1		110	Humerus length (mm)	othermorphology	linear	raw	ratio			18.3	18.2			Out	Biotic	Introduction	novel	5	0	0
es0014	p004	s132			Passer domesticus	Passer domesticus	Bird	Chordata	Aves	Passeriformes	Passer domesticus (House Sparrows) expansion after introduced to New Zealand	N			1.44	male	TAUP	HAST	no	-38.6875	176.0694	-39.65	176.833333	N	Wikipedia - click on lat/long. one of many localities in NZ plotted	Synchronic	Phenotypic	110	1		110	Humerus length (mm)	othermorphology	linear	raw	ratio			18.3	18.2			Out	Biotic	Introduction	novel	5	0	0
es0015	p004	s132			Passer domesticus	Passer domesticus	Bird	Chordata	Aves	Passeriformes	Passer domesticus (House Sparrows) expansion after introduced to New Zealand	N			1.44	male	TAUP	CHCH	no	-38.6875	176.0694	-43.53	172.620278	N	Wikipedia - click on lat/long. one of many localities in NZ plotted	Synchronic	Phenotypic	111	1		111	Humerus length (mm)	othermorphology	linear	raw	ratio			18.3	18.2			Out	Biotic	Introduction	novel	5	0	0
es0016	p004	s132			Passer domesticus	Passer domesticus	Bird	Chordata	Aves	Passeriformes	Passer domesticus (House Sparrows) expansion after introduced to New Zealand	N			1.44	male	TAUP	KAIK	no	-38.6875	176.0694	-35.4075	173.799722	N	Wikipedia - click on lat/long. one of many localities in NZ plotted	Synchronic	Phenotypic	113	1		113	Humerus length (mm)	othermorphology	linear	raw	ratio			18.3	18.2			Out	Biotic	Introduction	novel	5	0	0
es0017	p004	s132			Passer domesticus	Passer domesticus	Bird	Chordata	Aves	Passeriformes	Passer domesticus (House Sparrows) expansion after introduced to New Zealand	N			1.44	male	TAUP	NELN	no	-38.6875	176.0694	-41.270833	173.283889	N	Wikipedia - click on lat/long. one of many localities in NZ plotted	Synchronic	Phenotypic	112	1		112	Humerus length (mm)	othermorphology	linear	raw	ratio			18.3	18.1			Out	Biotic	Introduction	novel	5	0	0
es0018	p004	s132			Passer domesticus	Passer domesticus	Bird	Chordata	Aves	Passeriformes	Passer domesticus (House Sparrows) expansion after introduced to New Zealand	N			1.44	male	TAUP	AUCK	no	-38.6875	176.0694	-36.840556	174.74	N	Wikipedia - click on lat/long. one of many localities in NZ plotted	Synchronic	Phenotypic	112	1		112	Humerus length (mm)	othermorphology	linear	raw	ratio			18.3	18			Out	Biotic	Introduction	novel	5	0	0
es0019	p004	s132			Passer domesticus	Passer domesticus	Bird	Chordata	Aves	Passeriformes	Passer domesticus (House Sparrows) expansion after introduced to New Zealand	N			1.44	male	TAUP	NEWP	no	-38.6875	176.0694	-39.066667	174.083333	N	Wikipedia - click on lat/long. one of many localities in NZ plotted	Synchronic	Phenotypic	112	1		112	Humerus length (mm)	othermorphology	linear	raw	ratio			18.3	18			Out	Biotic	Introduction	novel	5	0	0
es0020	p004	s132			Passer domesticus	Passer domesticus	Bird	Chordata	Aves	Passeriformes	Passer domesticus (House Sparrows) expansion after introduced to New Zealand	N			1.44	male	TAUP	WELL	no	-38.6875	176.0694	-41.288889	174.777222	N	Wikipedia - click on lat/long. one of many localities in NZ plotted	Synchronic	Phenotypic	113	1		113	Humerus length (mm)	othermorphology	linear	raw	ratio			18.3	17.9			Out	Biotic	Introduction	novel	5	0	0
es0021	p004	s132			Passer domesticus	Passer domesticus	Bird	Chordata	Aves	Passeriformes	Passer domesticus (House Sparrows) expansion after introduced to New Zealand	N			1.44	male	TAUP	DUND	no	-38.6875	176.0694	-45.866667	170.5	N	Wikipedia - click on lat/long. one of many localities in NZ plotted	Synchronic	Phenotypic	113	1		113	Humerus length (mm)	othermorphology	linear	raw	ratio			18.3	17.9			Out	Biotic	Introduction	novel	5	0	0
es0022	p004	s132			Passer domesticus	Passer domesticus	Bird	Chordata	Aves	Passeriformes	Passer domesticus (House Sparrows) expansion after introduced to New Zealand	N			1.44	male	TAUP	INVE	no	-38.6875	176.0694	-46.413056	168.3475	N	Wikipedia - click on lat/long. one of many localities in NZ plotted	Synchronic	Phenotypic	113	1		113	Humerus length (mm)	othermorphology	linear	raw	ratio			18.3	17.9			Out	Biotic	Introduction	novel	5	0	0
es0023	p004	s132			Passer domesticus	Passer domesticus	Bird	Chordata	Aves	Passeriformes	Passer domesticus (House Sparrows) expansion after introduced to New Zealand	N			1.44	male	TAUP	OBAN	no	-38.6875	176.0694	-46.9	168.133333	N	Wikipedia - click on lat/long. one of many localities in NZ plotted	Synchronic	Phenotypic	110	1		110	Humerus length (mm)	othermorphology	linear	raw	ratio			18.3	17.9			Out	Biotic	Introduction	novel	5	0	0
es0024	p004	s132			Passer domesticus	Passer domesticus	Bird	Chordata	Aves	Passeriformes	Passer domesticus (House Sparrows) expansion after introduced to New Zealand	N			1.44	male	PALM	HAST	no	-40.355	175.611667	-39.65	176.833333	N	Wikipedia - click on lat/long. one of many localities in NZ plotted	Synchronic	Phenotypic	110	1		110	Humerus length (mm)	othermorphology	linear	raw	ratio			18.2	18.2			Out	Biotic	Introduction	novel	5	0	0
es0025	p004	s132			Passer domesticus	Passer domesticus	Bird	Chordata	Aves	Passeriformes	Passer domesticus (House Sparrows) expansion after introduced to New Zealand	N			1.44	male	PALM	CHCH	no	-40.355	175.611667	-43.53	172.620278	N	Wikipedia - click on lat/long. one of many localities in NZ plotted	Synchronic	Phenotypic	111	1		111	Humerus length (mm)	othermorphology	linear	raw	ratio			18.2	18.2			Out	Biotic	Introduction	novel	5	0	0
es0026	p004	s132			Passer domesticus	Passer domesticus	Bird	Chordata	Aves	Passeriformes	Passer domesticus (House Sparrows) expansion after introduced to New Zealand	N			1.44	male	PALM	KAIK	no	-40.355	175.611667	-35.4075	173.799722	N	Wikipedia - click on lat/long. one of many localities in NZ plotted	Synchronic	Phenotypic	113	1		113	Humerus length (mm)	othermorphology	linear	raw	ratio			18.2	18.2			Out	Biotic	Introduction	novel	5	0	0
es0027	p004	s132			Passer domesticus	Passer domesticus	Bird	Chordata	Aves	Passeriformes	Passer domesticus (House Sparrows) expansion after introduced to New Zealand	N			1.44	male	PALM	NELN	no	-40.355	175.611667	-41.270833	173.283889	N	Wikipedia - click on lat/long. one of many localities in NZ plotted	Synchronic	Phenotypic	112	1		112	Humerus length (mm)	othermorphology	linear	raw	ratio			18.2	18.1			Out	Biotic	Introduction	novel	5	0	0
es0028	p004	s132			Passer domesticus	Passer domesticus	Bird	Chordata	Aves	Passeriformes	Passer domesticus (House Sparrows) expansion after introduced to New Zealand	N			1.44	male	PALM	AUCK	no	-40.355	175.611667	-36.840556	174.74	N	Wikipedia - click on lat/long. one of many localities in NZ plotted	Synchronic	Phenotypic	112	1		112	Humerus length (mm)	othermorphology	linear	raw	ratio			18.2	18			Out	Biotic	Introduction	novel	5	0	0
es0029	p004	s132			Passer domesticus	Passer domesticus	Bird	Chordata	Aves	Passeriformes	Passer domesticus (House Sparrows) expansion after introduced to New Zealand	N			1.44	male	PALM	NEWP	no	-40.355	175.611667	-39.066667	174.083333	N	Wikipedia - click on lat/long. one of many localities in NZ plotted	Synchronic	Phenotypic	112	1		112	Humerus length (mm)	othermorphology	linear	raw	ratio			18.2	18			Out	Biotic	Introduction	novel	5	0	0
es0030	p004	s132			Passer domesticus	Passer domesticus	Bird	Chordata	Aves	Passeriformes	Passer domesticus (House Sparrows) expansion after introduced to New Zealand	N			1.44	male	PALM	WELL	no	-40.355	175.611667	-41.288889	174.777222	N	Wikipedia - click on lat/long. one of many localities in NZ plotted	Synchronic	Phenotypic	113	1		113	Humerus length (mm)	othermorphology	linear	raw	ratio			18.2	17.9			Out	Biotic	Introduction	novel	5	0	0
es0031	p004	s132			Passer domesticus	Passer domesticus	Bird	Chordata	Aves	Passeriformes	Passer domesticus (House Sparrows) expansion after introduced to New Zealand	N			1.44	male	PALM	DUND	no	-40.355	175.611667	-45.866667	170.5	N	Wikipedia - click on lat/long. one of many localities in NZ plotted	Synchronic	Phenotypic	113	1		113	Humerus length (mm)	othermorphology	linear	raw	ratio			18.2	17.9			Out	Biotic	Introduction	novel	5	0	0
es0032	p004	s132			Passer domesticus	Passer domesticus	Bird	Chordata	Aves	Passeriformes	Passer domesticus (House Sparrows) expansion after introduced to New Zealand	N			1.44	male	PALM	INVE	no	-40.355	175.611667	-46.413056	168.3475	N	Wikipedia - click on lat/long. one of many localities in NZ plotted	Synchronic	Phenotypic	113	1		113	Humerus length (mm)	othermorphology	linear	raw	ratio			18.2	17.9			Out	Biotic	Introduction	novel	5	0	0
es0033	p004	s132			Passer domesticus	Passer domesticus	Bird	Chordata	Aves	Passeriformes	Passer domesticus (House Sparrows) expansion after introduced to New Zealand	N			1.44	male	PALM	OBAN	no	-40.355	175.611667	-46.9	168.133333	N	Wikipedia - click on lat/long. one of many localities in NZ plotted	Synchronic	Phenotypic	110	1		110	Humerus length (mm)	othermorphology	linear	raw	ratio			18.2	17.9			Out	Biotic	Introduction	novel	5	0	0
es0034	p004	s132			Passer domesticus	Passer domesticus	Bird	Chordata	Aves	Passeriformes	Passer domesticus (House Sparrows) expansion after introduced to New Zealand	N			1.44	male	HAST	CHCH	no	-39.65	176.833333	-43.53	172.620278	N	Wikipedia - click on lat/long. one of many localities in NZ plotted	Synchronic	Phenotypic	111	1		111	Humerus length (mm)	othermorphology	linear	raw	ratio			18.2	18.2			Out	Biotic	Introduction	novel	5	0	0
es0035	p004	s132			Passer domesticus	Passer domesticus	Bird	Chordata	Aves	Passeriformes	Passer domesticus (House Sparrows) expansion after introduced to New Zealand	N			1.44	male	HAST	KAIK	no	-39.65	176.833333	-35.4075	173.799722	N	Wikipedia - click on lat/long. one of many localities in NZ plotted	Synchronic	Phenotypic	113	1		113	Humerus length (mm)	othermorphology	linear	raw	ratio			18.2	18.2			Out	Biotic	Introduction	novel	5	0	0
es0036	p004	s132			Passer domesticus	Passer domesticus	Bird	Chordata	Aves	Passeriformes	Passer domesticus (House Sparrows) expansion after introduced to New Zealand	N			1.44	male	HAST	NELN	no	-39.65	176.833333	-41.270833	173.283889	N	Wikipedia - click on lat/long. one of many localities in NZ plotted	Synchronic	Phenotypic	112	1		112	Humerus length (mm)	othermorphology	linear	raw	ratio			18.2	18.1			Out	Biotic	Introduction	novel	5	0	0
es0037	p004	s132			Passer domesticus	Passer domesticus	Bird	Chordata	Aves	Passeriformes	Passer domesticus (House Sparrows) expansion after introduced to New Zealand	N			1.44	male	HAST	AUCK	no	-39.65	176.833333	-36.840556	174.74	N	Wikipedia - click on lat/long. one of many localities in NZ plotted	Synchronic	Phenotypic	112	1		112	Humerus length (mm)	othermorphology	linear	raw	ratio			18.2	18			Out	Biotic	Introduction	novel	5	0	0
es0038	p004	s132			Passer domesticus	Passer domesticus	Bird	Chordata	Aves	Passeriformes	Passer domesticus (House Sparrows) expansion after introduced to New Zealand	N			1.44	male	HAST	NEWP	no	-39.65	176.833333	-39.066667	174.083333	N	Wikipedia - click on lat/long. one of many localities in NZ plotted	Synchronic	Phenotypic	112	1		112	Humerus length (mm)	othermorphology	linear	raw	ratio			18.2	18			Out	Biotic	Introduction	novel	5	0	0
es0039	p004	s132			Passer domesticus	Passer domesticus	Bird	Chordata	Aves	Passeriformes	Passer domesticus (House Sparrows) expansion after introduced to New Zealand	N			1.44	male	HAST	WELL	no	-39.65	176.833333	-41.288889	174.777222	N	Wikipedia - click on lat/long. one of many localities in NZ plotted	Synchronic	Phenotypic	113	1		113	Humerus length (mm)	othermorphology	linear	raw	ratio			18.2	17.9			Out	Biotic	Introduction	novel	5	0	0
es0040	p004	s132			Passer domesticus	Passer domesticus	Bird	Chordata	Aves	Passeriformes	Passer domesticus (House Sparrows) expansion after introduced to New Zealand	N			1.44	male	HAST	DUND	no	-39.65	176.833333	-45.866667	170.5	N	Wikipedia - click on lat/long. one of many localities in NZ plotted	Synchronic	Phenotypic	113	1		113	Humerus length (mm)	othermorphology	linear	raw	ratio			18.2	17.9			Out	Biotic	Introduction	novel	5	0	0
es0041	p004	s132			Passer domesticus	Passer domesticus	Bird	Chordata	Aves	Passeriformes	Passer domesticus (House Sparrows) expansion after introduced to New Zealand	N			1.44	male	HAST	INVE	no	-39.65	176.833333	-46.413056	168.3475	N	Wikipedia - click on lat/long. one of many localities in NZ plotted	Synchronic	Phenotypic	113	1		113	Humerus length (mm)	othermorphology	linear	raw	ratio			18.2	17.9			Out	Biotic	Introduction	novel	5	0	0
es0042	p004	s132			Passer domesticus	Passer domesticus	Bird	Chordata	Aves	Passeriformes	Passer domesticus (House Sparrows) expansion after introduced to New Zealand	N			1.44	male	HAST	OBAN	no	-39.65	176.833333	-46.9	168.133333	N	Wikipedia - click on lat/long. one of many localities in NZ plotted	Synchronic	Phenotypic	110	1		110	Humerus length (mm)	othermorphology	linear	raw	ratio			18.2	17.9			Out	Biotic	Introduction	novel	5	0	0
es0043	p004	s132			Passer domesticus	Passer domesticus	Bird	Chordata	Aves	Passeriformes	Passer domesticus (House Sparrows) expansion after introduced to New Zealand	N			1.44	male	CHCH	KAIK	no	-43.53	172.620278	-35.4075	173.799722	N	Wikipedia - click on lat/long. one of many localities in NZ plotted	Synchronic	Phenotypic	113	1		113	Humerus length (mm)	othermorphology	linear	raw	ratio			18.2	18.2			Out	Biotic	Introduction	novel	5	0	0
es0044	p004	s132			Passer domesticus	Passer domesticus	Bird	Chordata	Aves	Passeriformes	Passer domesticus (House Sparrows) expansion after introduced to New Zealand	N			1.44	male	CHCH	NELN	no	-43.53	172.620278	-41.270833	173.283889	N	Wikipedia - click on lat/long. one of many localities in NZ plotted	Synchronic	Phenotypic	112	1		112	Humerus length (mm)	othermorphology	linear	raw	ratio			18.2	18.1			Out	Biotic	Introduction	novel	5	0	0
es0045	p004	s132			Passer domesticus	Passer domesticus	Bird	Chordata	Aves	Passeriformes	Passer domesticus (House Sparrows) expansion after introduced to New Zealand	N			1.44	male	CHCH	AUCK	no	-43.53	172.620278	-36.840556	174.74	N	Wikipedia - click on lat/long. one of many localities in NZ plotted	Synchronic	Phenotypic	112	1		112	Humerus length (mm)	othermorphology	linear	raw	ratio			18.2	18			Out	Biotic	Introduction	novel	5	0	0
es0046	p004	s132			Passer domesticus	Passer domesticus	Bird	Chordata	Aves	Passeriformes	Passer domesticus (House Sparrows) expansion after introduced to New Zealand	N			1.44	male	CHCH	NEWP	no	-43.53	172.620278	-39.066667	174.083333	N	Wikipedia - click on lat/long. one of many localities in NZ plotted	Synchronic	Phenotypic	112	1		112	Humerus length (mm)	othermorphology	linear	raw	ratio			18.2	18			Out	Biotic	Introduction	novel	5	0	0
es0047	p004	s132			Passer domesticus	Passer domesticus	Bird	Chordata	Aves	Passeriformes	Passer domesticus (House Sparrows) expansion after introduced to New Zealand	N			1.44	male	CHCH	WELL	no	-43.53	172.620278	-41.288889	174.777222	N	Wikipedia - click on lat/long. one of many localities in NZ plotted	Synchronic	Phenotypic	113	1		113	Humerus length (mm)	othermorphology	linear	raw	ratio			18.2	17.9			Out	Biotic	Introduction	novel	5	0	0
es0048	p004	s132			Passer domesticus	Passer domesticus	Bird	Chordata	Aves	Passeriformes	Passer domesticus (House Sparrows) expansion after introduced to New Zealand	N			1.44	male	CHCH	DUND	no	-43.53	172.620278	-45.866667	170.5	N	Wikipedia - click on lat/long. one of many localities in NZ plotted	Synchronic	Phenotypic	113	1		113	Humerus length (mm)	othermorphology	linear	raw	ratio			18.2	17.9			Out	Biotic	Introduction	novel	5	0	0
es0049	p004	s132			Passer domesticus	Passer domesticus	Bird	Chordata	Aves	Passeriformes	Passer domesticus (House Sparrows) expansion after introduced to New Zealand	N			1.44	male	CHCH	INVE	no	-43.53	172.620278	-46.413056	168.3475	N	Wikipedia - click on lat/long. one of many localities in NZ plotted	Synchronic	Phenotypic	113	1		113	Humerus length (mm)	othermorphology	linear	raw	ratio			18.2	17.9			Out	Biotic	Introduction	novel	5	0	0
es0050	p004	s132			Passer domesticus	Passer domesticus	Bird	Chordata	Aves	Passeriformes	Passer domesticus (House Sparrows) expansion after introduced to New Zealand	N			1.44	male	CHCH	OBAN	no	-43.53	172.620278	-46.9	168.133333	N	Wikipedia - click on lat/long. one of many localities in NZ plotted	Synchronic	Phenotypic	110	1		110	Humerus length (mm)	othermorphology	linear	raw	ratio			18.2	17.9			Out	Biotic	Introduction	novel	5	0	0
es0051	p004	s132			Passer domesticus	Passer domesticus	Bird	Chordata	Aves	Passeriformes	Passer domesticus (House Sparrows) expansion after introduced to New Zealand	N			1.44	male	KAIK	NELN	no	-35.4075	173.799722	-41.270833	173.283889	N	Wikipedia - click on lat/long. one of many localities in NZ plotted	Synchronic	Phenotypic	112	1		112	Humerus length (mm)	othermorphology	linear	raw	ratio			18.2	18.1			Out	Biotic	Introduction	novel	5	0	0
es0052	p004	s132			Passer domesticus	Passer domesticus	Bird	Chordata	Aves	Passeriformes	Passer domesticus (House Sparrows) expansion after introduced to New Zealand	N			1.44	male	KAIK	AUCK	no	-35.4075	173.799722	-36.840556	174.74	N	Wikipedia - click on lat/long. one of many localities in NZ plotted	Synchronic	Phenotypic	112	1		112	Humerus length (mm)	othermorphology	linear	raw	ratio			18.2	18			Out	Biotic	Introduction	novel	5	0	0
es0053	p004	s132			Passer domesticus	Passer domesticus	Bird	Chordata	Aves	Passeriformes	Passer domesticus (House Sparrows) expansion after introduced to New Zealand	N			1.44	male	KAIK	NEWP	no	-35.4075	173.799722	-39.066667	174.083333	N	Wikipedia - click on lat/long. one of many localities in NZ plotted	Synchronic	Phenotypic	112	1		112	Humerus length (mm)	othermorphology	linear	raw	ratio			18.2	18			Out	Biotic	Introduction	novel	5	0	0
es0054	p004	s132			Passer domesticus	Passer domesticus	Bird	Chordata	Aves	Passeriformes	Passer domesticus (House Sparrows) expansion after introduced to New Zealand	N			1.44	male	KAIK	WELL	no	-35.4075	173.799722	-41.288889	174.777222	N	Wikipedia - click on lat/long. one of many localities in NZ plotted	Synchronic	Phenotypic	113	1		113	Humerus length (mm)	othermorphology	linear	raw	ratio			18.2	17.9			Out	Biotic	Introduction	novel	5	0	0
es0055	p004	s132			Passer domesticus	Passer domesticus	Bird	Chordata	Aves	Passeriformes	Passer domesticus (House Sparrows) expansion after introduced to New Zealand	N			1.44	male	KAIK	DUND	no	-35.4075	173.799722	-45.866667	170.5	N	Wikipedia - click on lat/long. one of many localities in NZ plotted	Synchronic	Phenotypic	113	1		113	Humerus length (mm)	othermorphology	linear	raw	ratio			18.2	17.9			Out	Biotic	Introduction	novel	5	0	0
es0056	p004	s132			Passer domesticus	Passer domesticus	Bird	Chordata	Aves	Passeriformes	Passer domesticus (House Sparrows) expansion after introduced to New Zealand	N			1.44	male	KAIK	INVE	no	-35.4075	173.799722	-46.413056	168.3475	N	Wikipedia - click on lat/long. one of many localities in NZ plotted	Synchronic	Phenotypic	113	1		113	Humerus length (mm)	othermorphology	linear	raw	ratio			18.2	17.9			Out	Biotic	Introduction	novel	5	0	0
es0057	p004	s132			Passer domesticus	Passer domesticus	Bird	Chordata	Aves	Passeriformes	Passer domesticus (House Sparrows) expansion after introduced to New Zealand	N			1.44	male	KAIK	OBAN	no	-35.4075	173.799722	-46.9	168.133333	N	Wikipedia - click on lat/long. one of many localities in NZ plotted	Synchronic	Phenotypic	110	1		110	Humerus length (mm)	othermorphology	linear	raw	ratio			18.2	17.9			Out	Biotic	Introduction	novel	5	0	0
es0058	p004	s132			Passer domesticus	Passer domesticus	Bird	Chordata	Aves	Passeriformes	Passer domesticus (House Sparrows) expansion after introduced to New Zealand	N			1.44	male	NELN	AUCK	no	-41.270833	173.283889	-36.840556	174.74	N	Wikipedia - click on lat/long. one of many localities in NZ plotted	Synchronic	Phenotypic	112	1		112	Humerus length (mm)	othermorphology	linear	raw	ratio			18.1	18			Out	Biotic	Introduction	novel	5	0	0
es0059	p004	s132			Passer domesticus	Passer domesticus	Bird	Chordata	Aves	Passeriformes	Passer domesticus (House Sparrows) expansion after introduced to New Zealand	N			1.44	male	NELN	NEWP	no	-41.270833	173.283889	-39.066667	174.083333	N	Wikipedia - click on lat/long. one of many localities in NZ plotted	Synchronic	Phenotypic	112	1		112	Humerus length (mm)	othermorphology	linear	raw	ratio			18.1	18			Out	Biotic	Introduction	novel	5	0	0
es0060	p004	s132			Passer domesticus	Passer domesticus	Bird	Chordata	Aves	Passeriformes	Passer domesticus (House Sparrows) expansion after introduced to New Zealand	N			1.44	male	NELN	WELL	no	-41.270833	173.283889	-41.288889	174.777222	N	Wikipedia - click on lat/long. one of many localities in NZ plotted	Synchronic	Phenotypic	113	1		113	Humerus length (mm)	othermorphology	linear	raw	ratio			18.1	17.9			Out	Biotic	Introduction	novel	5	0	0
es0061	p004	s132			Passer domesticus	Passer domesticus	Bird	Chordata	Aves	Passeriformes	Passer domesticus (House Sparrows) expansion after introduced to New Zealand	N			1.44	male	NELN	DUND	no	-41.270833	173.283889	-45.866667	170.5	N	Wikipedia - click on lat/long. one of many localities in NZ plotted	Synchronic	Phenotypic	113	1		113	Humerus length (mm)	othermorphology	linear	raw	ratio			18.1	17.9			Out	Biotic	Introduction	novel	5	0	0
es0062	p004	s132			Passer domesticus	Passer domesticus	Bird	Chordata	Aves	Passeriformes	Passer domesticus (House Sparrows) expansion after introduced to New Zealand	N			1.44	male	NELN	INVE	no	-41.270833	173.283889	-46.413056	168.3475	N	Wikipedia - click on lat/long. one of many localities in NZ plotted	Synchronic	Phenotypic	113	1		113	Humerus length (mm)	othermorphology	linear	raw	ratio			18.1	17.9			Out	Biotic	Introduction	novel	5	0	0
es0063	p004	s132			Passer domesticus	Passer domesticus	Bird	Chordata	Aves	Passeriformes	Passer domesticus (House Sparrows) expansion after introduced to New Zealand	N			1.44	male	NELN	OBAN	no	-41.270833	173.283889	-46.9	168.133333	N	Wikipedia - click on lat/long. one of many localities in NZ plotted	Synchronic	Phenotypic	110	1		110	Humerus length (mm)	othermorphology	linear	raw	ratio			18.1	17.9			Out	Biotic	Introduction	novel	5	0	0
es0064	p004	s132			Passer domesticus	Passer domesticus	Bird	Chordata	Aves	Passeriformes	Passer domesticus (House Sparrows) expansion after introduced to New Zealand	N			1.44	male	AUCK	NEWP	no	-36.840556	174.74	-39.066667	174.083333	N	Wikipedia - click on lat/long. one of many localities in NZ plotted	Synchronic	Phenotypic	112	1		112	Humerus length (mm)	othermorphology	linear	raw	ratio			18	18			Out	Biotic	Introduction	novel	5	0	0
es0065	p004	s132			Passer domesticus	Passer domesticus	Bird	Chordata	Aves	Passeriformes	Passer domesticus (House Sparrows) expansion after introduced to New Zealand	N			1.44	male	AUCK	WELL	no	-36.840556	174.74	-41.288889	174.777222	N	Wikipedia - click on lat/long. one of many localities in NZ plotted	Synchronic	Phenotypic	113	1		113	Humerus length (mm)	othermorphology	linear	raw	ratio			18	17.9			Out	Biotic	Introduction	novel	5	0	0
es0066	p004	s132			Passer domesticus	Passer domesticus	Bird	Chordata	Aves	Passeriformes	Passer domesticus (House Sparrows) expansion after introduced to New Zealand	N			1.44	male	AUCK	DUND	no	-36.840556	174.74	-45.866667	170.5	N	Wikipedia - click on lat/long. one of many localities in NZ plotted	Synchronic	Phenotypic	113	1		113	Humerus length (mm)	othermorphology	linear	raw	ratio			18	17.9			Out	Biotic	Introduction	novel	5	0	0
es0067	p004	s132			Passer domesticus	Passer domesticus	Bird	Chordata	Aves	Passeriformes	Passer domesticus (House Sparrows) expansion after introduced to New Zealand	N			1.44	male	AUCK	INVE	no	-36.840556	174.74	-46.413056	168.3475	N	Wikipedia - click on lat/long. one of many localities in NZ plotted	Synchronic	Phenotypic	113	1		113	Humerus length (mm)	othermorphology	linear	raw	ratio			18	17.9			Out	Biotic	Introduction	novel	5	0	0
es0068	p004	s132			Passer domesticus	Passer domesticus	Bird	Chordata	Aves	Passeriformes	Passer domesticus (House Sparrows) expansion after introduced to New Zealand	N			1.44	male	AUCK	OBAN	no	-36.840556	174.74	-46.9	168.133333	N	Wikipedia - click on lat/long. one of many localities in NZ plotted	Synchronic	Phenotypic	110	1		110	Humerus length (mm)	othermorphology	linear	raw	ratio			18	17.9			Out	Biotic	Introduction	novel	5	0	0
es0069	p004	s132			Passer domesticus	Passer domesticus	Bird	Chordata	Aves	Passeriformes	Passer domesticus (House Sparrows) expansion after introduced to New Zealand	N			1.44	male	NEWP	WELL	no	-39.066667	174.083333	-41.288889	174.777222	N	Wikipedia - click on lat/long. one of many localities in NZ plotted	Synchronic	Phenotypic	113	1		113	Humerus length (mm)	othermorphology	linear	raw	ratio			18	17.9			Out	Biotic	Introduction	novel	5	0	0
es0070	p004	s132			Passer domesticus	Passer domesticus	Bird	Chordata	Aves	Passeriformes	Passer domesticus (House Sparrows) expansion after introduced to New Zealand	N			1.44	male	NEWP	DUND	no	-39.066667	174.083333	-45.866667	170.5	N	Wikipedia - click on lat/long. one of many localities in NZ plotted	Synchronic	Phenotypic	113	1		113	Humerus length (mm)	othermorphology	linear	raw	ratio			18	17.9			Out	Biotic	Introduction	novel	5	0	0
es0071	p004	s132			Passer domesticus	Passer domesticus	Bird	Chordata	Aves	Passeriformes	Passer domesticus (House Sparrows) expansion after introduced to New Zealand	N			1.44	male	NEWP	INVE	no	-39.066667	174.083333	-46.413056	168.3475	N	Wikipedia - click on lat/long. one of many localities in NZ plotted	Synchronic	Phenotypic	113	1		113	Humerus length (mm)	othermorphology	linear	raw	ratio			18	17.9			Out	Biotic	Introduction	novel	5	0	0
es0072	p004	s132			Passer domesticus	Passer domesticus	Bird	Chordata	Aves	Passeriformes	Passer domesticus (House Sparrows) expansion after introduced to New Zealand	N			1.44	male	NEWP	OBAN	no	-39.066667	174.083333	-46.9	168.133333	N	Wikipedia - click on lat/long. one of many localities in NZ plotted	Synchronic	Phenotypic	110	1		110	Humerus length (mm)	othermorphology	linear	raw	ratio			18	17.9			Out	Biotic	Introduction	novel	5	0	0
es0073	p004	s132			Passer domesticus	Passer domesticus	Bird	Chordata	Aves	Passeriformes	Passer domesticus (House Sparrows) expansion after introduced to New Zealand	N			1.44	male	WELL	DUND	no	-41.288889	174.777222	-45.866667	170.5	N	Wikipedia - click on lat/long. one of many localities in NZ plotted	Synchronic	Phenotypic	113	1		113	Humerus length (mm)	othermorphology	linear	raw	ratio			17.9	17.9			Out	Biotic	Introduction	novel	5	0	0
es0074	p004	s132			Passer domesticus	Passer domesticus	Bird	Chordata	Aves	Passeriformes	Passer domesticus (House Sparrows) expansion after introduced to New Zealand	N			1.44	male	WELL	INVE	no	-41.288889	174.777222	-46.413056	168.3475	N	Wikipedia - click on lat/long. one of many localities in NZ plotted	Synchronic	Phenotypic	113	1		113	Humerus length (mm)	othermorphology	linear	raw	ratio			17.9	17.9			Out	Biotic	Introduction	novel	5	0	0
es0075	p004	s132			Passer domesticus	Passer domesticus	Bird	Chordata	Aves	Passeriformes	Passer domesticus (House Sparrows) expansion after introduced to New Zealand	N			1.44	male	WELL	OBAN	no	-41.288889	174.777222	-46.9	168.133333	N	Wikipedia - click on lat/long. one of many localities in NZ plotted	Synchronic	Phenotypic	110	1		110	Humerus length (mm)	othermorphology	linear	raw	ratio			17.9	17.9			Out	Biotic	Introduction	novel	5	0	0
es0076	p004	s132			Passer domesticus	Passer domesticus	Bird	Chordata	Aves	Passeriformes	Passer domesticus (House Sparrows) expansion after introduced to New Zealand	N			1.44	male	DUND	INVE	no	-45.866667	170.5	-46.413056	168.3475	N	Wikipedia - click on lat/long. one of many localities in NZ plotted	Synchronic	Phenotypic	113	1		113	Humerus length (mm)	othermorphology	linear	raw	ratio			17.9	17.9			Out	Biotic	Introduction	novel	5	0	0
es0077	p004	s132			Passer domesticus	Passer domesticus	Bird	Chordata	Aves	Passeriformes	Passer domesticus (House Sparrows) expansion after introduced to New Zealand	N			1.44	male	DUND	OBAN	no	-45.866667	170.5	-46.9	168.133333	N	Wikipedia - click on lat/long. one of many localities in NZ plotted	Synchronic	Phenotypic	110	1		110	Humerus length (mm)	othermorphology	linear	raw	ratio			17.9	17.9			Out	Biotic	Introduction	novel	5	0	0
es0078	p004	s132			Passer domesticus	Passer domesticus	Bird	Chordata	Aves	Passeriformes	Passer domesticus (House Sparrows) expansion after introduced to New Zealand	N			1.44	male	INVE	OBAN	no	-46.413056	168.3475	-46.9	168.133333	N	Wikipedia - click on lat/long. one of many localities in NZ plotted	Synchronic	Phenotypic	110	1		110	Humerus length (mm)	othermorphology	linear	raw	ratio			17.9	17.9			Out	Biotic	Introduction	novel	5	0	0
es0079	p004	s132			Passer domesticus	Passer domesticus	Bird	Chordata	Aves	Passeriformes	Passer domesticus (House Sparrows) expansion after introduced to New Zealand	N			1.44	male	HAMN	TAUP	no	-37.783333	175.283333	-38.6875	176.0694	N	Wikipedia - click on lat/long. one of many localities in NZ plotted	Synchronic	Phenotypic	111	1		111	Tibiotarsus length (mm)	othermorphology	linear	raw	ratio			28.2	28.3			Out	Biotic	Introduction	novel	5	0	0
es0080	p004	s132			Passer domesticus	Passer domesticus	Bird	Chordata	Aves	Passeriformes	Passer domesticus (House Sparrows) expansion after introduced to New Zealand	N			1.44	male	HAMN	PALM	no	-37.783333	175.283333	-40.355	175.611667	N	Wikipedia - click on lat/long. one of many localities in NZ plotted	Synchronic	Phenotypic	110	1		110	Tibiotarsus length (mm)	othermorphology	linear	raw	ratio			28.2	28.3			Out	Biotic	Introduction	novel	5	0	0
es0081	p004	s132			Passer domesticus	Passer domesticus	Bird	Chordata	Aves	Passeriformes	Passer domesticus (House Sparrows) expansion after introduced to New Zealand	N			1.44	male	HAMN	HAST	no	-37.783333	175.283333	-39.65	176.833333	N	Wikipedia - click on lat/long. one of many localities in NZ plotted	Synchronic	Phenotypic	110	1		110	Tibiotarsus length (mm)	othermorphology	linear	raw	ratio			28.2	28.1			Out	Biotic	Introduction	novel	5	0	0
es0082	p004	s132			Passer domesticus	Passer domesticus	Bird	Chordata	Aves	Passeriformes	Passer domesticus (House Sparrows) expansion after introduced to New Zealand	N			1.44	male	HAMN	CHCH	no	-37.783333	175.283333	-43.53	172.620278	N	Wikipedia - click on lat/long. one of many localities in NZ plotted	Synchronic	Phenotypic	111	1		111	Tibiotarsus length (mm)	othermorphology	linear	raw	ratio			28.2	28			Out	Biotic	Introduction	novel	5	0	0
es0083	p004	s132			Passer domesticus	Passer domesticus	Bird	Chordata	Aves	Passeriformes	Passer domesticus (House Sparrows) expansion after introduced to New Zealand	N			1.44	male	HAMN	KAIK	no	-37.783333	175.283333	-35.4075	173.799722	N	Wikipedia - click on lat/long. one of many localities in NZ plotted	Synchronic	Phenotypic	113	1		113	Tibiotarsus length (mm)	othermorphology	linear	raw	ratio			28.2	28.3			Out	Biotic	Introduction	novel	5	0	0
es0084	p004	s132			Passer domesticus	Passer domesticus	Bird	Chordata	Aves	Passeriformes	Passer domesticus (House Sparrows) expansion after introduced to New Zealand	N			1.44	male	HAMN	NELN	no	-37.783333	175.283333	-41.270833	173.283889	N	Wikipedia - click on lat/long. one of many localities in NZ plotted	Synchronic	Phenotypic	112	1		112	Tibiotarsus length (mm)	othermorphology	linear	raw	ratio			28.2	28			Out	Biotic	Introduction	novel	5	0	0
es0085	p004	s132			Passer domesticus	Passer domesticus	Bird	Chordata	Aves	Passeriformes	Passer domesticus (House Sparrows) expansion after introduced to New Zealand	N			1.44	male	HAMN	AUCK	no	-37.783333	175.283333	-36.840556	174.74	N	Wikipedia - click on lat/long. one of many localities in NZ plotted	Synchronic	Phenotypic	112	1		112	Tibiotarsus length (mm)	othermorphology	linear	raw	ratio			28.2	27.7			Out	Biotic	Introduction	novel	5	0	0
es0086	p004	s132			Passer domesticus	Passer domesticus	Bird	Chordata	Aves	Passeriformes	Passer domesticus (House Sparrows) expansion after introduced to New Zealand	N			1.44	male	HAMN	NEWP	no	-37.783333	175.283333	-39.066667	174.083333	N	Wikipedia - click on lat/long. one of many localities in NZ plotted	Synchronic	Phenotypic	112	1		112	Tibiotarsus length (mm)	othermorphology	linear	raw	ratio			28.2	27.9			Out	Biotic	Introduction	novel	5	0	0
es0087	p004	s132			Passer domesticus	Passer domesticus	Bird	Chordata	Aves	Passeriformes	Passer domesticus (House Sparrows) expansion after introduced to New Zealand	N			1.44	male	HAMN	WELL	no	-37.783333	175.283333	-41.288889	174.777222	N	Wikipedia - click on lat/long. one of many localities in NZ plotted	Synchronic	Phenotypic	113	1		113	Tibiotarsus length (mm)	othermorphology	linear	raw	ratio			28.2	28			Out	Biotic	Introduction	novel	5	0	0
es0088	p004	s132			Passer domesticus	Passer domesticus	Bird	Chordata	Aves	Passeriformes	Passer domesticus (House Sparrows) expansion after introduced to New Zealand	N			1.44	male	HAMN	DUND	no	-37.783333	175.283333	-45.866667	170.5	N	Wikipedia - click on lat/long. one of many localities in NZ plotted	Synchronic	Phenotypic	113	1		113	Tibiotarsus length (mm)	othermorphology	linear	raw	ratio			28.2	27.8			Out	Biotic	Introduction	novel	5	0	0
es0089	p004	s132			Passer domesticus	Passer domesticus	Bird	Chordata	Aves	Passeriformes	Passer domesticus (House Sparrows) expansion after introduced to New Zealand	N			1.44	male	HAMN	INVE	no	-37.783333	175.283333	-46.413056	168.3475	N	Wikipedia - click on lat/long. one of many localities in NZ plotted	Synchronic	Phenotypic	113	1		113	Tibiotarsus length (mm)	othermorphology	linear	raw	ratio			28.2	27.9			Out	Biotic	Introduction	novel	5	0	0
es0090	p004	s132			Passer domesticus	Passer domesticus	Bird	Chordata	Aves	Passeriformes	Passer domesticus (House Sparrows) expansion after introduced to New Zealand	N			1.44	male	HAMN	OBAN	no	-37.783333	175.283333	-46.9	168.133333	N	Wikipedia - click on lat/long. one of many localities in NZ plotted	Synchronic	Phenotypic	110	1		110	Tibiotarsus length (mm)	othermorphology	linear	raw	ratio			28.2	27.8			Out	Biotic	Introduction	novel	5	0	0
es0091	p004	s132			Passer domesticus	Passer domesticus	Bird	Chordata	Aves	Passeriformes	Passer domesticus (House Sparrows) expansion after introduced to New Zealand	N			1.44	female	TAUP	PALM	no	-38.6875	176.0694	-40.355	175.611667	N	Wikipedia - click on lat/long. one of many localities in NZ plotted	Synchronic	Phenotypic	110	1		110	Tibiotarsus length (mm)	othermorphology	linear	raw	ratio			28.3	28.3			Out	Biotic	Introduction	novel	5	0	0
es0092	p004	s132			Passer domesticus	Passer domesticus	Bird	Chordata	Aves	Passeriformes	Passer domesticus (House Sparrows) expansion after introduced to New Zealand	N			1.44	male	TAUP	HAST	no	-38.6875	176.0694	-39.65	176.833333	N	Wikipedia - click on lat/long. one of many localities in NZ plotted	Synchronic	Phenotypic	110	1		110	Tibiotarsus length (mm)	othermorphology	linear	raw	ratio			28.3	28.1			Out	Biotic	Introduction	novel	5	0	0
es0093	p004	s132			Passer domesticus	Passer domesticus	Bird	Chordata	Aves	Passeriformes	Passer domesticus (House Sparrows) expansion after introduced to New Zealand	N			1.44	male	TAUP	CHCH	no	-38.6875	176.0694	-43.53	172.620278	N	Wikipedia - click on lat/long. one of many localities in NZ plotted	Synchronic	Phenotypic	111	1		111	Tibiotarsus length (mm)	othermorphology	linear	raw	ratio			28.3	28			Out	Biotic	Introduction	novel	5	0	0
es0094	p004	s132			Passer domesticus	Passer domesticus	Bird	Chordata	Aves	Passeriformes	Passer domesticus (House Sparrows) expansion after introduced to New Zealand	N			1.44	male	TAUP	KAIK	no	-38.6875	176.0694	-35.4075	173.799722	N	Wikipedia - click on lat/long. one of many localities in NZ plotted	Synchronic	Phenotypic	113	1		113	Tibiotarsus length (mm)	othermorphology	linear	raw	ratio			28.3	28.3			Out	Biotic	Introduction	novel	5	0	0
es0095	p004	s132			Passer domesticus	Passer domesticus	Bird	Chordata	Aves	Passeriformes	Passer domesticus (House Sparrows) expansion after introduced to New Zealand	N			1.44	male	TAUP	NELN	no	-38.6875	176.0694	-41.270833	173.283889	N	Wikipedia - click on lat/long. one of many localities in NZ plotted	Synchronic	Phenotypic	112	1		112	Tibiotarsus length (mm)	othermorphology	linear	raw	ratio			28.3	28			Out	Biotic	Introduction	novel	5	0	0
es0096	p004	s132			Passer domesticus	Passer domesticus	Bird	Chordata	Aves	Passeriformes	Passer domesticus (House Sparrows) expansion after introduced to New Zealand	N			1.44	male	TAUP	AUCK	no	-38.6875	176.0694	-36.840556	174.74	N	Wikipedia - click on lat/long. one of many localities in NZ plotted	Synchronic	Phenotypic	112	1		112	Tibiotarsus length (mm)	othermorphology	linear	raw	ratio			28.3	27.7			Out	Biotic	Introduction	novel	5	0	0
es0097	p004	s132			Passer domesticus	Passer domesticus	Bird	Chordata	Aves	Passeriformes	Passer domesticus (House Sparrows) expansion after introduced to New Zealand	N			1.44	male	TAUP	NEWP	no	-38.6875	176.0694	-39.066667	174.083333	N	Wikipedia - click on lat/long. one of many localities in NZ plotted	Synchronic	Phenotypic	112	1		112	Tibiotarsus length (mm)	othermorphology	linear	raw	ratio			28.3	27.9			Out	Biotic	Introduction	novel	5	0	0
es0098	p004	s132			Passer domesticus	Passer domesticus	Bird	Chordata	Aves	Passeriformes	Passer domesticus (House Sparrows) expansion after introduced to New Zealand	N			1.44	male	TAUP	WELL	no	-38.6875	176.0694	-41.288889	174.777222	N	Wikipedia - click on lat/long. one of many localities in NZ plotted	Synchronic	Phenotypic	113	1		113	Tibiotarsus length (mm)	othermorphology	linear	raw	ratio			28.3	28			Out	Biotic	Introduction	novel	5	0	0
es0099	p004	s132			Passer domesticus	Passer domesticus	Bird	Chordata	Aves	Passeriformes	Passer domesticus (House Sparrows) expansion after introduced to New Zealand	N			1.44	male	TAUP	DUND	no	-38.6875	176.0694	-45.866667	170.5	N	Wikipedia - click on lat/long. one of many localities in NZ plotted	Synchronic	Phenotypic	113	1		113	Tibiotarsus length (mm)	othermorphology	linear	raw	ratio			28.3	27.8			Out	Biotic	Introduction	novel	5	0	0
es0100	p004	s132			Passer domesticus	Passer domesticus	Bird	Chordata	Aves	Passeriformes	Passer domesticus (House Sparrows) expansion after introduced to New Zealand	N			1.44	male	TAUP	INVE	no	-38.6875	176.0694	-46.413056	168.3475	N	Wikipedia - click on lat/long. one of many localities in NZ plotted	Synchronic	Phenotypic	113	1		113	Tibiotarsus length (mm)	othermorphology	linear	raw	ratio			28.3	27.9			Out	Biotic	Introduction	novel	5	0	0
es0101	p004	s132			Passer domesticus	Passer domesticus	Bird	Chordata	Aves	Passeriformes	Passer domesticus (House Sparrows) expansion after introduced to New Zealand	N			1.44	male	TAUP	OBAN	no	-38.6875	176.0694	-46.9	168.133333	N	Wikipedia - click on lat/long. one of many localities in NZ plotted	Synchronic	Phenotypic	110	1		110	Tibiotarsus length (mm)	othermorphology	linear	raw	ratio			28.3	27.8			Out	Biotic	Introduction	novel	5	0	0
es0102	p004	s132			Passer domesticus	Passer domesticus	Bird	Chordata	Aves	Passeriformes	Passer domesticus (House Sparrows) expansion after introduced to New Zealand	N			1.44	male	PALM	HAST	no	-40.355	175.611667	-39.65	176.833333	N	Wikipedia - click on lat/long. one of many localities in NZ plotted	Synchronic	Phenotypic	110	1		110	Tibiotarsus length (mm)	othermorphology	linear	raw	ratio			28.3	28.1			Out	Biotic	Introduction	novel	5	0	0
es0103	p004	s132			Passer domesticus	Passer domesticus	Bird	Chordata	Aves	Passeriformes	Passer domesticus (House Sparrows) expansion after introduced to New Zealand	N			1.44	male	PALM	CHCH	no	-40.355	175.611667	-43.53	172.620278	N	Wikipedia - click on lat/long. one of many localities in NZ plotted	Synchronic	Phenotypic	111	1		111	Tibiotarsus length (mm)	othermorphology	linear	raw	ratio			28.3	28			Out	Biotic	Introduction	novel	5	0	0
es0104	p004	s132			Passer domesticus	Passer domesticus	Bird	Chordata	Aves	Passeriformes	Passer domesticus (House Sparrows) expansion after introduced to New Zealand	N			1.44	male	PALM	KAIK	no	-40.355	175.611667	-35.4075	173.799722	N	Wikipedia - click on lat/long. one of many localities in NZ plotted	Synchronic	Phenotypic	113	1		113	Tibiotarsus length (mm)	othermorphology	linear	raw	ratio			28.3	28.3			Out	Biotic	Introduction	novel	5	0	0
es0105	p004	s132			Passer domesticus	Passer domesticus	Bird	Chordata	Aves	Passeriformes	Passer domesticus (House Sparrows) expansion after introduced to New Zealand	N			1.44	male	PALM	NELN	no	-40.355	175.611667	-41.270833	173.283889	N	Wikipedia - click on lat/long. one of many localities in NZ plotted	Synchronic	Phenotypic	112	1		112	Tibiotarsus length (mm)	othermorphology	linear	raw	ratio			28.3	28			Out	Biotic	Introduction	novel	5	0	0
es0106	p004	s132			Passer domesticus	Passer domesticus	Bird	Chordata	Aves	Passeriformes	Passer domesticus (House Sparrows) expansion after introduced to New Zealand	N			1.44	male	PALM	AUCK	no	-40.355	175.611667	-36.840556	174.74	N	Wikipedia - click on lat/long. one of many localities in NZ plotted	Synchronic	Phenotypic	112	1		112	Tibiotarsus length (mm)	othermorphology	linear	raw	ratio			28.3	27.7			Out	Biotic	Introduction	novel	5	0	0
es0107	p004	s132			Passer domesticus	Passer domesticus	Bird	Chordata	Aves	Passeriformes	Passer domesticus (House Sparrows) expansion after introduced to New Zealand	N			1.44	male	PALM	NEWP	no	-40.355	175.611667	-39.066667	174.083333	N	Wikipedia - click on lat/long. one of many localities in NZ plotted	Synchronic	Phenotypic	112	1		112	Tibiotarsus length (mm)	othermorphology	linear	raw	ratio			28.3	27.9			Out	Biotic	Introduction	novel	5	0	0
es0108	p004	s132			Passer domesticus	Passer domesticus	Bird	Chordata	Aves	Passeriformes	Passer domesticus (House Sparrows) expansion after introduced to New Zealand	N			1.44	male	PALM	WELL	no	-40.355	175.611667	-41.288889	174.777222	N	Wikipedia - click on lat/long. one of many localities in NZ plotted	Synchronic	Phenotypic	113	1		113	Tibiotarsus length (mm)	othermorphology	linear	raw	ratio			28.3	28			Out	Biotic	Introduction	novel	5	0	0
es0109	p004	s132			Passer domesticus	Passer domesticus	Bird	Chordata	Aves	Passeriformes	Passer domesticus (House Sparrows) expansion after introduced to New Zealand	N			1.44	male	PALM	DUND	no	-40.355	175.611667	-45.866667	170.5	N	Wikipedia - click on lat/long. one of many localities in NZ plotted	Synchronic	Phenotypic	113	1		113	Tibiotarsus length (mm)	othermorphology	linear	raw	ratio			28.3	27.8			Out	Biotic	Introduction	novel	5	0	0
es0110	p004	s132			Passer domesticus	Passer domesticus	Bird	Chordata	Aves	Passeriformes	Passer domesticus (House Sparrows) expansion after introduced to New Zealand	N			1.44	male	PALM	INVE	no	-40.355	175.611667	-46.413056	168.3475	N	Wikipedia - click on lat/long. one of many localities in NZ plotted	Synchronic	Phenotypic	113	1		113	Tibiotarsus length (mm)	othermorphology	linear	raw	ratio			28.3	27.9			Out	Biotic	Introduction	novel	5	0	0
es0111	p004	s132			Passer domesticus	Passer domesticus	Bird	Chordata	Aves	Passeriformes	Passer domesticus (House Sparrows) expansion after introduced to New Zealand	N			1.44	male	PALM	OBAN	no	-40.355	175.611667	-46.9	168.133333	N	Wikipedia - click on lat/long. one of many localities in NZ plotted	Synchronic	Phenotypic	110	1		110	Tibiotarsus length (mm)	othermorphology	linear	raw	ratio			28.3	27.8			Out	Biotic	Introduction	novel	5	0	0
es0112	p004	s132			Passer domesticus	Passer domesticus	Bird	Chordata	Aves	Passeriformes	Passer domesticus (House Sparrows) expansion after introduced to New Zealand	N			1.44	male	HAST	CHCH	no	-39.65	176.833333	-43.53	172.620278	N	Wikipedia - click on lat/long. one of many localities in NZ plotted	Synchronic	Phenotypic	111	1		111	Tibiotarsus length (mm)	othermorphology	linear	raw	ratio			28.1	28			Out	Biotic	Introduction	novel	5	0	0
es0113	p004	s132			Passer domesticus	Passer domesticus	Bird	Chordata	Aves	Passeriformes	Passer domesticus (House Sparrows) expansion after introduced to New Zealand	N			1.44	male	HAST	KAIK	no	-39.65	176.833333	-35.4075	173.799722	N	Wikipedia - click on lat/long. one of many localities in NZ plotted	Synchronic	Phenotypic	113	1		113	Tibiotarsus length (mm)	othermorphology	linear	raw	ratio			28.1	28.3			Out	Biotic	Introduction	novel	5	0	0
es0114	p004	s132			Passer domesticus	Passer domesticus	Bird	Chordata	Aves	Passeriformes	Passer domesticus (House Sparrows) expansion after introduced to New Zealand	N			1.44	male	HAST	NELN	no	-39.65	176.833333	-41.270833	173.283889	N	Wikipedia - click on lat/long. one of many localities in NZ plotted	Synchronic	Phenotypic	112	1		112	Tibiotarsus length (mm)	othermorphology	linear	raw	ratio			28.1	28			Out	Biotic	Introduction	novel	5	0	0
es0115	p004	s132			Passer domesticus	Passer domesticus	Bird	Chordata	Aves	Passeriformes	Passer domesticus (House Sparrows) expansion after introduced to New Zealand	N			1.44	male	HAST	AUCK	no	-39.65	176.833333	-36.840556	174.74	N	Wikipedia - click on lat/long. one of many localities in NZ plotted	Synchronic	Phenotypic	112	1		112	Tibiotarsus length (mm)	othermorphology	linear	raw	ratio			28.1	27.7			Out	Biotic	Introduction	novel	5	0	0
es0116	p004	s132			Passer domesticus	Passer domesticus	Bird	Chordata	Aves	Passeriformes	Passer domesticus (House Sparrows) expansion after introduced to New Zealand	N			1.44	male	HAST	NEWP	no	-39.65	176.833333	-39.066667	174.083333	N	Wikipedia - click on lat/long. one of many localities in NZ plotted	Synchronic	Phenotypic	112	1		112	Tibiotarsus length (mm)	othermorphology	linear	raw	ratio			28.1	27.9			Out	Biotic	Introduction	novel	5	0	0
es0117	p004	s132			Passer domesticus	Passer domesticus	Bird	Chordata	Aves	Passeriformes	Passer domesticus (House Sparrows) expansion after introduced to New Zealand	N			1.44	male	HAST	WELL	no	-39.65	176.833333	-41.288889	174.777222	N	Wikipedia - click on lat/long. one of many localities in NZ plotted	Synchronic	Phenotypic	113	1		113	Tibiotarsus length (mm)	othermorphology	linear	raw	ratio			28.1	28			Out	Biotic	Introduction	novel	5	0	0
es0118	p004	s132			Passer domesticus	Passer domesticus	Bird	Chordata	Aves	Passeriformes	Passer domesticus (House Sparrows) expansion after introduced to New Zealand	N			1.44	male	HAST	DUND	no	-39.65	176.833333	-45.866667	170.5	N	Wikipedia - click on lat/long. one of many localities in NZ plotted	Synchronic	Phenotypic	113	1		113	Tibiotarsus length (mm)	othermorphology	linear	raw	ratio			28.1	27.8			Out	Biotic	Introduction	novel	5	0	0
es0119	p004	s132			Passer domesticus	Passer domesticus	Bird	Chordata	Aves	Passeriformes	Passer domesticus (House Sparrows) expansion after introduced to New Zealand	N			1.44	male	HAST	INVE	no	-39.65	176.833333	-46.413056	168.3475	N	Wikipedia - click on lat/long. one of many localities in NZ plotted	Synchronic	Phenotypic	113	1		113	Tibiotarsus length (mm)	othermorphology	linear	raw	ratio			28.1	27.9			Out	Biotic	Introduction	novel	5	0	0
es0120	p004	s132			Passer domesticus	Passer domesticus	Bird	Chordata	Aves	Passeriformes	Passer domesticus (House Sparrows) expansion after introduced to New Zealand	N			1.44	male	HAST	OBAN	no	-39.65	176.833333	-46.9	168.133333	N	Wikipedia - click on lat/long. one of many localities in NZ plotted	Synchronic	Phenotypic	110	1		110	Tibiotarsus length (mm)	othermorphology	linear	raw	ratio			28.1	27.8			Out	Biotic	Introduction	novel	5	0	0
es0121	p004	s132			Passer domesticus	Passer domesticus	Bird	Chordata	Aves	Passeriformes	Passer domesticus (House Sparrows) expansion after introduced to New Zealand	N			1.44	male	CHCH	KAIK	no	-43.53	172.620278	-35.4075	173.799722	N	Wikipedia - click on lat/long. one of many localities in NZ plotted	Synchronic	Phenotypic	113	1		113	Tibiotarsus length (mm)	othermorphology	linear	raw	ratio			28	28.3			Out	Biotic	Introduction	novel	5	0	0
es0122	p004	s132			Passer domesticus	Passer domesticus	Bird	Chordata	Aves	Passeriformes	Passer domesticus (House Sparrows) expansion after introduced to New Zealand	N			1.44	male	CHCH	NELN	no	-43.53	172.620278	-41.270833	173.283889	N	Wikipedia - click on lat/long. one of many localities in NZ plotted	Synchronic	Phenotypic	112	1		112	Tibiotarsus length (mm)	othermorphology	linear	raw	ratio			28	28			Out	Biotic	Introduction	novel	5	0	0
es0123	p004	s132			Passer domesticus	Passer domesticus	Bird	Chordata	Aves	Passeriformes	Passer domesticus (House Sparrows) expansion after introduced to New Zealand	N			1.44	male	CHCH	AUCK	no	-43.53	172.620278	-36.840556	174.74	N	Wikipedia - click on lat/long. one of many localities in NZ plotted	Synchronic	Phenotypic	112	1		112	Tibiotarsus length (mm)	othermorphology	linear	raw	ratio			28	27.7			Out	Biotic	Introduction	novel	5	0	0
es0124	p004	s132			Passer domesticus	Passer domesticus	Bird	Chordata	Aves	Passeriformes	Passer domesticus (House Sparrows) expansion after introduced to New Zealand	N			1.44	male	CHCH	NEWP	no	-43.53	172.620278	-39.066667	174.083333	N	Wikipedia - click on lat/long. one of many localities in NZ plotted	Synchronic	Phenotypic	112	1		112	Tibiotarsus length (mm)	othermorphology	linear	raw	ratio			28	27.9			Out	Biotic	Introduction	novel	5	0	0
es0125	p004	s132			Passer domesticus	Passer domesticus	Bird	Chordata	Aves	Passeriformes	Passer domesticus (House Sparrows) expansion after introduced to New Zealand	N			1.44	male	CHCH	WELL	no	-43.53	172.620278	-41.288889	174.777222	N	Wikipedia - click on lat/long. one of many localities in NZ plotted	Synchronic	Phenotypic	113	1		113	Tibiotarsus length (mm)	othermorphology	linear	raw	ratio			28	28			Out	Biotic	Introduction	novel	5	0	0
es0126	p004	s132			Passer domesticus	Passer domesticus	Bird	Chordata	Aves	Passeriformes	Passer domesticus (House Sparrows) expansion after introduced to New Zealand	N			1.44	male	CHCH	DUND	no	-43.53	172.620278	-45.866667	170.5	N	Wikipedia - click on lat/long. one of many localities in NZ plotted	Synchronic	Phenotypic	113	1		113	Tibiotarsus length (mm)	othermorphology	linear	raw	ratio			28	27.8			Out	Biotic	Introduction	novel	5	0	0
es0127	p004	s132			Passer domesticus	Passer domesticus	Bird	Chordata	Aves	Passeriformes	Passer domesticus (House Sparrows) expansion after introduced to New Zealand	N			1.44	male	CHCH	INVE	no	-43.53	172.620278	-46.413056	168.3475	N	Wikipedia - click on lat/long. one of many localities in NZ plotted	Synchronic	Phenotypic	113	1		113	Tibiotarsus length (mm)	othermorphology	linear	raw	ratio			28	27.9			Out	Biotic	Introduction	novel	5	0	0
es0128	p004	s132			Passer domesticus	Passer domesticus	Bird	Chordata	Aves	Passeriformes	Passer domesticus (House Sparrows) expansion after introduced to New Zealand	N			1.44	male	CHCH	OBAN	no	-43.53	172.620278	-46.9	168.133333	N	Wikipedia - click on lat/long. one of many localities in NZ plotted	Synchronic	Phenotypic	110	1		110	Tibiotarsus length (mm)	othermorphology	linear	raw	ratio			28	27.8			Out	Biotic	Introduction	novel	5	0	0
es0129	p004	s132			Passer domesticus	Passer domesticus	Bird	Chordata	Aves	Passeriformes	Passer domesticus (House Sparrows) expansion after introduced to New Zealand	N			1.44	male	KAIK	NELN	no	-35.4075	173.799722	-41.270833	173.283889	N	Wikipedia - click on lat/long. one of many localities in NZ plotted	Synchronic	Phenotypic	112	1		112	Tibiotarsus length (mm)	othermorphology	linear	raw	ratio			28.3	28			Out	Biotic	Introduction	novel	5	0	0
es0130	p004	s132			Passer domesticus	Passer domesticus	Bird	Chordata	Aves	Passeriformes	Passer domesticus (House Sparrows) expansion after introduced to New Zealand	N			1.44	male	KAIK	AUCK	no	-35.4075	173.799722	-36.840556	174.74	N	Wikipedia - click on lat/long. one of many localities in NZ plotted	Synchronic	Phenotypic	112	1		112	Tibiotarsus length (mm)	othermorphology	linear	raw	ratio			28.3	27.7			Out	Biotic	Introduction	novel	5	0	0
es0131	p004	s132			Passer domesticus	Passer domesticus	Bird	Chordata	Aves	Passeriformes	Passer domesticus (House Sparrows) expansion after introduced to New Zealand	N			1.44	male	KAIK	NEWP	no	-35.4075	173.799722	-39.066667	174.083333	N	Wikipedia - click on lat/long. one of many localities in NZ plotted	Synchronic	Phenotypic	112	1		112	Tibiotarsus length (mm)	othermorphology	linear	raw	ratio			28.3	27.9			Out	Biotic	Introduction	novel	5	0	0
es0132	p004	s132			Passer domesticus	Passer domesticus	Bird	Chordata	Aves	Passeriformes	Passer domesticus (House Sparrows) expansion after introduced to New Zealand	N			1.44	male	KAIK	WELL	no	-35.4075	173.799722	-41.288889	174.777222	N	Wikipedia - click on lat/long. one of many localities in NZ plotted	Synchronic	Phenotypic	113	1		113	Tibiotarsus length (mm)	othermorphology	linear	raw	ratio			28.3	28			Out	Biotic	Introduction	novel	5	0	0
es0133	p004	s132			Passer domesticus	Passer domesticus	Bird	Chordata	Aves	Passeriformes	Passer domesticus (House Sparrows) expansion after introduced to New Zealand	N			1.44	male	KAIK	DUND	no	-35.4075	173.799722	-45.866667	170.5	N	Wikipedia - click on lat/long. one of many localities in NZ plotted	Synchronic	Phenotypic	113	1		113	Tibiotarsus length (mm)	othermorphology	linear	raw	ratio			28.3	27.8			Out	Biotic	Introduction	novel	5	0	0
es0134	p004	s132			Passer domesticus	Passer domesticus	Bird	Chordata	Aves	Passeriformes	Passer domesticus (House Sparrows) expansion after introduced to New Zealand	N			1.44	male	KAIK	INVE	no	-35.4075	173.799722	-46.413056	168.3475	N	Wikipedia - click on lat/long. one of many localities in NZ plotted	Synchronic	Phenotypic	113	1		113	Tibiotarsus length (mm)	othermorphology	linear	raw	ratio			28.3	27.9			Out	Biotic	Introduction	novel	5	0	0
es0135	p004	s132			Passer domesticus	Passer domesticus	Bird	Chordata	Aves	Passeriformes	Passer domesticus (House Sparrows) expansion after introduced to New Zealand	N			1.44	male	KAIK	OBAN	no	-35.4075	173.799722	-46.9	168.133333	N	Wikipedia - click on lat/long. one of many localities in NZ plotted	Synchronic	Phenotypic	110	1		110	Tibiotarsus length (mm)	othermorphology	linear	raw	ratio			28.3	27.8			Out	Biotic	Introduction	novel	5	0	0
es0136	p004	s132			Passer domesticus	Passer domesticus	Bird	Chordata	Aves	Passeriformes	Passer domesticus (House Sparrows) expansion after introduced to New Zealand	N			1.44	male	NELN	AUCK	no	-41.270833	173.283889	-36.840556	174.74	N	Wikipedia - click on lat/long. one of many localities in NZ plotted	Synchronic	Phenotypic	112	1		112	Tibiotarsus length (mm)	othermorphology	linear	raw	ratio			28	27.7			Out	Biotic	Introduction	novel	5	0	0
es0137	p004	s132			Passer domesticus	Passer domesticus	Bird	Chordata	Aves	Passeriformes	Passer domesticus (House Sparrows) expansion after introduced to New Zealand	N			1.44	male	NELN	NEWP	no	-41.270833	173.283889	-39.066667	174.083333	N	Wikipedia - click on lat/long. one of many localities in NZ plotted	Synchronic	Phenotypic	112	1		112	Tibiotarsus length (mm)	othermorphology	linear	raw	ratio			28	27.9			Out	Biotic	Introduction	novel	5	0	0
es0138	p004	s132			Passer domesticus	Passer domesticus	Bird	Chordata	Aves	Passeriformes	Passer domesticus (House Sparrows) expansion after introduced to New Zealand	N			1.44	male	NELN	WELL	no	-41.270833	173.283889	-41.288889	174.777222	N	Wikipedia - click on lat/long. one of many localities in NZ plotted	Synchronic	Phenotypic	113	1		113	Tibiotarsus length (mm)	othermorphology	linear	raw	ratio			28	28			Out	Biotic	Introduction	novel	5	0	0
es0139	p004	s132			Passer domesticus	Passer domesticus	Bird	Chordata	Aves	Passeriformes	Passer domesticus (House Sparrows) expansion after introduced to New Zealand	N			1.44	male	NELN	DUND	no	-41.270833	173.283889	-45.866667	170.5	N	Wikipedia - click on lat/long. one of many localities in NZ plotted	Synchronic	Phenotypic	113	1		113	Tibiotarsus length (mm)	othermorphology	linear	raw	ratio			28	27.8			Out	Biotic	Introduction	novel	5	0	0
es0140	p004	s132			Passer domesticus	Passer domesticus	Bird	Chordata	Aves	Passeriformes	Passer domesticus (House Sparrows) expansion after introduced to New Zealand	N			1.44	male	NELN	INVE	no	-41.270833	173.283889	-46.413056	168.3475	N	Wikipedia - click on lat/long. one of many localities in NZ plotted	Synchronic	Phenotypic	113	1		113	Tibiotarsus length (mm)	othermorphology	linear	raw	ratio			28	27.9			Out	Biotic	Introduction	novel	5	0	0
es0141	p004	s132			Passer domesticus	Passer domesticus	Bird	Chordata	Aves	Passeriformes	Passer domesticus (House Sparrows) expansion after introduced to New Zealand	N			1.44	male	NELN	OBAN	no	-41.270833	173.283889	-46.9	168.133333	N	Wikipedia - click on lat/long. one of many localities in NZ plotted	Synchronic	Phenotypic	110	1		110	Tibiotarsus length (mm)	othermorphology	linear	raw	ratio			28	27.8			Out	Biotic	Introduction	novel	5	0	0
es0142	p004	s132			Passer domesticus	Passer domesticus	Bird	Chordata	Aves	Passeriformes	Passer domesticus (House Sparrows) expansion after introduced to New Zealand	N			1.44	male	AUCK	NEWP	no	-36.840556	174.74	-39.066667	174.083333	N	Wikipedia - click on lat/long. one of many localities in NZ plotted	Synchronic	Phenotypic	112	1		112	Tibiotarsus length (mm)	othermorphology	linear	raw	ratio			27.7	27.9			Out	Biotic	Introduction	novel	5	0	0
es0143	p004	s132			Passer domesticus	Passer domesticus	Bird	Chordata	Aves	Passeriformes	Passer domesticus (House Sparrows) expansion after introduced to New Zealand	N			1.44	male	AUCK	WELL	no	-36.840556	174.74	-41.288889	174.777222	N	Wikipedia - click on lat/long. one of many localities in NZ plotted	Synchronic	Phenotypic	113	1		113	Tibiotarsus length (mm)	othermorphology	linear	raw	ratio			27.7	28			Out	Biotic	Introduction	novel	5	0	0
es0144	p004	s132			Passer domesticus	Passer domesticus	Bird	Chordata	Aves	Passeriformes	Passer domesticus (House Sparrows) expansion after introduced to New Zealand	N			1.44	male	AUCK	DUND	no	-36.840556	174.74	-45.866667	170.5	N	Wikipedia - click on lat/long. one of many localities in NZ plotted	Synchronic	Phenotypic	113	1		113	Tibiotarsus length (mm)	othermorphology	linear	raw	ratio			27.7	27.8			Out	Biotic	Introduction	novel	5	0	0
es0145	p004	s132			Passer domesticus	Passer domesticus	Bird	Chordata	Aves	Passeriformes	Passer domesticus (House Sparrows) expansion after introduced to New Zealand	N			1.44	male	AUCK	INVE	no	-36.840556	174.74	-46.413056	168.3475	N	Wikipedia - click on lat/long. one of many localities in NZ plotted	Synchronic	Phenotypic	113	1		113	Tibiotarsus length (mm)	othermorphology	linear	raw	ratio			27.7	27.9			Out	Biotic	Introduction	novel	5	0	0
es0146	p004	s132			Passer domesticus	Passer domesticus	Bird	Chordata	Aves	Passeriformes	Passer domesticus (House Sparrows) expansion after introduced to New Zealand	N			1.44	male	AUCK	OBAN	no	-36.840556	174.74	-46.9	168.133333	N	Wikipedia - click on lat/long. one of many localities in NZ plotted	Synchronic	Phenotypic	110	1		110	Tibiotarsus length (mm)	othermorphology	linear	raw	ratio			27.7	27.8			Out	Biotic	Introduction	novel	5	0	0
es0147	p004	s132			Passer domesticus	Passer domesticus	Bird	Chordata	Aves	Passeriformes	Passer domesticus (House Sparrows) expansion after introduced to New Zealand	N			1.44	male	NEWP	WELL	no	-39.066667	174.083333	-41.288889	174.777222	N	Wikipedia - click on lat/long. one of many localities in NZ plotted	Synchronic	Phenotypic	113	1		113	Tibiotarsus length (mm)	othermorphology	linear	raw	ratio			27.9	28			Out	Biotic	Introduction	novel	5	0	0
es0148	p004	s132			Passer domesticus	Passer domesticus	Bird	Chordata	Aves	Passeriformes	Passer domesticus (House Sparrows) expansion after introduced to New Zealand	N			1.44	male	NEWP	DUND	no	-39.066667	174.083333	-45.866667	170.5	N	Wikipedia - click on lat/long. one of many localities in NZ plotted	Synchronic	Phenotypic	113	1		113	Tibiotarsus length (mm)	othermorphology	linear	raw	ratio			27.9	27.8			Out	Biotic	Introduction	novel	5	0	0
es0149	p004	s132			Passer domesticus	Passer domesticus	Bird	Chordata	Aves	Passeriformes	Passer domesticus (House Sparrows) expansion after introduced to New Zealand	N			1.44	male	NEWP	INVE	no	-39.066667	174.083333	-46.413056	168.3475	N	Wikipedia - click on lat/long. one of many localities in NZ plotted	Synchronic	Phenotypic	113	1		113	Tibiotarsus length (mm)	othermorphology	linear	raw	ratio			27.9	27.9			Out	Biotic	Introduction	novel	5	0	0
es0150	p004	s132			Passer domesticus	Passer domesticus	Bird	Chordata	Aves	Passeriformes	Passer domesticus (House Sparrows) expansion after introduced to New Zealand	N			1.44	male	NEWP	OBAN	no	-39.066667	174.083333	-46.9	168.133333	N	Wikipedia - click on lat/long. one of many localities in NZ plotted	Synchronic	Phenotypic	110	1		110	Tibiotarsus length (mm)	othermorphology	linear	raw	ratio			27.9	27.8			Out	Biotic	Introduction	novel	5	0	0
es0151	p004	s132			Passer domesticus	Passer domesticus	Bird	Chordata	Aves	Passeriformes	Passer domesticus (House Sparrows) expansion after introduced to New Zealand	N			1.44	male	WELL	DUND	no	-41.288889	174.777222	-45.866667	170.5	N	Wikipedia - click on lat/long. one of many localities in NZ plotted	Synchronic	Phenotypic	113	1		113	Tibiotarsus length (mm)	othermorphology	linear	raw	ratio			28	27.8			Out	Biotic	Introduction	novel	5	0	0
es0152	p004	s132			Passer domesticus	Passer domesticus	Bird	Chordata	Aves	Passeriformes	Passer domesticus (House Sparrows) expansion after introduced to New Zealand	N			1.44	male	WELL	INVE	no	-41.288889	174.777222	-46.413056	168.3475	N	Wikipedia - click on lat/long. one of many localities in NZ plotted	Synchronic	Phenotypic	113	1		113	Tibiotarsus length (mm)	othermorphology	linear	raw	ratio			28	27.9			Out	Biotic	Introduction	novel	5	0	0
es0153	p004	s132			Passer domesticus	Passer domesticus	Bird	Chordata	Aves	Passeriformes	Passer domesticus (House Sparrows) expansion after introduced to New Zealand	N			1.44	male	WELL	OBAN	no	-41.288889	174.777222	-46.9	168.133333	N	Wikipedia - click on lat/long. one of many localities in NZ plotted	Synchronic	Phenotypic	110	1		110	Tibiotarsus length (mm)	othermorphology	linear	raw	ratio			28	27.8			Out	Biotic	Introduction	novel	5	0	0
es0154	p004	s132			Passer domesticus	Passer domesticus	Bird	Chordata	Aves	Passeriformes	Passer domesticus (House Sparrows) expansion after introduced to New Zealand	N			1.44	male	DUND	INVE	no	-45.866667	170.5	-46.413056	168.3475	N	Wikipedia - click on lat/long. one of many localities in NZ plotted	Synchronic	Phenotypic	113	1		113	Tibiotarsus length (mm)	othermorphology	linear	raw	ratio			27.8	27.9			Out	Biotic	Introduction	novel	5	0	0
es0155	p004	s132			Passer domesticus	Passer domesticus	Bird	Chordata	Aves	Passeriformes	Passer domesticus (House Sparrows) expansion after introduced to New Zealand	N			1.44	male	DUND	OBAN	no	-45.866667	170.5	-46.9	168.133333	N	Wikipedia - click on lat/long. one of many localities in NZ plotted	Synchronic	Phenotypic	110	1		110	Tibiotarsus length (mm)	othermorphology	linear	raw	ratio			27.8	27.8			Out	Biotic	Introduction	novel	5	0	0
es0156	p004	s132			Passer domesticus	Passer domesticus	Bird	Chordata	Aves	Passeriformes	Passer domesticus (House Sparrows) expansion after introduced to New Zealand	N			1.44	male	INVE	OBAN	no	-46.413056	168.3475	-46.9	168.133333	N	Wikipedia - click on lat/long. one of many localities in NZ plotted	Synchronic	Phenotypic	110	1		110	Tibiotarsus length (mm)	othermorphology	linear	raw	ratio			27.9	27.8			Out	Biotic	Introduction	novel	5	0	0
es0157	p004	s132			Passer domesticus	Passer domesticus	Bird	Chordata	Aves	Passeriformes	Passer domesticus (House Sparrows) expansion after introduced to New Zealand	N			1.44	female	HAMN	TAUP	no	-37.783333	175.283333	-38.6875	176.0694	N	Wikipedia - click on lat/long. one of many localities in NZ plotted	Synchronic	Phenotypic	111	1		111	Humerus length (mm)	othermorphology	linear	raw	ratio			18.2	18.1			Out	Biotic	Introduction	novel	5	0	0
es0158	p004	s132			Passer domesticus	Passer domesticus	Bird	Chordata	Aves	Passeriformes	Passer domesticus (House Sparrows) expansion after introduced to New Zealand	N			1.44	female	HAMN	PALM	no	-37.783333	175.283333	-40.355	175.611667	N	Wikipedia - click on lat/long. one of many localities in NZ plotted	Synchronic	Phenotypic	110	1		110	Humerus length (mm)	othermorphology	linear	raw	ratio			18.2	18.1			Out	Biotic	Introduction	novel	5	0	0
es0159	p004	s132			Passer domesticus	Passer domesticus	Bird	Chordata	Aves	Passeriformes	Passer domesticus (House Sparrows) expansion after introduced to New Zealand	N			1.44	female	HAMN	HAST	no	-37.783333	175.283333	-39.65	176.833333	N	Wikipedia - click on lat/long. one of many localities in NZ plotted	Synchronic	Phenotypic	110	1		110	Humerus length (mm)	othermorphology	linear	raw	ratio			18.2	18			Out	Biotic	Introduction	novel	5	0	0
es0160	p004	s132			Passer domesticus	Passer domesticus	Bird	Chordata	Aves	Passeriformes	Passer domesticus (House Sparrows) expansion after introduced to New Zealand	N			1.44	female	HAMN	CHCH	no	-37.783333	175.283333	-43.53	172.620278	N	Wikipedia - click on lat/long. one of many localities in NZ plotted	Synchronic	Phenotypic	111	1		111	Humerus length (mm)	othermorphology	linear	raw	ratio			18.2	17.9			Out	Biotic	Introduction	novel	5	0	0
es0161	p004	s132			Passer domesticus	Passer domesticus	Bird	Chordata	Aves	Passeriformes	Passer domesticus (House Sparrows) expansion after introduced to New Zealand	N			1.44	female	HAMN	KAIK	no	-37.783333	175.283333	-35.4075	173.799722	N	Wikipedia - click on lat/long. one of many localities in NZ plotted	Synchronic	Phenotypic	113	1		113	Humerus length (mm)	othermorphology	linear	raw	ratio			18.2	18.1			Out	Biotic	Introduction	novel	5	0	0
es0162	p004	s132			Passer domesticus	Passer domesticus	Bird	Chordata	Aves	Passeriformes	Passer domesticus (House Sparrows) expansion after introduced to New Zealand	N			1.44	female	HAMN	NELN	no	-37.783333	175.283333	-41.270833	173.283889	N	Wikipedia - click on lat/long. one of many localities in NZ plotted	Synchronic	Phenotypic	112	1		112	Humerus length (mm)	othermorphology	linear	raw	ratio			18.2	18.1			Out	Biotic	Introduction	novel	5	0	0
es0163	p004	s132			Passer domesticus	Passer domesticus	Bird	Chordata	Aves	Passeriformes	Passer domesticus (House Sparrows) expansion after introduced to New Zealand	N			1.44	female	HAMN	AUCK	no	-37.783333	175.283333	-36.840556	174.74	N	Wikipedia - click on lat/long. one of many localities in NZ plotted	Synchronic	Phenotypic	112	1		112	Humerus length (mm)	othermorphology	linear	raw	ratio			18.2	17.9			Out	Biotic	Introduction	novel	5	0	0
es0164	p004	s132			Passer domesticus	Passer domesticus	Bird	Chordata	Aves	Passeriformes	Passer domesticus (House Sparrows) expansion after introduced to New Zealand	N			1.44	female	HAMN	NEWP	no	-37.783333	175.283333	-39.066667	174.083333	N	Wikipedia - click on lat/long. one of many localities in NZ plotted	Synchronic	Phenotypic	112	1		112	Humerus length (mm)	othermorphology	linear	raw	ratio			18.2	17.8			Out	Biotic	Introduction	novel	5	0	0
es0165	p004	s132			Passer domesticus	Passer domesticus	Bird	Chordata	Aves	Passeriformes	Passer domesticus (House Sparrows) expansion after introduced to New Zealand	N			1.44	female	HAMN	WELL	no	-37.783333	175.283333	-41.288889	174.777222	N	Wikipedia - click on lat/long. one of many localities in NZ plotted	Synchronic	Phenotypic	113	1		113	Humerus length (mm)	othermorphology	linear	raw	ratio			18.2	17.8			Out	Biotic	Introduction	novel	5	0	0
es0166	p004	s132			Passer domesticus	Passer domesticus	Bird	Chordata	Aves	Passeriformes	Passer domesticus (House Sparrows) expansion after introduced to New Zealand	N			1.44	female	HAMN	DUND	no	-37.783333	175.283333	-45.866667	170.5	N	Wikipedia - click on lat/long. one of many localities in NZ plotted	Synchronic	Phenotypic	113	1		113	Humerus length (mm)	othermorphology	linear	raw	ratio			18.2	17.7			Out	Biotic	Introduction	novel	5	0	0
es0167	p004	s132			Passer domesticus	Passer domesticus	Bird	Chordata	Aves	Passeriformes	Passer domesticus (House Sparrows) expansion after introduced to New Zealand	N			1.44	female	HAMN	INVE	no	-37.783333	175.283333	-46.413056	168.3475	N	Wikipedia - click on lat/long. one of many localities in NZ plotted	Synchronic	Phenotypic	113	1		113	Humerus length (mm)	othermorphology	linear	raw	ratio			18.2	17.6			Out	Biotic	Introduction	novel	5	0	0
es0168	p004	s132			Passer domesticus	Passer domesticus	Bird	Chordata	Aves	Passeriformes	Passer domesticus (House Sparrows) expansion after introduced to New Zealand	N			1.44	female	HAMN	OBAN	no	-37.783333	175.283333	-46.9	168.133333	N	Wikipedia - click on lat/long. one of many localities in NZ plotted	Synchronic	Phenotypic	110	1		110	Humerus length (mm)	othermorphology	linear	raw	ratio			18.2	18			Out	Biotic	Introduction	novel	5	0	0
es0169	p004	s132			Passer domesticus	Passer domesticus	Bird	Chordata	Aves	Passeriformes	Passer domesticus (House Sparrows) expansion after introduced to New Zealand	N			1.44	male	TAUP	PALM	no	-38.6875	176.0694	-40.355	175.611667	N	Wikipedia - click on lat/long. one of many localities in NZ plotted	Synchronic	Phenotypic	110	1		110	Humerus length (mm)	othermorphology	linear	raw	ratio			18.1	18.1			Out	Biotic	Introduction	novel	5	0	0
es0170	p004	s132			Passer domesticus	Passer domesticus	Bird	Chordata	Aves	Passeriformes	Passer domesticus (House Sparrows) expansion after introduced to New Zealand	N			1.44	female	TAUP	HAST	no	-38.6875	176.0694	-39.65	176.833333	N	Wikipedia - click on lat/long. one of many localities in NZ plotted	Synchronic	Phenotypic	110	1		110	Humerus length (mm)	othermorphology	linear	raw	ratio			18.1	18			Out	Biotic	Introduction	novel	5	0	0
es0171	p004	s132			Passer domesticus	Passer domesticus	Bird	Chordata	Aves	Passeriformes	Passer domesticus (House Sparrows) expansion after introduced to New Zealand	N			1.44	female	TAUP	CHCH	no	-38.6875	176.0694	-43.53	172.620278	N	Wikipedia - click on lat/long. one of many localities in NZ plotted	Synchronic	Phenotypic	111	1		111	Humerus length (mm)	othermorphology	linear	raw	ratio			18.1	17.9			Out	Biotic	Introduction	novel	5	0	0
es0172	p004	s132			Passer domesticus	Passer domesticus	Bird	Chordata	Aves	Passeriformes	Passer domesticus (House Sparrows) expansion after introduced to New Zealand	N			1.44	female	TAUP	KAIK	no	-38.6875	176.0694	-35.4075	173.799722	N	Wikipedia - click on lat/long. one of many localities in NZ plotted	Synchronic	Phenotypic	113	1		113	Humerus length (mm)	othermorphology	linear	raw	ratio			18.1	18.1			Out	Biotic	Introduction	novel	5	0	0
es0173	p004	s132			Passer domesticus	Passer domesticus	Bird	Chordata	Aves	Passeriformes	Passer domesticus (House Sparrows) expansion after introduced to New Zealand	N			1.44	female	TAUP	NELN	no	-38.6875	176.0694	-41.270833	173.283889	N	Wikipedia - click on lat/long. one of many localities in NZ plotted	Synchronic	Phenotypic	112	1		112	Humerus length (mm)	othermorphology	linear	raw	ratio			18.1	18.1			Out	Biotic	Introduction	novel	5	0	0
es0174	p004	s132			Passer domesticus	Passer domesticus	Bird	Chordata	Aves	Passeriformes	Passer domesticus (House Sparrows) expansion after introduced to New Zealand	N			1.44	female	TAUP	AUCK	no	-38.6875	176.0694	-36.840556	174.74	N	Wikipedia - click on lat/long. one of many localities in NZ plotted	Synchronic	Phenotypic	112	1		112	Humerus length (mm)	othermorphology	linear	raw	ratio			18.1	17.9			Out	Biotic	Introduction	novel	5	0	0
es0175	p004	s132			Passer domesticus	Passer domesticus	Bird	Chordata	Aves	Passeriformes	Passer domesticus (House Sparrows) expansion after introduced to New Zealand	N			1.44	female	TAUP	NEWP	no	-38.6875	176.0694	-39.066667	174.083333	N	Wikipedia - click on lat/long. one of many localities in NZ plotted	Synchronic	Phenotypic	112	1		112	Humerus length (mm)	othermorphology	linear	raw	ratio			18.1	17.8			Out	Biotic	Introduction	novel	5	0	0
es0176	p004	s132			Passer domesticus	Passer domesticus	Bird	Chordata	Aves	Passeriformes	Passer domesticus (House Sparrows) expansion after introduced to New Zealand	N			1.44	female	TAUP	WELL	no	-38.6875	176.0694	-41.288889	174.777222	N	Wikipedia - click on lat/long. one of many localities in NZ plotted	Synchronic	Phenotypic	113	1		113	Humerus length (mm)	othermorphology	linear	raw	ratio			18.1	17.8			Out	Biotic	Introduction	novel	5	0	0
es0177	p004	s132			Passer domesticus	Passer domesticus	Bird	Chordata	Aves	Passeriformes	Passer domesticus (House Sparrows) expansion after introduced to New Zealand	N			1.44	female	TAUP	DUND	no	-38.6875	176.0694	-45.866667	170.5	N	Wikipedia - click on lat/long. one of many localities in NZ plotted	Synchronic	Phenotypic	113	1		113	Humerus length (mm)	othermorphology	linear	raw	ratio			18.1	17.7			Out	Biotic	Introduction	novel	5	0	0
es0178	p004	s132			Passer domesticus	Passer domesticus	Bird	Chordata	Aves	Passeriformes	Passer domesticus (House Sparrows) expansion after introduced to New Zealand	N			1.44	female	TAUP	INVE	no	-38.6875	176.0694	-46.413056	168.3475	N	Wikipedia - click on lat/long. one of many localities in NZ plotted	Synchronic	Phenotypic	113	1		113	Humerus length (mm)	othermorphology	linear	raw	ratio			18.1	17.6			Out	Biotic	Introduction	novel	5	0	0
es0179	p004	s132			Passer domesticus	Passer domesticus	Bird	Chordata	Aves	Passeriformes	Passer domesticus (House Sparrows) expansion after introduced to New Zealand	N			1.44	female	TAUP	OBAN	no	-38.6875	176.0694	-46.9	168.133333	N	Wikipedia - click on lat/long. one of many localities in NZ plotted	Synchronic	Phenotypic	110	1		110	Humerus length (mm)	othermorphology	linear	raw	ratio			18.1	18			Out	Biotic	Introduction	novel	5	0	0
es0180	p004	s132			Passer domesticus	Passer domesticus	Bird	Chordata	Aves	Passeriformes	Passer domesticus (House Sparrows) expansion after introduced to New Zealand	N			1.44	female	PALM	HAST	no	-40.355	175.611667	-39.65	176.833333	N	Wikipedia - click on lat/long. one of many localities in NZ plotted	Synchronic	Phenotypic	110	1		110	Humerus length (mm)	othermorphology	linear	raw	ratio			18.1	18			Out	Biotic	Introduction	novel	5	0	0
es0181	p004	s132			Passer domesticus	Passer domesticus	Bird	Chordata	Aves	Passeriformes	Passer domesticus (House Sparrows) expansion after introduced to New Zealand	N			1.44	female	PALM	CHCH	no	-40.355	175.611667	-43.53	172.620278	N	Wikipedia - click on lat/long. one of many localities in NZ plotted	Synchronic	Phenotypic	111	1		111	Humerus length (mm)	othermorphology	linear	raw	ratio			18.1	17.9			Out	Biotic	Introduction	novel	5	0	0
es0182	p004	s132			Passer domesticus	Passer domesticus	Bird	Chordata	Aves	Passeriformes	Passer domesticus (House Sparrows) expansion after introduced to New Zealand	N			1.44	female	PALM	KAIK	no	-40.355	175.611667	-35.4075	173.799722	N	Wikipedia - click on lat/long. one of many localities in NZ plotted	Synchronic	Phenotypic	113	1		113	Humerus length (mm)	othermorphology	linear	raw	ratio			18.1	18.1			Out	Biotic	Introduction	novel	5	0	0
es0183	p004	s132			Passer domesticus	Passer domesticus	Bird	Chordata	Aves	Passeriformes	Passer domesticus (House Sparrows) expansion after introduced to New Zealand	N			1.44	female	PALM	NELN	no	-40.355	175.611667	-41.270833	173.283889	N	Wikipedia - click on lat/long. one of many localities in NZ plotted	Synchronic	Phenotypic	112	1		112	Humerus length (mm)	othermorphology	linear	raw	ratio			18.1	18.1			Out	Biotic	Introduction	novel	5	0	0
es0184	p004	s132			Passer domesticus	Passer domesticus	Bird	Chordata	Aves	Passeriformes	Passer domesticus (House Sparrows) expansion after introduced to New Zealand	N			1.44	female	PALM	AUCK	no	-40.355	175.611667	-36.840556	174.74	N	Wikipedia - click on lat/long. one of many localities in NZ plotted	Synchronic	Phenotypic	112	1		112	Humerus length (mm)	othermorphology	linear	raw	ratio			18.1	17.9			Out	Biotic	Introduction	novel	5	0	0
es0185	p004	s132			Passer domesticus	Passer domesticus	Bird	Chordata	Aves	Passeriformes	Passer domesticus (House Sparrows) expansion after introduced to New Zealand	N			1.44	female	PALM	NEWP	no	-40.355	175.611667	-39.066667	174.083333	N	Wikipedia - click on lat/long. one of many localities in NZ plotted	Synchronic	Phenotypic	112	1		112	Humerus length (mm)	othermorphology	linear	raw	ratio			18.1	17.8			Out	Biotic	Introduction	novel	5	0	0
es0186	p004	s132			Passer domesticus	Passer domesticus	Bird	Chordata	Aves	Passeriformes	Passer domesticus (House Sparrows) expansion after introduced to New Zealand	N			1.44	female	PALM	WELL	no	-40.355	175.611667	-41.288889	174.777222	N	Wikipedia - click on lat/long. one of many localities in NZ plotted	Synchronic	Phenotypic	113	1		113	Humerus length (mm)	othermorphology	linear	raw	ratio			18.1	17.8			Out	Biotic	Introduction	novel	5	0	0
es0187	p004	s132			Passer domesticus	Passer domesticus	Bird	Chordata	Aves	Passeriformes	Passer domesticus (House Sparrows) expansion after introduced to New Zealand	N			1.44	female	PALM	DUND	no	-40.355	175.611667	-45.866667	170.5	N	Wikipedia - click on lat/long. one of many localities in NZ plotted	Synchronic	Phenotypic	113	1		113	Humerus length (mm)	othermorphology	linear	raw	ratio			18.1	17.7			Out	Biotic	Introduction	novel	5	0	0
es0188	p004	s132			Passer domesticus	Passer domesticus	Bird	Chordata	Aves	Passeriformes	Passer domesticus (House Sparrows) expansion after introduced to New Zealand	N			1.44	female	PALM	INVE	no	-40.355	175.611667	-46.413056	168.3475	N	Wikipedia - click on lat/long. one of many localities in NZ plotted	Synchronic	Phenotypic	113	1		113	Humerus length (mm)	othermorphology	linear	raw	ratio			18.1	17.6			Out	Biotic	Introduction	novel	5	0	0
es0189	p004	s132			Passer domesticus	Passer domesticus	Bird	Chordata	Aves	Passeriformes	Passer domesticus (House Sparrows) expansion after introduced to New Zealand	N			1.44	female	PALM	OBAN	no	-40.355	175.611667	-46.9	168.133333	N	Wikipedia - click on lat/long. one of many localities in NZ plotted	Synchronic	Phenotypic	110	1		110	Humerus length (mm)	othermorphology	linear	raw	ratio			18.1	18			Out	Biotic	Introduction	novel	5	0	0
es0190	p004	s132			Passer domesticus	Passer domesticus	Bird	Chordata	Aves	Passeriformes	Passer domesticus (House Sparrows) expansion after introduced to New Zealand	N			1.44	female	HAST	CHCH	no	-39.65	176.833333	-43.53	172.620278	N	Wikipedia - click on lat/long. one of many localities in NZ plotted	Synchronic	Phenotypic	111	1		111	Humerus length (mm)	othermorphology	linear	raw	ratio			18	17.9			Out	Biotic	Introduction	novel	5	0	0
es0191	p004	s132			Passer domesticus	Passer domesticus	Bird	Chordata	Aves	Passeriformes	Passer domesticus (House Sparrows) expansion after introduced to New Zealand	N			1.44	female	HAST	KAIK	no	-39.65	176.833333	-35.4075	173.799722	N	Wikipedia - click on lat/long. one of many localities in NZ plotted	Synchronic	Phenotypic	113	1		113	Humerus length (mm)	othermorphology	linear	raw	ratio			18	18.1			Out	Biotic	Introduction	novel	5	0	0
es0192	p004	s132			Passer domesticus	Passer domesticus	Bird	Chordata	Aves	Passeriformes	Passer domesticus (House Sparrows) expansion after introduced to New Zealand	N			1.44	female	HAST	NELN	no	-39.65	176.833333	-41.270833	173.283889	N	Wikipedia - click on lat/long. one of many localities in NZ plotted	Synchronic	Phenotypic	112	1		112	Humerus length (mm)	othermorphology	linear	raw	ratio			18	18.1			Out	Biotic	Introduction	novel	5	0	0
es0193	p004	s132			Passer domesticus	Passer domesticus	Bird	Chordata	Aves	Passeriformes	Passer domesticus (House Sparrows) expansion after introduced to New Zealand	N			1.44	female	HAST	AUCK	no	-39.65	176.833333	-36.840556	174.74	N	Wikipedia - click on lat/long. one of many localities in NZ plotted	Synchronic	Phenotypic	112	1		112	Humerus length (mm)	othermorphology	linear	raw	ratio			18	17.9			Out	Biotic	Introduction	novel	5	0	0
es0194	p004	s132			Passer domesticus	Passer domesticus	Bird	Chordata	Aves	Passeriformes	Passer domesticus (House Sparrows) expansion after introduced to New Zealand	N			1.44	female	HAST	NEWP	no	-39.65	176.833333	-39.066667	174.083333	N	Wikipedia - click on lat/long. one of many localities in NZ plotted	Synchronic	Phenotypic	112	1		112	Humerus length (mm)	othermorphology	linear	raw	ratio			18	17.8			Out	Biotic	Introduction	novel	5	0	0
es0195	p004	s132			Passer domesticus	Passer domesticus	Bird	Chordata	Aves	Passeriformes	Passer domesticus (House Sparrows) expansion after introduced to New Zealand	N			1.44	female	HAST	WELL	no	-39.65	176.833333	-41.288889	174.777222	N	Wikipedia - click on lat/long. one of many localities in NZ plotted	Synchronic	Phenotypic	113	1		113	Humerus length (mm)	othermorphology	linear	raw	ratio			18	17.8			Out	Biotic	Introduction	novel	5	0	0
es0196	p004	s132			Passer domesticus	Passer domesticus	Bird	Chordata	Aves	Passeriformes	Passer domesticus (House Sparrows) expansion after introduced to New Zealand	N			1.44	female	HAST	DUND	no	-39.65	176.833333	-45.866667	170.5	N	Wikipedia - click on lat/long. one of many localities in NZ plotted	Synchronic	Phenotypic	113	1		113	Humerus length (mm)	othermorphology	linear	raw	ratio			18	17.7			Out	Biotic	Introduction	novel	5	0	0
es0197	p004	s132			Passer domesticus	Passer domesticus	Bird	Chordata	Aves	Passeriformes	Passer domesticus (House Sparrows) expansion after introduced to New Zealand	N			1.44	female	HAST	INVE	no	-39.65	176.833333	-46.413056	168.3475	N	Wikipedia - click on lat/long. one of many localities in NZ plotted	Synchronic	Phenotypic	113	1		113	Humerus length (mm)	othermorphology	linear	raw	ratio			18	17.6			Out	Biotic	Introduction	novel	5	0	0
es0198	p004	s132			Passer domesticus	Passer domesticus	Bird	Chordata	Aves	Passeriformes	Passer domesticus (House Sparrows) expansion after introduced to New Zealand	N			1.44	female	HAST	OBAN	no	-39.65	176.833333	-46.9	168.133333	N	Wikipedia - click on lat/long. one of many localities in NZ plotted	Synchronic	Phenotypic	110	1		110	Humerus length (mm)	othermorphology	linear	raw	ratio			18	18			Out	Biotic	Introduction	novel	5	0	0
es0199	p004	s132			Passer domesticus	Passer domesticus	Bird	Chordata	Aves	Passeriformes	Passer domesticus (House Sparrows) expansion after introduced to New Zealand	N			1.44	female	CHCH	KAIK	no	-43.53	172.620278	-35.4075	173.799722	N	Wikipedia - click on lat/long. one of many localities in NZ plotted	Synchronic	Phenotypic	113	1		113	Humerus length (mm)	othermorphology	linear	raw	ratio			17.9	18.1			Out	Biotic	Introduction	novel	5	0	0
es0200	p004	s132			Passer domesticus	Passer domesticus	Bird	Chordata	Aves	Passeriformes	Passer domesticus (House Sparrows) expansion after introduced to New Zealand	N			1.44	female	CHCH	NELN	no	-43.53	172.620278	-41.270833	173.283889	N	Wikipedia - click on lat/long. one of many localities in NZ plotted	Synchronic	Phenotypic	112	1		112	Humerus length (mm)	othermorphology	linear	raw	ratio			17.9	18.1			Out	Biotic	Introduction	novel	5	0	0
es0201	p004	s132			Passer domesticus	Passer domesticus	Bird	Chordata	Aves	Passeriformes	Passer domesticus (House Sparrows) expansion after introduced to New Zealand	N			1.44	female	CHCH	AUCK	no	-43.53	172.620278	-36.840556	174.74	N	Wikipedia - click on lat/long. one of many localities in NZ plotted	Synchronic	Phenotypic	112	1		112	Humerus length (mm)	othermorphology	linear	raw	ratio			17.9	17.9			Out	Biotic	Introduction	novel	5	0	0
es0202	p004	s132			Passer domesticus	Passer domesticus	Bird	Chordata	Aves	Passeriformes	Passer domesticus (House Sparrows) expansion after introduced to New Zealand	N			1.44	female	CHCH	NEWP	no	-43.53	172.620278	-39.066667	174.083333	N	Wikipedia - click on lat/long. one of many localities in NZ plotted	Synchronic	Phenotypic	112	1		112	Humerus length (mm)	othermorphology	linear	raw	ratio			17.9	17.8			Out	Biotic	Introduction	novel	5	0	0
es0203	p004	s132			Passer domesticus	Passer domesticus	Bird	Chordata	Aves	Passeriformes	Passer domesticus (House Sparrows) expansion after introduced to New Zealand	N			1.44	female	CHCH	WELL	no	-43.53	172.620278	-41.288889	174.777222	N	Wikipedia - click on lat/long. one of many localities in NZ plotted	Synchronic	Phenotypic	113	1		113	Humerus length (mm)	othermorphology	linear	raw	ratio			17.9	17.8			Out	Biotic	Introduction	novel	5	0	0
es0204	p004	s132			Passer domesticus	Passer domesticus	Bird	Chordata	Aves	Passeriformes	Passer domesticus (House Sparrows) expansion after introduced to New Zealand	N			1.44	female	CHCH	DUND	no	-43.53	172.620278	-45.866667	170.5	N	Wikipedia - click on lat/long. one of many localities in NZ plotted	Synchronic	Phenotypic	113	1		113	Humerus length (mm)	othermorphology	linear	raw	ratio			17.9	17.7			Out	Biotic	Introduction	novel	5	0	0
es0205	p004	s132			Passer domesticus	Passer domesticus	Bird	Chordata	Aves	Passeriformes	Passer domesticus (House Sparrows) expansion after introduced to New Zealand	N			1.44	female	CHCH	INVE	no	-43.53	172.620278	-46.413056	168.3475	N	Wikipedia - click on lat/long. one of many localities in NZ plotted	Synchronic	Phenotypic	113	1		113	Humerus length (mm)	othermorphology	linear	raw	ratio			17.9	17.6			Out	Biotic	Introduction	novel	5	0	0
es0206	p004	s132			Passer domesticus	Passer domesticus	Bird	Chordata	Aves	Passeriformes	Passer domesticus (House Sparrows) expansion after introduced to New Zealand	N			1.44	female	CHCH	OBAN	no	-43.53	172.620278	-46.9	168.133333	N	Wikipedia - click on lat/long. one of many localities in NZ plotted	Synchronic	Phenotypic	110	1		110	Humerus length (mm)	othermorphology	linear	raw	ratio			17.9	18			Out	Biotic	Introduction	novel	5	0	0
es0207	p004	s132			Passer domesticus	Passer domesticus	Bird	Chordata	Aves	Passeriformes	Passer domesticus (House Sparrows) expansion after introduced to New Zealand	N			1.44	female	KAIK	NELN	no	-35.4075	173.799722	-41.270833	173.283889	N	Wikipedia - click on lat/long. one of many localities in NZ plotted	Synchronic	Phenotypic	112	1		112	Humerus length (mm)	othermorphology	linear	raw	ratio			18.1	18.1			Out	Biotic	Introduction	novel	5	0	0
es0208	p004	s132			Passer domesticus	Passer domesticus	Bird	Chordata	Aves	Passeriformes	Passer domesticus (House Sparrows) expansion after introduced to New Zealand	N			1.44	female	KAIK	AUCK	no	-35.4075	173.799722	-36.840556	174.74	N	Wikipedia - click on lat/long. one of many localities in NZ plotted	Synchronic	Phenotypic	112	1		112	Humerus length (mm)	othermorphology	linear	raw	ratio			18.1	17.9			Out	Biotic	Introduction	novel	5	0	0
es0209	p004	s132			Passer domesticus	Passer domesticus	Bird	Chordata	Aves	Passeriformes	Passer domesticus (House Sparrows) expansion after introduced to New Zealand	N			1.44	female	KAIK	NEWP	no	-35.4075	173.799722	-39.066667	174.083333	N	Wikipedia - click on lat/long. one of many localities in NZ plotted	Synchronic	Phenotypic	112	1		112	Humerus length (mm)	othermorphology	linear	raw	ratio			18.1	17.8			Out	Biotic	Introduction	novel	5	0	0
es0210	p004	s132			Passer domesticus	Passer domesticus	Bird	Chordata	Aves	Passeriformes	Passer domesticus (House Sparrows) expansion after introduced to New Zealand	N			1.44	female	KAIK	WELL	no	-35.4075	173.799722	-41.288889	174.777222	N	Wikipedia - click on lat/long. one of many localities in NZ plotted	Synchronic	Phenotypic	113	1		113	Humerus length (mm)	othermorphology	linear	raw	ratio			18.1	17.8			Out	Biotic	Introduction	novel	5	0	0
es0211	p004	s132			Passer domesticus	Passer domesticus	Bird	Chordata	Aves	Passeriformes	Passer domesticus (House Sparrows) expansion after introduced to New Zealand	N			1.44	female	KAIK	DUND	no	-35.4075	173.799722	-45.866667	170.5	N	Wikipedia - click on lat/long. one of many localities in NZ plotted	Synchronic	Phenotypic	113	1		113	Humerus length (mm)	othermorphology	linear	raw	ratio			18.1	17.7			Out	Biotic	Introduction	novel	5	0	0
es0212	p004	s132			Passer domesticus	Passer domesticus	Bird	Chordata	Aves	Passeriformes	Passer domesticus (House Sparrows) expansion after introduced to New Zealand	N			1.44	female	KAIK	INVE	no	-35.4075	173.799722	-46.413056	168.3475	N	Wikipedia - click on lat/long. one of many localities in NZ plotted	Synchronic	Phenotypic	113	1		113	Humerus length (mm)	othermorphology	linear	raw	ratio			18.1	17.6			Out	Biotic	Introduction	novel	5	0	0
es0213	p004	s132			Passer domesticus	Passer domesticus	Bird	Chordata	Aves	Passeriformes	Passer domesticus (House Sparrows) expansion after introduced to New Zealand	N			1.44	female	KAIK	OBAN	no	-35.4075	173.799722	-46.9	168.133333	N	Wikipedia - click on lat/long. one of many localities in NZ plotted	Synchronic	Phenotypic	110	1		110	Humerus length (mm)	othermorphology	linear	raw	ratio			18.1	18			Out	Biotic	Introduction	novel	5	0	0
es0214	p004	s132			Passer domesticus	Passer domesticus	Bird	Chordata	Aves	Passeriformes	Passer domesticus (House Sparrows) expansion after introduced to New Zealand	N			1.44	female	NELN	AUCK	no	-41.270833	173.283889	-36.840556	174.74	N	Wikipedia - click on lat/long. one of many localities in NZ plotted	Synchronic	Phenotypic	112	1		112	Humerus length (mm)	othermorphology	linear	raw	ratio			18.1	17.9			Out	Biotic	Introduction	novel	5	0	0
es0215	p004	s132			Passer domesticus	Passer domesticus	Bird	Chordata	Aves	Passeriformes	Passer domesticus (House Sparrows) expansion after introduced to New Zealand	N			1.44	female	NELN	NEWP	no	-41.270833	173.283889	-39.066667	174.083333	N	Wikipedia - click on lat/long. one of many localities in NZ plotted	Synchronic	Phenotypic	112	1		112	Humerus length (mm)	othermorphology	linear	raw	ratio			18.1	17.8			Out	Biotic	Introduction	novel	5	0	0
es0216	p004	s132			Passer domesticus	Passer domesticus	Bird	Chordata	Aves	Passeriformes	Passer domesticus (House Sparrows) expansion after introduced to New Zealand	N			1.44	female	NELN	WELL	no	-41.270833	173.283889	-41.288889	174.777222	N	Wikipedia - click on lat/long. one of many localities in NZ plotted	Synchronic	Phenotypic	113	1		113	Humerus length (mm)	othermorphology	linear	raw	ratio			18.1	17.8			Out	Biotic	Introduction	novel	5	0	0
es0217	p004	s132			Passer domesticus	Passer domesticus	Bird	Chordata	Aves	Passeriformes	Passer domesticus (House Sparrows) expansion after introduced to New Zealand	N			1.44	female	NELN	DUND	no	-41.270833	173.283889	-45.866667	170.5	N	Wikipedia - click on lat/long. one of many localities in NZ plotted	Synchronic	Phenotypic	113	1		113	Humerus length (mm)	othermorphology	linear	raw	ratio			18.1	17.7			Out	Biotic	Introduction	novel	5	0	0
es0218	p004	s132			Passer domesticus	Passer domesticus	Bird	Chordata	Aves	Passeriformes	Passer domesticus (House Sparrows) expansion after introduced to New Zealand	N			1.44	female	NELN	INVE	no	-41.270833	173.283889	-46.413056	168.3475	N	Wikipedia - click on lat/long. one of many localities in NZ plotted	Synchronic	Phenotypic	113	1		113	Humerus length (mm)	othermorphology	linear	raw	ratio			18.1	17.6			Out	Biotic	Introduction	novel	5	0	0
es0219	p004	s132			Passer domesticus	Passer domesticus	Bird	Chordata	Aves	Passeriformes	Passer domesticus (House Sparrows) expansion after introduced to New Zealand	N			1.44	female	NELN	OBAN	no	-41.270833	173.283889	-46.9	168.133333	N	Wikipedia - click on lat/long. one of many localities in NZ plotted	Synchronic	Phenotypic	110	1		110	Humerus length (mm)	othermorphology	linear	raw	ratio			18.1	18			Out	Biotic	Introduction	novel	5	0	0
es0220	p004	s132			Passer domesticus	Passer domesticus	Bird	Chordata	Aves	Passeriformes	Passer domesticus (House Sparrows) expansion after introduced to New Zealand	N			1.44	female	AUCK	NEWP	no	-36.840556	174.74	-39.066667	174.083333	N	Wikipedia - click on lat/long. one of many localities in NZ plotted	Synchronic	Phenotypic	112	1		112	Humerus length (mm)	othermorphology	linear	raw	ratio			17.9	17.8			Out	Biotic	Introduction	novel	5	0	0
es0221	p004	s132			Passer domesticus	Passer domesticus	Bird	Chordata	Aves	Passeriformes	Passer domesticus (House Sparrows) expansion after introduced to New Zealand	N			1.44	female	AUCK	WELL	no	-36.840556	174.74	-41.288889	174.777222	N	Wikipedia - click on lat/long. one of many localities in NZ plotted	Synchronic	Phenotypic	113	1		113	Humerus length (mm)	othermorphology	linear	raw	ratio			17.9	17.8			Out	Biotic	Introduction	novel	5	0	0
es0222	p004	s132			Passer domesticus	Passer domesticus	Bird	Chordata	Aves	Passeriformes	Passer domesticus (House Sparrows) expansion after introduced to New Zealand	N			1.44	female	AUCK	DUND	no	-36.840556	174.74	-45.866667	170.5	N	Wikipedia - click on lat/long. one of many localities in NZ plotted	Synchronic	Phenotypic	113	1		113	Humerus length (mm)	othermorphology	linear	raw	ratio			17.9	17.7			Out	Biotic	Introduction	novel	5	0	0
es0223	p004	s132			Passer domesticus	Passer domesticus	Bird	Chordata	Aves	Passeriformes	Passer domesticus (House Sparrows) expansion after introduced to New Zealand	N			1.44	female	AUCK	INVE	no	-36.840556	174.74	-46.413056	168.3475	N	Wikipedia - click on lat/long. one of many localities in NZ plotted	Synchronic	Phenotypic	113	1		113	Humerus length (mm)	othermorphology	linear	raw	ratio			17.9	17.6			Out	Biotic	Introduction	novel	5	0	0
es0224	p004	s132			Passer domesticus	Passer domesticus	Bird	Chordata	Aves	Passeriformes	Passer domesticus (House Sparrows) expansion after introduced to New Zealand	N			1.44	female	AUCK	OBAN	no	-36.840556	174.74	-46.9	168.133333	N	Wikipedia - click on lat/long. one of many localities in NZ plotted	Synchronic	Phenotypic	110	1		110	Humerus length (mm)	othermorphology	linear	raw	ratio			17.9	18			Out	Biotic	Introduction	novel	5	0	0
es0225	p004	s132			Passer domesticus	Passer domesticus	Bird	Chordata	Aves	Passeriformes	Passer domesticus (House Sparrows) expansion after introduced to New Zealand	N			1.44	female	NEWP	WELL	no	-39.066667	174.083333	-41.288889	174.777222	N	Wikipedia - click on lat/long. one of many localities in NZ plotted	Synchronic	Phenotypic	113	1		113	Humerus length (mm)	othermorphology	linear	raw	ratio			17.8	17.8			Out	Biotic	Introduction	novel	5	0	0
es0226	p004	s132			Passer domesticus	Passer domesticus	Bird	Chordata	Aves	Passeriformes	Passer domesticus (House Sparrows) expansion after introduced to New Zealand	N			1.44	female	NEWP	DUND	no	-39.066667	174.083333	-45.866667	170.5	N	Wikipedia - click on lat/long. one of many localities in NZ plotted	Synchronic	Phenotypic	113	1		113	Humerus length (mm)	othermorphology	linear	raw	ratio			17.8	17.7			Out	Biotic	Introduction	novel	5	0	0
es0227	p004	s132			Passer domesticus	Passer domesticus	Bird	Chordata	Aves	Passeriformes	Passer domesticus (House Sparrows) expansion after introduced to New Zealand	N			1.44	female	NEWP	INVE	no	-39.066667	174.083333	-46.413056	168.3475	N	Wikipedia - click on lat/long. one of many localities in NZ plotted	Synchronic	Phenotypic	113	1		113	Humerus length (mm)	othermorphology	linear	raw	ratio			17.8	17.6			Out	Biotic	Introduction	novel	5	0	0
es0228	p004	s132			Passer domesticus	Passer domesticus	Bird	Chordata	Aves	Passeriformes	Passer domesticus (House Sparrows) expansion after introduced to New Zealand	N			1.44	female	NEWP	OBAN	no	-39.066667	174.083333	-46.9	168.133333	N	Wikipedia - click on lat/long. one of many localities in NZ plotted	Synchronic	Phenotypic	110	1		110	Humerus length (mm)	othermorphology	linear	raw	ratio			17.8	18			Out	Biotic	Introduction	novel	5	0	0
es0229	p004	s132			Passer domesticus	Passer domesticus	Bird	Chordata	Aves	Passeriformes	Passer domesticus (House Sparrows) expansion after introduced to New Zealand	N			1.44	female	WELL	DUND	no	-41.288889	174.777222	-45.866667	170.5	N	Wikipedia - click on lat/long. one of many localities in NZ plotted	Synchronic	Phenotypic	113	1		113	Humerus length (mm)	othermorphology	linear	raw	ratio			17.8	17.7			Out	Biotic	Introduction	novel	5	0	0
es0230	p004	s132			Passer domesticus	Passer domesticus	Bird	Chordata	Aves	Passeriformes	Passer domesticus (House Sparrows) expansion after introduced to New Zealand	N			1.44	female	WELL	INVE	no	-41.288889	174.777222	-46.413056	168.3475	N	Wikipedia - click on lat/long. one of many localities in NZ plotted	Synchronic	Phenotypic	113	1		113	Humerus length (mm)	othermorphology	linear	raw	ratio			17.8	17.6			Out	Biotic	Introduction	novel	5	0	0
es0231	p004	s132			Passer domesticus	Passer domesticus	Bird	Chordata	Aves	Passeriformes	Passer domesticus (House Sparrows) expansion after introduced to New Zealand	N			1.44	female	WELL	OBAN	no	-41.288889	174.777222	-46.9	168.133333	N	Wikipedia - click on lat/long. one of many localities in NZ plotted	Synchronic	Phenotypic	110	1		110	Humerus length (mm)	othermorphology	linear	raw	ratio			17.8	18			Out	Biotic	Introduction	novel	5	0	0
es0232	p004	s132			Passer domesticus	Passer domesticus	Bird	Chordata	Aves	Passeriformes	Passer domesticus (House Sparrows) expansion after introduced to New Zealand	N			1.44	female	DUND	INVE	no	-45.866667	170.5	-46.413056	168.3475	N	Wikipedia - click on lat/long. one of many localities in NZ plotted	Synchronic	Phenotypic	113	1		113	Humerus length (mm)	othermorphology	linear	raw	ratio			17.7	17.6			Out	Biotic	Introduction	novel	5	0	0
es0233	p004	s132			Passer domesticus	Passer domesticus	Bird	Chordata	Aves	Passeriformes	Passer domesticus (House Sparrows) expansion after introduced to New Zealand	N			1.44	female	DUND	OBAN	no	-45.866667	170.5	-46.9	168.133333	N	Wikipedia - click on lat/long. one of many localities in NZ plotted	Synchronic	Phenotypic	110	1		110	Humerus length (mm)	othermorphology	linear	raw	ratio			17.7	18			Out	Biotic	Introduction	novel	5	0	0
es0234	p004	s132			Passer domesticus	Passer domesticus	Bird	Chordata	Aves	Passeriformes	Passer domesticus (House Sparrows) expansion after introduced to New Zealand	N			1.44	female	INVE	OBAN	no	-46.413056	168.3475	-46.9	168.133333	N	Wikipedia - click on lat/long. one of many localities in NZ plotted	Synchronic	Phenotypic	110	1		110	Humerus length (mm)	othermorphology	linear	raw	ratio			17.6	18			Out	Biotic	Introduction	novel	5	0	0
es0235	p004	s132			Passer domesticus	Passer domesticus	Bird	Chordata	Aves	Passeriformes	Passer domesticus (House Sparrows) expansion after introduced to New Zealand	N			1.44	female	HAMN	TAUP	no	-37.783333	175.283333	-38.6875	176.0694	N	Wikipedia - click on lat/long. one of many localities in NZ plotted	Synchronic	Phenotypic	111	1		111	Tibiotarsus length (mm)	othermorphology	linear	raw	ratio			28.3	28.1			Out	Biotic	Introduction	novel	5	0	0
es0236	p004	s132			Passer domesticus	Passer domesticus	Bird	Chordata	Aves	Passeriformes	Passer domesticus (House Sparrows) expansion after introduced to New Zealand	N			1.44	female	HAMN	PALM	no	-37.783333	175.283333	-40.355	175.611667	N	Wikipedia - click on lat/long. one of many localities in NZ plotted	Synchronic	Phenotypic	110	1		110	Tibiotarsus length (mm)	othermorphology	linear	raw	ratio			28.3	28.1			Out	Biotic	Introduction	novel	5	0	0
es0237	p004	s132			Passer domesticus	Passer domesticus	Bird	Chordata	Aves	Passeriformes	Passer domesticus (House Sparrows) expansion after introduced to New Zealand	N			1.44	female	HAMN	HAST	no	-37.783333	175.283333	-39.65	176.833333	N	Wikipedia - click on lat/long. one of many localities in NZ plotted	Synchronic	Phenotypic	110	1		110	Tibiotarsus length (mm)	othermorphology	linear	raw	ratio			28.3	28			Out	Biotic	Introduction	novel	5	0	0
es0238	p004	s132			Passer domesticus	Passer domesticus	Bird	Chordata	Aves	Passeriformes	Passer domesticus (House Sparrows) expansion after introduced to New Zealand	N			1.44	female	HAMN	CHCH	no	-37.783333	175.283333	-43.53	172.620278	N	Wikipedia - click on lat/long. one of many localities in NZ plotted	Synchronic	Phenotypic	111	1		111	Tibiotarsus length (mm)	othermorphology	linear	raw	ratio			28.3	28.1			Out	Biotic	Introduction	novel	5	0	0
es0239	p004	s132			Passer domesticus	Passer domesticus	Bird	Chordata	Aves	Passeriformes	Passer domesticus (House Sparrows) expansion after introduced to New Zealand	N			1.44	female	HAMN	KAIK	no	-37.783333	175.283333	-35.4075	173.799722	N	Wikipedia - click on lat/long. one of many localities in NZ plotted	Synchronic	Phenotypic	113	1		113	Tibiotarsus length (mm)	othermorphology	linear	raw	ratio			28.3	28.4			Out	Biotic	Introduction	novel	5	0	0
es0240	p004	s132			Passer domesticus	Passer domesticus	Bird	Chordata	Aves	Passeriformes	Passer domesticus (House Sparrows) expansion after introduced to New Zealand	N			1.44	female	HAMN	NELN	no	-37.783333	175.283333	-41.270833	173.283889	N	Wikipedia - click on lat/long. one of many localities in NZ plotted	Synchronic	Phenotypic	112	1		112	Tibiotarsus length (mm)	othermorphology	linear	raw	ratio			28.3	28.1			Out	Biotic	Introduction	novel	5	0	0
es0241	p004	s132			Passer domesticus	Passer domesticus	Bird	Chordata	Aves	Passeriformes	Passer domesticus (House Sparrows) expansion after introduced to New Zealand	N			1.44	female	HAMN	AUCK	no	-37.783333	175.283333	-36.840556	174.74	N	Wikipedia - click on lat/long. one of many localities in NZ plotted	Synchronic	Phenotypic	112	1		112	Tibiotarsus length (mm)	othermorphology	linear	raw	ratio			28.3	27.7			Out	Biotic	Introduction	novel	5	0	0
es0242	p004	s132			Passer domesticus	Passer domesticus	Bird	Chordata	Aves	Passeriformes	Passer domesticus (House Sparrows) expansion after introduced to New Zealand	N			1.44	female	HAMN	NEWP	no	-37.783333	175.283333	-39.066667	174.083333	N	Wikipedia - click on lat/long. one of many localities in NZ plotted	Synchronic	Phenotypic	112	1		112	Tibiotarsus length (mm)	othermorphology	linear	raw	ratio			28.3	27.9			Out	Biotic	Introduction	novel	5	0	0
es0243	p004	s132			Passer domesticus	Passer domesticus	Bird	Chordata	Aves	Passeriformes	Passer domesticus (House Sparrows) expansion after introduced to New Zealand	N			1.44	female	HAMN	WELL	no	-37.783333	175.283333	-41.288889	174.777222	N	Wikipedia - click on lat/long. one of many localities in NZ plotted	Synchronic	Phenotypic	113	1		113	Tibiotarsus length (mm)	othermorphology	linear	raw	ratio			28.3	27.9			Out	Biotic	Introduction	novel	5	0	0
es0244	p004	s132			Passer domesticus	Passer domesticus	Bird	Chordata	Aves	Passeriformes	Passer domesticus (House Sparrows) expansion after introduced to New Zealand	N			1.44	female	HAMN	DUND	no	-37.783333	175.283333	-45.866667	170.5	N	Wikipedia - click on lat/long. one of many localities in NZ plotted	Synchronic	Phenotypic	113	1		113	Tibiotarsus length (mm)	othermorphology	linear	raw	ratio			28.3	27.7			Out	Biotic	Introduction	novel	5	0	0
es0245	p004	s132			Passer domesticus	Passer domesticus	Bird	Chordata	Aves	Passeriformes	Passer domesticus (House Sparrows) expansion after introduced to New Zealand	N			1.44	female	HAMN	INVE	no	-37.783333	175.283333	-46.413056	168.3475	N	Wikipedia - click on lat/long. one of many localities in NZ plotted	Synchronic	Phenotypic	113	1		113	Tibiotarsus length (mm)	othermorphology	linear	raw	ratio			28.3	27.6			Out	Biotic	Introduction	novel	5	0	0
es0246	p004	s132			Passer domesticus	Passer domesticus	Bird	Chordata	Aves	Passeriformes	Passer domesticus (House Sparrows) expansion after introduced to New Zealand	N			1.44	female	HAMN	OBAN	no	-37.783333	175.283333	-46.9	168.133333	N	Wikipedia - click on lat/long. one of many localities in NZ plotted	Synchronic	Phenotypic	110	1		110	Tibiotarsus length (mm)	othermorphology	linear	raw	ratio			28.3	27.9			Out	Biotic	Introduction	novel	5	0	0
es0247	p004	s132			Passer domesticus	Passer domesticus	Bird	Chordata	Aves	Passeriformes	Passer domesticus (House Sparrows) expansion after introduced to New Zealand	N			1.44	female	TAUP	PALM	no	-38.6875	176.0694	-40.355	175.611667	N	Wikipedia - click on lat/long. one of many localities in NZ plotted	Synchronic	Phenotypic	110	1		110	Tibiotarsus length (mm)	othermorphology	linear	raw	ratio			28.1	28.1			Out	Biotic	Introduction	novel	5	0	0
es0248	p004	s132			Passer domesticus	Passer domesticus	Bird	Chordata	Aves	Passeriformes	Passer domesticus (House Sparrows) expansion after introduced to New Zealand	N			1.44	female	TAUP	HAST	no	-38.6875	176.0694	-39.65	176.833333	N	Wikipedia - click on lat/long. one of many localities in NZ plotted	Synchronic	Phenotypic	110	1		110	Tibiotarsus length (mm)	othermorphology	linear	raw	ratio			28.1	28			Out	Biotic	Introduction	novel	5	0	0
es0249	p004	s132			Passer domesticus	Passer domesticus	Bird	Chordata	Aves	Passeriformes	Passer domesticus (House Sparrows) expansion after introduced to New Zealand	N			1.44	female	TAUP	CHCH	no	-38.6875	176.0694	-43.53	172.620278	N	Wikipedia - click on lat/long. one of many localities in NZ plotted	Synchronic	Phenotypic	111	1		111	Tibiotarsus length (mm)	othermorphology	linear	raw	ratio			28.1	28.1			Out	Biotic	Introduction	novel	5	0	0
es0250	p004	s132			Passer domesticus	Passer domesticus	Bird	Chordata	Aves	Passeriformes	Passer domesticus (House Sparrows) expansion after introduced to New Zealand	N			1.44	female	TAUP	KAIK	no	-38.6875	176.0694	-35.4075	173.799722	N	Wikipedia - click on lat/long. one of many localities in NZ plotted	Synchronic	Phenotypic	113	1		113	Tibiotarsus length (mm)	othermorphology	linear	raw	ratio			28.1	28.4			Out	Biotic	Introduction	novel	5	0	0
es0251	p004	s132			Passer domesticus	Passer domesticus	Bird	Chordata	Aves	Passeriformes	Passer domesticus (House Sparrows) expansion after introduced to New Zealand	N			1.44	female	TAUP	NELN	no	-38.6875	176.0694	-41.270833	173.283889	N	Wikipedia - click on lat/long. one of many localities in NZ plotted	Synchronic	Phenotypic	112	1		112	Tibiotarsus length (mm)	othermorphology	linear	raw	ratio			28.1	28.1			Out	Biotic	Introduction	novel	5	0	0
es0252	p004	s132			Passer domesticus	Passer domesticus	Bird	Chordata	Aves	Passeriformes	Passer domesticus (House Sparrows) expansion after introduced to New Zealand	N			1.44	female	TAUP	AUCK	no	-38.6875	176.0694	-36.840556	174.74	N	Wikipedia - click on lat/long. one of many localities in NZ plotted	Synchronic	Phenotypic	112	1		112	Tibiotarsus length (mm)	othermorphology	linear	raw	ratio			28.1	27.7			Out	Biotic	Introduction	novel	5	0	0
es0253	p004	s132			Passer domesticus	Passer domesticus	Bird	Chordata	Aves	Passeriformes	Passer domesticus (House Sparrows) expansion after introduced to New Zealand	N			1.44	female	TAUP	NEWP	no	-38.6875	176.0694	-39.066667	174.083333	N	Wikipedia - click on lat/long. one of many localities in NZ plotted	Synchronic	Phenotypic	112	1		112	Tibiotarsus length (mm)	othermorphology	linear	raw	ratio			28.1	27.9			Out	Biotic	Introduction	novel	5	0	0
es0254	p004	s132			Passer domesticus	Passer domesticus	Bird	Chordata	Aves	Passeriformes	Passer domesticus (House Sparrows) expansion after introduced to New Zealand	N			1.44	female	TAUP	WELL	no	-38.6875	176.0694	-41.288889	174.777222	N	Wikipedia - click on lat/long. one of many localities in NZ plotted	Synchronic	Phenotypic	113	1		113	Tibiotarsus length (mm)	othermorphology	linear	raw	ratio			28.1	27.9			Out	Biotic	Introduction	novel	5	0	0
es0255	p004	s132			Passer domesticus	Passer domesticus	Bird	Chordata	Aves	Passeriformes	Passer domesticus (House Sparrows) expansion after introduced to New Zealand	N			1.44	female	TAUP	DUND	no	-38.6875	176.0694	-45.866667	170.5	N	Wikipedia - click on lat/long. one of many localities in NZ plotted	Synchronic	Phenotypic	113	1		113	Tibiotarsus length (mm)	othermorphology	linear	raw	ratio			28.1	27.7			Out	Biotic	Introduction	novel	5	0	0
es0256	p004	s132			Passer domesticus	Passer domesticus	Bird	Chordata	Aves	Passeriformes	Passer domesticus (House Sparrows) expansion after introduced to New Zealand	N			1.44	female	TAUP	INVE	no	-38.6875	176.0694	-46.413056	168.3475	N	Wikipedia - click on lat/long. one of many localities in NZ plotted	Synchronic	Phenotypic	113	1		113	Tibiotarsus length (mm)	othermorphology	linear	raw	ratio			28.1	27.6			Out	Biotic	Introduction	novel	5	0	0
es0257	p004	s132			Passer domesticus	Passer domesticus	Bird	Chordata	Aves	Passeriformes	Passer domesticus (House Sparrows) expansion after introduced to New Zealand	N			1.44	female	TAUP	OBAN	no	-38.6875	176.0694	-46.9	168.133333	N	Wikipedia - click on lat/long. one of many localities in NZ plotted	Synchronic	Phenotypic	110	1		110	Tibiotarsus length (mm)	othermorphology	linear	raw	ratio			28.1	27.9			Out	Biotic	Introduction	novel	5	0	0
es0258	p004	s132			Passer domesticus	Passer domesticus	Bird	Chordata	Aves	Passeriformes	Passer domesticus (House Sparrows) expansion after introduced to New Zealand	N			1.44	female	PALM	HAST	no	-40.355	175.611667	-39.65	176.833333	N	Wikipedia - click on lat/long. one of many localities in NZ plotted	Synchronic	Phenotypic	110	1		110	Tibiotarsus length (mm)	othermorphology	linear	raw	ratio			28.1	28			Out	Biotic	Introduction	novel	5	0	0
es0259	p004	s132			Passer domesticus	Passer domesticus	Bird	Chordata	Aves	Passeriformes	Passer domesticus (House Sparrows) expansion after introduced to New Zealand	N			1.44	female	PALM	CHCH	no	-40.355	175.611667	-43.53	172.620278	N	Wikipedia - click on lat/long. one of many localities in NZ plotted	Synchronic	Phenotypic	111	1		111	Tibiotarsus length (mm)	othermorphology	linear	raw	ratio			28.1	28.1			Out	Biotic	Introduction	novel	5	0	0
es0260	p004	s132			Passer domesticus	Passer domesticus	Bird	Chordata	Aves	Passeriformes	Passer domesticus (House Sparrows) expansion after introduced to New Zealand	N			1.44	female	PALM	KAIK	no	-40.355	175.611667	-35.4075	173.799722	N	Wikipedia - click on lat/long. one of many localities in NZ plotted	Synchronic	Phenotypic	113	1		113	Tibiotarsus length (mm)	othermorphology	linear	raw	ratio			28.1	28.4			Out	Biotic	Introduction	novel	5	0	0
es0261	p004	s132			Passer domesticus	Passer domesticus	Bird	Chordata	Aves	Passeriformes	Passer domesticus (House Sparrows) expansion after introduced to New Zealand	N			1.44	female	PALM	NELN	no	-40.355	175.611667	-41.270833	173.283889	N	Wikipedia - click on lat/long. one of many localities in NZ plotted	Synchronic	Phenotypic	112	1		112	Tibiotarsus length (mm)	othermorphology	linear	raw	ratio			28.1	28.1			Out	Biotic	Introduction	novel	5	0	0
es0262	p004	s132			Passer domesticus	Passer domesticus	Bird	Chordata	Aves	Passeriformes	Passer domesticus (House Sparrows) expansion after introduced to New Zealand	N			1.44	female	PALM	AUCK	no	-40.355	175.611667	-36.840556	174.74	N	Wikipedia - click on lat/long. one of many localities in NZ plotted	Synchronic	Phenotypic	112	1		112	Tibiotarsus length (mm)	othermorphology	linear	raw	ratio			28.1	27.7			Out	Biotic	Introduction	novel	5	0	0
es0263	p004	s132			Passer domesticus	Passer domesticus	Bird	Chordata	Aves	Passeriformes	Passer domesticus (House Sparrows) expansion after introduced to New Zealand	N			1.44	female	PALM	NEWP	no	-40.355	175.611667	-39.066667	174.083333	N	Wikipedia - click on lat/long. one of many localities in NZ plotted	Synchronic	Phenotypic	112	1		112	Tibiotarsus length (mm)	othermorphology	linear	raw	ratio			28.1	27.9			Out	Biotic	Introduction	novel	5	0	0
es0264	p004	s132			Passer domesticus	Passer domesticus	Bird	Chordata	Aves	Passeriformes	Passer domesticus (House Sparrows) expansion after introduced to New Zealand	N			1.44	female	PALM	WELL	no	-40.355	175.611667	-41.288889	174.777222	N	Wikipedia - click on lat/long. one of many localities in NZ plotted	Synchronic	Phenotypic	113	1		113	Tibiotarsus length (mm)	othermorphology	linear	raw	ratio			28.1	27.9			Out	Biotic	Introduction	novel	5	0	0
es0265	p004	s132			Passer domesticus	Passer domesticus	Bird	Chordata	Aves	Passeriformes	Passer domesticus (House Sparrows) expansion after introduced to New Zealand	N			1.44	female	PALM	DUND	no	-40.355	175.611667	-45.866667	170.5	N	Wikipedia - click on lat/long. one of many localities in NZ plotted	Synchronic	Phenotypic	113	1		113	Tibiotarsus length (mm)	othermorphology	linear	raw	ratio			28.1	27.7			Out	Biotic	Introduction	novel	5	0	0
es0266	p004	s132			Passer domesticus	Passer domesticus	Bird	Chordata	Aves	Passeriformes	Passer domesticus (House Sparrows) expansion after introduced to New Zealand	N			1.44	female	PALM	INVE	no	-40.355	175.611667	-46.413056	168.3475	N	Wikipedia - click on lat/long. one of many localities in NZ plotted	Synchronic	Phenotypic	113	1		113	Tibiotarsus length (mm)	othermorphology	linear	raw	ratio			28.1	27.6			Out	Biotic	Introduction	novel	5	0	0
es0267	p004	s132			Passer domesticus	Passer domesticus	Bird	Chordata	Aves	Passeriformes	Passer domesticus (House Sparrows) expansion after introduced to New Zealand	N			1.44	female	PALM	OBAN	no	-40.355	175.611667	-46.9	168.133333	N	Wikipedia - click on lat/long. one of many localities in NZ plotted	Synchronic	Phenotypic	110	1		110	Tibiotarsus length (mm)	othermorphology	linear	raw	ratio			28.1	27.9			Out	Biotic	Introduction	novel	5	0	0
es0268	p004	s132			Passer domesticus	Passer domesticus	Bird	Chordata	Aves	Passeriformes	Passer domesticus (House Sparrows) expansion after introduced to New Zealand	N			1.44	female	HAST	CHCH	no	-39.65	176.833333	-43.53	172.620278	N	Wikipedia - click on lat/long. one of many localities in NZ plotted	Synchronic	Phenotypic	111	1		111	Tibiotarsus length (mm)	othermorphology	linear	raw	ratio			28	28.1			Out	Biotic	Introduction	novel	5	0	0
es0269	p004	s132			Passer domesticus	Passer domesticus	Bird	Chordata	Aves	Passeriformes	Passer domesticus (House Sparrows) expansion after introduced to New Zealand	N			1.44	female	HAST	KAIK	no	-39.65	176.833333	-35.4075	173.799722	N	Wikipedia - click on lat/long. one of many localities in NZ plotted	Synchronic	Phenotypic	113	1		113	Tibiotarsus length (mm)	othermorphology	linear	raw	ratio			28	28.4			Out	Biotic	Introduction	novel	5	0	0
es0270	p004	s132			Passer domesticus	Passer domesticus	Bird	Chordata	Aves	Passeriformes	Passer domesticus (House Sparrows) expansion after introduced to New Zealand	N			1.44	female	HAST	NELN	no	-39.65	176.833333	-41.270833	173.283889	N	Wikipedia - click on lat/long. one of many localities in NZ plotted	Synchronic	Phenotypic	112	1		112	Tibiotarsus length (mm)	othermorphology	linear	raw	ratio			28	28.1			Out	Biotic	Introduction	novel	5	0	0
es0271	p004	s132			Passer domesticus	Passer domesticus	Bird	Chordata	Aves	Passeriformes	Passer domesticus (House Sparrows) expansion after introduced to New Zealand	N			1.44	female	HAST	AUCK	no	-39.65	176.833333	-36.840556	174.74	N	Wikipedia - click on lat/long. one of many localities in NZ plotted	Synchronic	Phenotypic	112	1		112	Tibiotarsus length (mm)	othermorphology	linear	raw	ratio			28	27.7			Out	Biotic	Introduction	novel	5	0	0
es0272	p004	s132			Passer domesticus	Passer domesticus	Bird	Chordata	Aves	Passeriformes	Passer domesticus (House Sparrows) expansion after introduced to New Zealand	N			1.44	female	HAST	NEWP	no	-39.65	176.833333	-39.066667	174.083333	N	Wikipedia - click on lat/long. one of many localities in NZ plotted	Synchronic	Phenotypic	112	1		112	Tibiotarsus length (mm)	othermorphology	linear	raw	ratio			28	27.9			Out	Biotic	Introduction	novel	5	0	0
es0273	p004	s132			Passer domesticus	Passer domesticus	Bird	Chordata	Aves	Passeriformes	Passer domesticus (House Sparrows) expansion after introduced to New Zealand	N			1.44	female	HAST	WELL	no	-39.65	176.833333	-41.288889	174.777222	N	Wikipedia - click on lat/long. one of many localities in NZ plotted	Synchronic	Phenotypic	113	1		113	Tibiotarsus length (mm)	othermorphology	linear	raw	ratio			28	27.9			Out	Biotic	Introduction	novel	5	0	0
es0274	p004	s132			Passer domesticus	Passer domesticus	Bird	Chordata	Aves	Passeriformes	Passer domesticus (House Sparrows) expansion after introduced to New Zealand	N			1.44	female	HAST	DUND	no	-39.65	176.833333	-45.866667	170.5	N	Wikipedia - click on lat/long. one of many localities in NZ plotted	Synchronic	Phenotypic	113	1		113	Tibiotarsus length (mm)	othermorphology	linear	raw	ratio			28	27.7			Out	Biotic	Introduction	novel	5	0	0
es0275	p004	s132			Passer domesticus	Passer domesticus	Bird	Chordata	Aves	Passeriformes	Passer domesticus (House Sparrows) expansion after introduced to New Zealand	N			1.44	female	HAST	INVE	no	-39.65	176.833333	-46.413056	168.3475	N	Wikipedia - click on lat/long. one of many localities in NZ plotted	Synchronic	Phenotypic	113	1		113	Tibiotarsus length (mm)	othermorphology	linear	raw	ratio			28	27.6			Out	Biotic	Introduction	novel	5	0	0
es0276	p004	s132			Passer domesticus	Passer domesticus	Bird	Chordata	Aves	Passeriformes	Passer domesticus (House Sparrows) expansion after introduced to New Zealand	N			1.44	female	HAST	OBAN	no	-39.65	176.833333	-46.9	168.133333	N	Wikipedia - click on lat/long. one of many localities in NZ plotted	Synchronic	Phenotypic	110	1		110	Tibiotarsus length (mm)	othermorphology	linear	raw	ratio			28	27.9			Out	Biotic	Introduction	novel	5	0	0
es0277	p004	s132			Passer domesticus	Passer domesticus	Bird	Chordata	Aves	Passeriformes	Passer domesticus (House Sparrows) expansion after introduced to New Zealand	N			1.44	female	CHCH	KAIK	no	-43.53	172.620278	-35.4075	173.799722	N	Wikipedia - click on lat/long. one of many localities in NZ plotted	Synchronic	Phenotypic	113	1		113	Tibiotarsus length (mm)	othermorphology	linear	raw	ratio			28.1	28.4			Out	Biotic	Introduction	novel	5	0	0
es0278	p004	s132			Passer domesticus	Passer domesticus	Bird	Chordata	Aves	Passeriformes	Passer domesticus (House Sparrows) expansion after introduced to New Zealand	N			1.44	female	CHCH	NELN	no	-43.53	172.620278	-41.270833	173.283889	N	Wikipedia - click on lat/long. one of many localities in NZ plotted	Synchronic	Phenotypic	112	1		112	Tibiotarsus length (mm)	othermorphology	linear	raw	ratio			28.1	28.1			Out	Biotic	Introduction	novel	5	0	0
es0279	p004	s132			Passer domesticus	Passer domesticus	Bird	Chordata	Aves	Passeriformes	Passer domesticus (House Sparrows) expansion after introduced to New Zealand	N			1.44	female	CHCH	AUCK	no	-43.53	172.620278	-36.840556	174.74	N	Wikipedia - click on lat/long. one of many localities in NZ plotted	Synchronic	Phenotypic	112	1		112	Tibiotarsus length (mm)	othermorphology	linear	raw	ratio			28.1	27.7			Out	Biotic	Introduction	novel	5	0	0
es0280	p004	s132			Passer domesticus	Passer domesticus	Bird	Chordata	Aves	Passeriformes	Passer domesticus (House Sparrows) expansion after introduced to New Zealand	N			1.44	female	CHCH	NEWP	no	-43.53	172.620278	-39.066667	174.083333	N	Wikipedia - click on lat/long. one of many localities in NZ plotted	Synchronic	Phenotypic	112	1		112	Tibiotarsus length (mm)	othermorphology	linear	raw	ratio			28.1	27.9			Out	Biotic	Introduction	novel	5	0	0
es0281	p004	s132			Passer domesticus	Passer domesticus	Bird	Chordata	Aves	Passeriformes	Passer domesticus (House Sparrows) expansion after introduced to New Zealand	N			1.44	female	CHCH	WELL	no	-43.53	172.620278	-41.288889	174.777222	N	Wikipedia - click on lat/long. one of many localities in NZ plotted	Synchronic	Phenotypic	113	1		113	Tibiotarsus length (mm)	othermorphology	linear	raw	ratio			28.1	27.9			Out	Biotic	Introduction	novel	5	0	0
es0282	p004	s132			Passer domesticus	Passer domesticus	Bird	Chordata	Aves	Passeriformes	Passer domesticus (House Sparrows) expansion after introduced to New Zealand	N			1.44	female	CHCH	DUND	no	-43.53	172.620278	-45.866667	170.5	N	Wikipedia - click on lat/long. one of many localities in NZ plotted	Synchronic	Phenotypic	113	1		113	Tibiotarsus length (mm)	othermorphology	linear	raw	ratio			28.1	27.7			Out	Biotic	Introduction	novel	5	0	0
es0283	p004	s132			Passer domesticus	Passer domesticus	Bird	Chordata	Aves	Passeriformes	Passer domesticus (House Sparrows) expansion after introduced to New Zealand	N			1.44	female	CHCH	INVE	no	-43.53	172.620278	-46.413056	168.3475	N	Wikipedia - click on lat/long. one of many localities in NZ plotted	Synchronic	Phenotypic	113	1		113	Tibiotarsus length (mm)	othermorphology	linear	raw	ratio			28.1	27.6			Out	Biotic	Introduction	novel	5	0	0
es0284	p004	s132			Passer domesticus	Passer domesticus	Bird	Chordata	Aves	Passeriformes	Passer domesticus (House Sparrows) expansion after introduced to New Zealand	N			1.44	female	CHCH	OBAN	no	-43.53	172.620278	-46.9	168.133333	N	Wikipedia - click on lat/long. one of many localities in NZ plotted	Synchronic	Phenotypic	110	1		110	Tibiotarsus length (mm)	othermorphology	linear	raw	ratio			28.1	27.9			Out	Biotic	Introduction	novel	5	0	0
es0285	p004	s132			Passer domesticus	Passer domesticus	Bird	Chordata	Aves	Passeriformes	Passer domesticus (House Sparrows) expansion after introduced to New Zealand	N			1.44	female	KAIK	NELN	no	-35.4075	173.799722	-41.270833	173.283889	N	Wikipedia - click on lat/long. one of many localities in NZ plotted	Synchronic	Phenotypic	112	1		112	Tibiotarsus length (mm)	othermorphology	linear	raw	ratio			28.4	28.1			Out	Biotic	Introduction	novel	5	0	0
es0286	p004	s132			Passer domesticus	Passer domesticus	Bird	Chordata	Aves	Passeriformes	Passer domesticus (House Sparrows) expansion after introduced to New Zealand	N			1.44	female	KAIK	AUCK	no	-35.4075	173.799722	-36.840556	174.74	N	Wikipedia - click on lat/long. one of many localities in NZ plotted	Synchronic	Phenotypic	112	1		112	Tibiotarsus length (mm)	othermorphology	linear	raw	ratio			28.4	27.7			Out	Biotic	Introduction	novel	5	0	0
es0287	p004	s132			Passer domesticus	Passer domesticus	Bird	Chordata	Aves	Passeriformes	Passer domesticus (House Sparrows) expansion after introduced to New Zealand	N			1.44	female	KAIK	NEWP	no	-35.4075	173.799722	-39.066667	174.083333	N	Wikipedia - click on lat/long. one of many localities in NZ plotted	Synchronic	Phenotypic	112	1		112	Tibiotarsus length (mm)	othermorphology	linear	raw	ratio			28.4	27.9			Out	Biotic	Introduction	novel	5	0	0
es0288	p004	s132			Passer domesticus	Passer domesticus	Bird	Chordata	Aves	Passeriformes	Passer domesticus (House Sparrows) expansion after introduced to New Zealand	N			1.44	female	KAIK	WELL	no	-35.4075	173.799722	-41.288889	174.777222	N	Wikipedia - click on lat/long. one of many localities in NZ plotted	Synchronic	Phenotypic	113	1		113	Tibiotarsus length (mm)	othermorphology	linear	raw	ratio			28.4	27.9			Out	Biotic	Introduction	novel	5	0	0
es0289	p004	s132			Passer domesticus	Passer domesticus	Bird	Chordata	Aves	Passeriformes	Passer domesticus (House Sparrows) expansion after introduced to New Zealand	N			1.44	female	KAIK	DUND	no	-35.4075	173.799722	-45.866667	170.5	N	Wikipedia - click on lat/long. one of many localities in NZ plotted	Synchronic	Phenotypic	113	1		113	Tibiotarsus length (mm)	othermorphology	linear	raw	ratio			28.4	27.7			Out	Biotic	Introduction	novel	5	0	0
es0290	p004	s132			Passer domesticus	Passer domesticus	Bird	Chordata	Aves	Passeriformes	Passer domesticus (House Sparrows) expansion after introduced to New Zealand	N			1.44	female	KAIK	INVE	no	-35.4075	173.799722	-46.413056	168.3475	N	Wikipedia - click on lat/long. one of many localities in NZ plotted	Synchronic	Phenotypic	113	1		113	Tibiotarsus length (mm)	othermorphology	linear	raw	ratio			28.4	27.6			Out	Biotic	Introduction	novel	5	0	0
es0291	p004	s132			Passer domesticus	Passer domesticus	Bird	Chordata	Aves	Passeriformes	Passer domesticus (House Sparrows) expansion after introduced to New Zealand	N			1.44	female	KAIK	OBAN	no	-35.4075	173.799722	-46.9	168.133333	N	Wikipedia - click on lat/long. one of many localities in NZ plotted	Synchronic	Phenotypic	110	1		110	Tibiotarsus length (mm)	othermorphology	linear	raw	ratio			28.4	27.9			Out	Biotic	Introduction	novel	5	0	0
es0292	p004	s132			Passer domesticus	Passer domesticus	Bird	Chordata	Aves	Passeriformes	Passer domesticus (House Sparrows) expansion after introduced to New Zealand	N			1.44	female	NELN	AUCK	no	-41.270833	173.283889	-36.840556	174.74	N	Wikipedia - click on lat/long. one of many localities in NZ plotted	Synchronic	Phenotypic	112	1		112	Tibiotarsus length (mm)	othermorphology	linear	raw	ratio			28.1	27.7			Out	Biotic	Introduction	novel	5	0	0
es0293	p004	s132			Passer domesticus	Passer domesticus	Bird	Chordata	Aves	Passeriformes	Passer domesticus (House Sparrows) expansion after introduced to New Zealand	N			1.44	female	NELN	NEWP	no	-41.270833	173.283889	-39.066667	174.083333	N	Wikipedia - click on lat/long. one of many localities in NZ plotted	Synchronic	Phenotypic	112	1		112	Tibiotarsus length (mm)	othermorphology	linear	raw	ratio			28.1	27.9			Out	Biotic	Introduction	novel	5	0	0
es0294	p004	s132			Passer domesticus	Passer domesticus	Bird	Chordata	Aves	Passeriformes	Passer domesticus (House Sparrows) expansion after introduced to New Zealand	N			1.44	female	NELN	WELL	no	-41.270833	173.283889	-41.288889	174.777222	N	Wikipedia - click on lat/long. one of many localities in NZ plotted	Synchronic	Phenotypic	113	1		113	Tibiotarsus length (mm)	othermorphology	linear	raw	ratio			28.1	27.9			Out	Biotic	Introduction	novel	5	0	0
es0295	p004	s132			Passer domesticus	Passer domesticus	Bird	Chordata	Aves	Passeriformes	Passer domesticus (House Sparrows) expansion after introduced to New Zealand	N			1.44	female	NELN	DUND	no	-41.270833	173.283889	-45.866667	170.5	N	Wikipedia - click on lat/long. one of many localities in NZ plotted	Synchronic	Phenotypic	113	1		113	Tibiotarsus length (mm)	othermorphology	linear	raw	ratio			28.1	27.7			Out	Biotic	Introduction	novel	5	0	0
es0296	p004	s132			Passer domesticus	Passer domesticus	Bird	Chordata	Aves	Passeriformes	Passer domesticus (House Sparrows) expansion after introduced to New Zealand	N			1.44	female	NELN	INVE	no	-41.270833	173.283889	-46.413056	168.3475	N	Wikipedia - click on lat/long. one of many localities in NZ plotted	Synchronic	Phenotypic	113	1		113	Tibiotarsus length (mm)	othermorphology	linear	raw	ratio			28.1	27.6			Out	Biotic	Introduction	novel	5	0	0
es0297	p004	s132			Passer domesticus	Passer domesticus	Bird	Chordata	Aves	Passeriformes	Passer domesticus (House Sparrows) expansion after introduced to New Zealand	N			1.44	female	NELN	OBAN	no	-41.270833	173.283889	-46.9	168.133333	N	Wikipedia - click on lat/long. one of many localities in NZ plotted	Synchronic	Phenotypic	110	1		110	Tibiotarsus length (mm)	othermorphology	linear	raw	ratio			28.1	27.9			Out	Biotic	Introduction	novel	5	0	0
es0298	p004	s132			Passer domesticus	Passer domesticus	Bird	Chordata	Aves	Passeriformes	Passer domesticus (House Sparrows) expansion after introduced to New Zealand	N			1.44	female	AUCK	NEWP	no	-36.840556	174.74	-39.066667	174.083333	N	Wikipedia - click on lat/long. one of many localities in NZ plotted	Synchronic	Phenotypic	112	1		112	Tibiotarsus length (mm)	othermorphology	linear	raw	ratio			27.7	27.9			Out	Biotic	Introduction	novel	5	0	0
es0299	p004	s132			Passer domesticus	Passer domesticus	Bird	Chordata	Aves	Passeriformes	Passer domesticus (House Sparrows) expansion after introduced to New Zealand	N			1.44	female	AUCK	WELL	no	-36.840556	174.74	-41.288889	174.777222	N	Wikipedia - click on lat/long. one of many localities in NZ plotted	Synchronic	Phenotypic	113	1		113	Tibiotarsus length (mm)	othermorphology	linear	raw	ratio			27.7	27.9			Out	Biotic	Introduction	novel	5	0	0
es0300	p004	s132			Passer domesticus	Passer domesticus	Bird	Chordata	Aves	Passeriformes	Passer domesticus (House Sparrows) expansion after introduced to New Zealand	N			1.44	female	AUCK	DUND	no	-36.840556	174.74	-45.866667	170.5	N	Wikipedia - click on lat/long. one of many localities in NZ plotted	Synchronic	Phenotypic	113	1		113	Tibiotarsus length (mm)	othermorphology	linear	raw	ratio			27.7	27.7			Out	Biotic	Introduction	novel	5	0	0
es0301	p004	s132			Passer domesticus	Passer domesticus	Bird	Chordata	Aves	Passeriformes	Passer domesticus (House Sparrows) expansion after introduced to New Zealand	N			1.44	female	AUCK	INVE	no	-36.840556	174.74	-46.413056	168.3475	N	Wikipedia - click on lat/long. one of many localities in NZ plotted	Synchronic	Phenotypic	113	1		113	Tibiotarsus length (mm)	othermorphology	linear	raw	ratio			27.7	27.6			Out	Biotic	Introduction	novel	5	0	0
es0302	p004	s132			Passer domesticus	Passer domesticus	Bird	Chordata	Aves	Passeriformes	Passer domesticus (House Sparrows) expansion after introduced to New Zealand	N			1.44	female	AUCK	OBAN	no	-36.840556	174.74	-46.9	168.133333	N	Wikipedia - click on lat/long. one of many localities in NZ plotted	Synchronic	Phenotypic	110	1		110	Tibiotarsus length (mm)	othermorphology	linear	raw	ratio			27.7	27.9			Out	Biotic	Introduction	novel	5	0	0
es0303	p004	s132			Passer domesticus	Passer domesticus	Bird	Chordata	Aves	Passeriformes	Passer domesticus (House Sparrows) expansion after introduced to New Zealand	N			1.44	female	NEWP	WELL	no	-39.066667	174.083333	-41.288889	174.777222	N	Wikipedia - click on lat/long. one of many localities in NZ plotted	Synchronic	Phenotypic	113	1		113	Tibiotarsus length (mm)	othermorphology	linear	raw	ratio			27.9	27.9			Out	Biotic	Introduction	novel	5	0	0
es0304	p004	s132			Passer domesticus	Passer domesticus	Bird	Chordata	Aves	Passeriformes	Passer domesticus (House Sparrows) expansion after introduced to New Zealand	N			1.44	female	NEWP	DUND	no	-39.066667	174.083333	-45.866667	170.5	N	Wikipedia - click on lat/long. one of many localities in NZ plotted	Synchronic	Phenotypic	113	1		113	Tibiotarsus length (mm)	othermorphology	linear	raw	ratio			27.9	27.7			Out	Biotic	Introduction	novel	5	0	0
es0305	p004	s132			Passer domesticus	Passer domesticus	Bird	Chordata	Aves	Passeriformes	Passer domesticus (House Sparrows) expansion after introduced to New Zealand	N			1.44	female	NEWP	INVE	no	-39.066667	174.083333	-46.413056	168.3475	N	Wikipedia - click on lat/long. one of many localities in NZ plotted	Synchronic	Phenotypic	113	1		113	Tibiotarsus length (mm)	othermorphology	linear	raw	ratio			27.9	27.6			Out	Biotic	Introduction	novel	5	0	0
es0306	p004	s132			Passer domesticus	Passer domesticus	Bird	Chordata	Aves	Passeriformes	Passer domesticus (House Sparrows) expansion after introduced to New Zealand	N			1.44	female	NEWP	OBAN	no	-39.066667	174.083333	-46.9	168.133333	N	Wikipedia - click on lat/long. one of many localities in NZ plotted	Synchronic	Phenotypic	110	1		110	Tibiotarsus length (mm)	othermorphology	linear	raw	ratio			27.9	27.9			Out	Biotic	Introduction	novel	5	0	0
es0307	p004	s132			Passer domesticus	Passer domesticus	Bird	Chordata	Aves	Passeriformes	Passer domesticus (House Sparrows) expansion after introduced to New Zealand	N			1.44	female	WELL	DUND	no	-41.288889	174.777222	-45.866667	170.5	N	Wikipedia - click on lat/long. one of many localities in NZ plotted	Synchronic	Phenotypic	113	1		113	Tibiotarsus length (mm)	othermorphology	linear	raw	ratio			27.9	27.7			Out	Biotic	Introduction	novel	5	0	0
es0308	p004	s132			Passer domesticus	Passer domesticus	Bird	Chordata	Aves	Passeriformes	Passer domesticus (House Sparrows) expansion after introduced to New Zealand	N			1.44	female	WELL	INVE	no	-41.288889	174.777222	-46.413056	168.3475	N	Wikipedia - click on lat/long. one of many localities in NZ plotted	Synchronic	Phenotypic	113	1		113	Tibiotarsus length (mm)	othermorphology	linear	raw	ratio			27.9	27.6			Out	Biotic	Introduction	novel	5	0	0
es0309	p004	s132			Passer domesticus	Passer domesticus	Bird	Chordata	Aves	Passeriformes	Passer domesticus (House Sparrows) expansion after introduced to New Zealand	N			1.44	female	WELL	OBAN	no	-41.288889	174.777222	-46.9	168.133333	N	Wikipedia - click on lat/long. one of many localities in NZ plotted	Synchronic	Phenotypic	110	1		110	Tibiotarsus length (mm)	othermorphology	linear	raw	ratio			27.9	27.9			Out	Biotic	Introduction	novel	5	0	0
es0310	p004	s132			Passer domesticus	Passer domesticus	Bird	Chordata	Aves	Passeriformes	Passer domesticus (House Sparrows) expansion after introduced to New Zealand	N			1.44	female	DUND	INVE	no	-45.866667	170.5	-46.413056	168.3475	N	Wikipedia - click on lat/long. one of many localities in NZ plotted	Synchronic	Phenotypic	113	1		113	Tibiotarsus length (mm)	othermorphology	linear	raw	ratio			27.7	27.6			Out	Biotic	Introduction	novel	5	0	0
es0311	p004	s132			Passer domesticus	Passer domesticus	Bird	Chordata	Aves	Passeriformes	Passer domesticus (House Sparrows) expansion after introduced to New Zealand	N			1.44	female	DUND	OBAN	no	-45.866667	170.5	-46.9	168.133333	N	Wikipedia - click on lat/long. one of many localities in NZ plotted	Synchronic	Phenotypic	110	1		110	Tibiotarsus length (mm)	othermorphology	linear	raw	ratio			27.7	27.9			Out	Biotic	Introduction	novel	5	0	0
es0312	p004	s132			Passer domesticus	Passer domesticus	Bird	Chordata	Aves	Passeriformes	Passer domesticus (House Sparrows) expansion after introduced to New Zealand	N			1.44	female	INVE	OBAN	no	-46.413056	168.3475	-46.9	168.133333	N	Wikipedia - click on lat/long. one of many localities in NZ plotted	Synchronic	Phenotypic	110	1		110	Tibiotarsus length (mm)	othermorphology	linear	raw	ratio			27.6	27.9			Out	Biotic	Introduction	novel	5	0	0
es0313	p005	s061			Fringilla coelebs	Fringilla coelebs	Bird	Chordata	Aves	Passeriformes	Fringilla coelebs (Common Chaffinch) expands its new range and diversify after introduction to New Zealand from England	N			1.12	male	WOOD	TAUP	no	-36.747222	174.438333	-38.6875	176.0694	N	locality, one landmark for NZ and one for offshore island; many sites on the north and sout islands, Nez Zealand.	Synchronic	Phenotypic	123	1		123	Premaxilla width	othermorphology	linear	raw	ratio	18	23	6.58	6.56	0.169705627	0.191833261	Out	Biotic	Introduction	novel	5	0	0
es0314	p005	s061			Fringilla coelebs	Fringilla coelebs	Bird	Chordata	Aves	Passeriformes	Fringilla coelebs (Common Chaffinch) expands its new range and diversify after introduction to New Zealand from England	N			1.12	male	WOOD	WELL	no	-36.747222	174.438333	-41.288889	174.777222	N	locality, one landmark for NZ and one for offshore island; many sites on the north and sout islands, Nez Zealand.	Synchronic	Phenotypic	123	1		123	Premaxilla width	othermorphology	linear	raw	ratio	18	15	6.58	6.51	0.169705627	0.193649167	Out	Biotic	Introduction	novel	5	0	0
es0315	p005	s061			Fringilla coelebs	Fringilla coelebs	Bird	Chordata	Aves	Passeriformes	Fringilla coelebs (Common Chaffinch) expands its new range and diversify after introduction to New Zealand from England	N			1.12	male	WOOD	NELS	no	-36.747222	174.438333	-41.270833	173.283889	N	locality, one landmark for NZ and one for offshore island; many sites on the north and sout islands, Nez Zealand.	Synchronic	Phenotypic	123	1		123	Premaxilla width	othermorphology	linear	raw	ratio	18	23	6.58	6.53	0.169705627	0.239791576	Out	Biotic	Introduction	novel	5	0	0
es0316	p005	s061			Fringilla coelebs	Fringilla coelebs	Bird	Chordata	Aves	Passeriformes	Fringilla coelebs (Common Chaffinch) expands its new range and diversify after introduction to New Zealand from England	N			1.12	male	WOOD	EYRE	no	-36.747222	174.438333	-43.42	172.31	N	locality, one landmark for NZ and one for offshore island; many sites on the north and sout islands, Nez Zealand.	Synchronic	Phenotypic	123	1		123	Premaxilla width	othermorphology	linear	raw	ratio	18	30	6.58	6.6	0.169705627	0.273861279	Out	Biotic	Introduction	novel	5	0	0
es0317	p005	s061			Fringilla coelebs	Fringilla coelebs	Bird	Chordata	Aves	Passeriformes	Fringilla coelebs (Common Chaffinch) expands its new range and diversify after introduction to New Zealand from England	N			1.12	male	WOOD	HERB	no	-36.747222	174.438333	-45.233333	170.783333	N	locality, one landmark for NZ and one for offshore island; many sites on the north and sout islands, Nez Zealand.	Synchronic	Phenotypic	123	1		123	Premaxilla width	othermorphology	linear	raw	ratio	18	29	6.58	6.54	0.169705627	0.215406592	Out	Biotic	Introduction	novel	5	0	0
es0318	p005	s061			Fringilla coelebs	Fringilla coelebs	Bird	Chordata	Aves	Passeriformes	Fringilla coelebs (Common Chaffinch) expands its new range and diversify after introduction to New Zealand from England	N			1.12	male	WOOD	LONG	no	-36.747222	174.438333	-46.2	167.833333	N	locality, one landmark for NZ and one for offshore island; many sites on the north and sout islands, Nez Zealand.	Synchronic	Phenotypic	123	1		123	Premaxilla width	othermorphology	linear	raw	ratio	18	23	6.58	6.57	0.169705627	0.335708207	Out	Biotic	Introduction	novel	5	0	0
es0319	p005	s061			Fringilla coelebs	Fringilla coelebs	Bird	Chordata	Aves	Passeriformes	Fringilla coelebs (Common Chaffinch) expands its new range and diversify after introduction to New Zealand from England	N			1.12	male	WOOD	TUKU	no	-36.747222	174.438333	-44.066667	-176.6	N	locality, one landmark for NZ and one for offshore island; many sites on the north and sout islands, Nez Zealand.	Synchronic	Phenotypic	123	1		123	Premaxilla width	othermorphology	linear	raw	ratio	18	19	6.58	6.58	0.169705627	0.130766968	Out	Biotic	Introduction	novel	5	0	0
es0320	p005	s061			Fringilla coelebs	Fringilla coelebs	Bird	Chordata	Aves	Passeriformes	Fringilla coelebs (Common Chaffinch) expands its new range and diversify after introduction to New Zealand from England	N			1.12	male	TAUP	WELL	no	-38.6875	176.0694	-41.288889	174.777222	N	locality, one landmark for NZ and one for offshore island; many sites on the north and sout islands, Nez Zealand.	Synchronic	Phenotypic	123	1		123	Premaxilla width	othermorphology	linear	raw	ratio	23	15	6.56	6.51	0.191833261	0.193649167	Out	Biotic	Introduction	novel	5	0	0
es0321	p005	s061			Fringilla coelebs	Fringilla coelebs	Bird	Chordata	Aves	Passeriformes	Fringilla coelebs (Common Chaffinch) expands its new range and diversify after introduction to New Zealand from England	N			1.12	male	TAUP	NELS	no	-38.6875	176.0694	-41.270833	173.283889	N	locality, one landmark for NZ and one for offshore island; many sites on the north and sout islands, Nez Zealand.	Synchronic	Phenotypic	123	1		123	Premaxilla width	othermorphology	linear	raw	ratio	23	23	6.56	6.53	0.191833261	0.239791576	Out	Biotic	Introduction	novel	5	0	0
es0322	p005	s061			Fringilla coelebs	Fringilla coelebs	Bird	Chordata	Aves	Passeriformes	Fringilla coelebs (Common Chaffinch) expands its new range and diversify after introduction to New Zealand from England	N			1.12	male	TAUP	EYRE	no	-38.6875	176.0694	-43.42	172.31	N	locality, one landmark for NZ and one for offshore island; many sites on the north and sout islands, Nez Zealand.	Synchronic	Phenotypic	123	1		123	Premaxilla width	othermorphology	linear	raw	ratio	23	30	6.56	6.6	0.191833261	0.273861279	Out	Biotic	Introduction	novel	5	0	0
es0323	p005	s061			Fringilla coelebs	Fringilla coelebs	Bird	Chordata	Aves	Passeriformes	Fringilla coelebs (Common Chaffinch) expands its new range and diversify after introduction to New Zealand from England	N			1.12	male	TAUP	HERB	no	-38.6875	176.0694	-45.233333	170.783333	N	locality, one landmark for NZ and one for offshore island; many sites on the north and sout islands, Nez Zealand.	Synchronic	Phenotypic	123	1		123	Premaxilla width	othermorphology	linear	raw	ratio	23	29	6.56	6.54	0.191833261	0.215406592	Out	Biotic	Introduction	novel	5	0	0
es0324	p005	s061			Fringilla coelebs	Fringilla coelebs	Bird	Chordata	Aves	Passeriformes	Fringilla coelebs (Common Chaffinch) expands its new range and diversify after introduction to New Zealand from England	N			1.12	male	TAUP	LONG	no	-38.6875	176.0694	-46.2	167.833333	N	locality, one landmark for NZ and one for offshore island; many sites on the north and sout islands, Nez Zealand.	Synchronic	Phenotypic	123	1		123	Premaxilla width	othermorphology	linear	raw	ratio	23	23	6.56	6.57	0.191833261	0.335708207	Out	Biotic	Introduction	novel	5	0	0
es0325	p005	s061			Fringilla coelebs	Fringilla coelebs	Bird	Chordata	Aves	Passeriformes	Fringilla coelebs (Common Chaffinch) expands its new range and diversify after introduction to New Zealand from England	N			1.12	male	TAUP	TUKU	no	-38.6875	176.0694	-44.066667	-176.6	N	locality, one landmark for NZ and one for offshore island; many sites on the north and sout islands, Nez Zealand.	Synchronic	Phenotypic	123	1		123	Premaxilla width	othermorphology	linear	raw	ratio	23	19	6.56	6.58	0.191833261	0.130766968	Out	Biotic	Introduction	novel	5	0	0
es0326	p005	s061			Fringilla coelebs	Fringilla coelebs	Bird	Chordata	Aves	Passeriformes	Fringilla coelebs (Common Chaffinch) expands its new range and diversify after introduction to New Zealand from England	N			1.12	male	WELL	NELS	no	-41.288889	174.777222	-41.270833	173.283889	N	locality, one landmark for NZ and one for offshore island; many sites on the north and sout islands, Nez Zealand.	Synchronic	Phenotypic	123	1		123	Premaxilla width	othermorphology	linear	raw	ratio	15	23	6.51	6.53	0.193649167	0.239791576	Out	Biotic	Introduction	novel	5	0	0
es0327	p005	s061			Fringilla coelebs	Fringilla coelebs	Bird	Chordata	Aves	Passeriformes	Fringilla coelebs (Common Chaffinch) expands its new range and diversify after introduction to New Zealand from England	N			1.12	male	WELL	EYRE	no	-41.288889	174.777222	-43.42	172.31	N	locality, one landmark for NZ and one for offshore island; many sites on the north and sout islands, Nez Zealand.	Synchronic	Phenotypic	123	1		123	Premaxilla width	othermorphology	linear	raw	ratio	15	30	6.51	6.6	0.193649167	0.273861279	Out	Biotic	Introduction	novel	5	0	0
es0328	p005	s061			Fringilla coelebs	Fringilla coelebs	Bird	Chordata	Aves	Passeriformes	Fringilla coelebs (Common Chaffinch) expands its new range and diversify after introduction to New Zealand from England	N			1.12	male	WELL	HERB	no	-41.288889	174.777222	-45.233333	170.783333	N	locality, one landmark for NZ and one for offshore island; many sites on the north and sout islands, Nez Zealand.	Synchronic	Phenotypic	123	1		123	Premaxilla width	othermorphology	linear	raw	ratio	15	29	6.51	6.54	0.193649167	0.215406592	Out	Biotic	Introduction	novel	5	0	0
es0329	p005	s061			Fringilla coelebs	Fringilla coelebs	Bird	Chordata	Aves	Passeriformes	Fringilla coelebs (Common Chaffinch) expands its new range and diversify after introduction to New Zealand from England	N			1.12	male	WELL	LONG	no	-41.288889	174.777222	-46.2	167.833333	N	locality, one landmark for NZ and one for offshore island; many sites on the north and sout islands, Nez Zealand.	Synchronic	Phenotypic	123	1		123	Premaxilla width	othermorphology	linear	raw	ratio	15	23	6.51	6.57	0.193649167	0.335708207	Out	Biotic	Introduction	novel	5	0	0
es0330	p005	s061			Fringilla coelebs	Fringilla coelebs	Bird	Chordata	Aves	Passeriformes	Fringilla coelebs (Common Chaffinch) expands its new range and diversify after introduction to New Zealand from England	N			1.12	male	WELL	TUKU	no	-41.288889	174.777222	-44.066667	-176.6	N	locality, one landmark for NZ and one for offshore island; many sites on the north and sout islands, Nez Zealand.	Synchronic	Phenotypic	123	1		123	Premaxilla width	othermorphology	linear	raw	ratio	15	19	6.51	6.58	0.193649167	0.130766968	Out	Biotic	Introduction	novel	5	0	0
es0331	p005	s061			Fringilla coelebs	Fringilla coelebs	Bird	Chordata	Aves	Passeriformes	Fringilla coelebs (Common Chaffinch) expands its new range and diversify after introduction to New Zealand from England	N			1.12	male	NELS	EYRE	no	-41.270833	173.283889	-43.42	172.31	N	locality, one landmark for NZ and one for offshore island; many sites on the north and sout islands, Nez Zealand.	Synchronic	Phenotypic	123	1		123	Premaxilla width	othermorphology	linear	raw	ratio	23	30	6.53	6.6	0.239791576	0.273861279	Out	Biotic	Introduction	novel	5	0	0
es0332	p005	s061			Fringilla coelebs	Fringilla coelebs	Bird	Chordata	Aves	Passeriformes	Fringilla coelebs (Common Chaffinch) expands its new range and diversify after introduction to New Zealand from England	N			1.12	male	NELS	HERB	no	-41.270833	173.283889	-45.233333	170.783333	N	locality, one landmark for NZ and one for offshore island; many sites on the north and sout islands, Nez Zealand.	Synchronic	Phenotypic	123	1		123	Premaxilla width	othermorphology	linear	raw	ratio	23	29	6.53	6.54	0.239791576	0.215406592	Out	Biotic	Introduction	novel	5	0	0
es0333	p005	s061			Fringilla coelebs	Fringilla coelebs	Bird	Chordata	Aves	Passeriformes	Fringilla coelebs (Common Chaffinch) expands its new range and diversify after introduction to New Zealand from England	N			1.12	male	NELS	LONG	no	-41.270833	173.283889	-46.2	167.833333	N	locality, one landmark for NZ and one for offshore island; many sites on the north and sout islands, Nez Zealand.	Synchronic	Phenotypic	123	1		123	Premaxilla width	othermorphology	linear	raw	ratio	23	23	6.53	6.57	0.239791576	0.335708207	Out	Biotic	Introduction	novel	5	0	0
es0334	p005	s061			Fringilla coelebs	Fringilla coelebs	Bird	Chordata	Aves	Passeriformes	Fringilla coelebs (Common Chaffinch) expands its new range and diversify after introduction to New Zealand from England	N			1.12	male	NELS	TUKU	no	-41.270833	173.283889	-44.066667	-176.6	N	locality, one landmark for NZ and one for offshore island; many sites on the north and sout islands, Nez Zealand.	Synchronic	Phenotypic	123	1		123	Premaxilla width	othermorphology	linear	raw	ratio	23	19	6.53	6.58	0.239791576	0.130766968	Out	Biotic	Introduction	novel	5	0	0
es0335	p005	s061			Fringilla coelebs	Fringilla coelebs	Bird	Chordata	Aves	Passeriformes	Fringilla coelebs (Common Chaffinch) expands its new range and diversify after introduction to New Zealand from England	N			1.12	male	EYRE	HERB	no	-43.42	172.31	-45.233333	170.783333	N	locality, one landmark for NZ and one for offshore island; many sites on the north and sout islands, Nez Zealand.	Synchronic	Phenotypic	123	1		123	Premaxilla width	othermorphology	linear	raw	ratio	30	29	6.6	6.54	0.273861279	0.215406592	Out	Biotic	Introduction	novel	5	0	0
es0336	p005	s061			Fringilla coelebs	Fringilla coelebs	Bird	Chordata	Aves	Passeriformes	Fringilla coelebs (Common Chaffinch) expands its new range and diversify after introduction to New Zealand from England	N			1.12	male	EYRE	LONG	no	-43.42	172.31	-46.2	167.833333	N	locality, one landmark for NZ and one for offshore island; many sites on the north and sout islands, Nez Zealand.	Synchronic	Phenotypic	123	1		123	Premaxilla width	othermorphology	linear	raw	ratio	30	23	6.6	6.57	0.273861279	0.335708207	Out	Biotic	Introduction	novel	5	0	0
es0337	p005	s061			Fringilla coelebs	Fringilla coelebs	Bird	Chordata	Aves	Passeriformes	Fringilla coelebs (Common Chaffinch) expands its new range and diversify after introduction to New Zealand from England	N			1.12	male	EYRE	TUKU	no	-43.42	172.31	-44.066667	-176.6	N	locality, one landmark for NZ and one for offshore island; many sites on the north and sout islands, Nez Zealand.	Synchronic	Phenotypic	123	1		123	Premaxilla width	othermorphology	linear	raw	ratio	30	19	6.6	6.58	0.273861279	0.130766968	Out	Biotic	Introduction	novel	5	0	0
es0338	p005	s061			Fringilla coelebs	Fringilla coelebs	Bird	Chordata	Aves	Passeriformes	Fringilla coelebs (Common Chaffinch) expands its new range and diversify after introduction to New Zealand from England	N			1.12	male	HERB	LONG	no	-45.233333	170.783333	-46.2	167.833333	N	locality, one landmark for NZ and one for offshore island; many sites on the north and sout islands, Nez Zealand.	Synchronic	Phenotypic	123	1		123	Premaxilla width	othermorphology	linear	raw	ratio	29	23	6.54	6.57	0.215406592	0.335708207	Out	Biotic	Introduction	novel	5	0	0
es0339	p005	s061			Fringilla coelebs	Fringilla coelebs	Bird	Chordata	Aves	Passeriformes	Fringilla coelebs (Common Chaffinch) expands its new range and diversify after introduction to New Zealand from England	N			1.12	male	HERB	TUKU	no	-45.233333	170.783333	-44.066667	-176.6	N	locality, one landmark for NZ and one for offshore island; many sites on the north and sout islands, Nez Zealand.	Synchronic	Phenotypic	123	1		123	Premaxilla width	othermorphology	linear	raw	ratio	29	19	6.54	6.58	0.215406592	0.130766968	Out	Biotic	Introduction	novel	5	0	0
es0340	p005	s061			Fringilla coelebs	Fringilla coelebs	Bird	Chordata	Aves	Passeriformes	Fringilla coelebs (Common Chaffinch) expands its new range and diversify after introduction to New Zealand from England	N			1.12	male	LONG	TUKU	no	-46.2	167.833333	-44.066667	-176.6	N	locality, one landmark for NZ and one for offshore island; many sites on the north and sout islands, Nez Zealand.	Synchronic	Phenotypic	123	1		123	Premaxilla width	othermorphology	linear	raw	ratio	23	19	6.57	6.58	0.335708207	0.130766968	Out	Biotic	Introduction	novel	5	0	0
es0341	p005	s061			Fringilla coelebs	Fringilla coelebs	Bird	Chordata	Aves	Passeriformes	Fringilla coelebs (Common Chaffinch) expands its new range and diversify after introduction to New Zealand from England	N			1.12	male	WOOD	TAUP	no	-36.747222	174.438333	-38.6875	176.0694	N	locality, one landmark for NZ and one for offshore island; many sites on the north and sout islands, Nez Zealand.	Synchronic	Phenotypic	123	1		123	cranial depth	othermorphology	linear	raw	ratio	18	23	11.94	11.64	0.254558441	0.287749891	Out	Biotic	Introduction	novel	5	0	0
es0342	p005	s061			Fringilla coelebs	Fringilla coelebs	Bird	Chordata	Aves	Passeriformes	Fringilla coelebs (Common Chaffinch) expands its new range and diversify after introduction to New Zealand from England	N			1.12	male	WOOD	WELL	no	-36.747222	174.438333	-41.288889	174.777222	N	locality, one landmark for NZ and one for offshore island; many sites on the north and sout islands, Nez Zealand.	Synchronic	Phenotypic	123	1		123	cranial depth	othermorphology	linear	raw	ratio	18	15	11.94	11.8	0.254558441	0.232379001	Out	Biotic	Introduction	novel	5	0	0
es0343	p005	s061			Fringilla coelebs	Fringilla coelebs	Bird	Chordata	Aves	Passeriformes	Fringilla coelebs (Common Chaffinch) expands its new range and diversify after introduction to New Zealand from England	N			1.12	male	WOOD	NELS	no	-36.747222	174.438333	-41.270833	173.283889	N	locality, one landmark for NZ and one for offshore island; many sites on the north and sout islands, Nez Zealand.	Synchronic	Phenotypic	123	1		123	cranial depth	othermorphology	linear	raw	ratio	18	23	11.94	11.8	0.254558441	0.239791576	Out	Biotic	Introduction	novel	5	0	0
es0344	p005	s061			Fringilla coelebs	Fringilla coelebs	Bird	Chordata	Aves	Passeriformes	Fringilla coelebs (Common Chaffinch) expands its new range and diversify after introduction to New Zealand from England	N			1.12	male	WOOD	EYRE	no	-36.747222	174.438333	-43.42	172.31	N	locality, one landmark for NZ and one for offshore island; many sites on the north and sout islands, Nez Zealand.	Synchronic	Phenotypic	123	1		123	cranial depth	othermorphology	linear	raw	ratio	18	30	11.94	11.67	0.254558441	0.273861279	Out	Biotic	Introduction	novel	5	0	0
es0345	p005	s061			Fringilla coelebs	Fringilla coelebs	Bird	Chordata	Aves	Passeriformes	Fringilla coelebs (Common Chaffinch) expands its new range and diversify after introduction to New Zealand from England	N			1.12	male	WOOD	HERB	no	-36.747222	174.438333	-45.233333	170.783333	N	locality, one landmark for NZ and one for offshore island; many sites on the north and sout islands, Nez Zealand.	Synchronic	Phenotypic	123	1		123	cranial depth	othermorphology	linear	raw	ratio	18	29	11.94	11.58	0.254558441	0.323109888	Out	Biotic	Introduction	novel	5	0	0
es0346	p005	s061			Fringilla coelebs	Fringilla coelebs	Bird	Chordata	Aves	Passeriformes	Fringilla coelebs (Common Chaffinch) expands its new range and diversify after introduction to New Zealand from England	N			1.12	male	WOOD	LONG	no	-36.747222	174.438333	-46.2	167.833333	N	locality, one landmark for NZ and one for offshore island; many sites on the north and sout islands, Nez Zealand.	Synchronic	Phenotypic	123	1		123	cranial depth	othermorphology	linear	raw	ratio	18	23	11.94	11.66	0.254558441	0.287749891	Out	Biotic	Introduction	novel	5	0	0
es0347	p005	s061			Fringilla coelebs	Fringilla coelebs	Bird	Chordata	Aves	Passeriformes	Fringilla coelebs (Common Chaffinch) expands its new range and diversify after introduction to New Zealand from England	N			1.12	male	WOOD	TUKU	no	-36.747222	174.438333	-44.066667	-176.6	N	locality, one landmark for NZ and one for offshore island; many sites on the north and sout islands, Nez Zealand.	Synchronic	Phenotypic	123	1		123	cranial depth	othermorphology	linear	raw	ratio	18	19	11.94	11.79	0.254558441	0.261533937	Out	Biotic	Introduction	novel	5	0	0
es0348	p005	s061			Fringilla coelebs	Fringilla coelebs	Bird	Chordata	Aves	Passeriformes	Fringilla coelebs (Common Chaffinch) expands its new range and diversify after introduction to New Zealand from England	N			1.12	male	TAUP	WELL	no	-38.6875	176.0694	-41.288889	174.777222	N	locality, one landmark for NZ and one for offshore island; many sites on the north and sout islands, Nez Zealand.	Synchronic	Phenotypic	123	1		123	cranial depth	othermorphology	linear	raw	ratio	23	15	11.64	11.8	0.287749891	0.232379001	Out	Biotic	Introduction	novel	5	0	0
es0349	p005	s061			Fringilla coelebs	Fringilla coelebs	Bird	Chordata	Aves	Passeriformes	Fringilla coelebs (Common Chaffinch) expands its new range and diversify after introduction to New Zealand from England	N			1.12	male	TAUP	NELS	no	-38.6875	176.0694	-41.270833	173.283889	N	locality, one landmark for NZ and one for offshore island; many sites on the north and sout islands, Nez Zealand.	Synchronic	Phenotypic	123	1		123	cranial depth	othermorphology	linear	raw	ratio	23	23	11.64	11.8	0.287749891	0.239791576	Out	Biotic	Introduction	novel	5	0	0
es0350	p005	s061			Fringilla coelebs	Fringilla coelebs	Bird	Chordata	Aves	Passeriformes	Fringilla coelebs (Common Chaffinch) expands its new range and diversify after introduction to New Zealand from England	N			1.12	male	TAUP	EYRE	no	-38.6875	176.0694	-43.42	172.31	N	locality, one landmark for NZ and one for offshore island; many sites on the north and sout islands, Nez Zealand.	Synchronic	Phenotypic	123	1		123	cranial depth	othermorphology	linear	raw	ratio	23	30	11.64	11.67	0.287749891	0.273861279	Out	Biotic	Introduction	novel	5	0	0
es0351	p005	s061			Fringilla coelebs	Fringilla coelebs	Bird	Chordata	Aves	Passeriformes	Fringilla coelebs (Common Chaffinch) expands its new range and diversify after introduction to New Zealand from England	N			1.12	male	TAUP	HERB	no	-38.6875	176.0694	-45.233333	170.783333	N	locality, one landmark for NZ and one for offshore island; many sites on the north and sout islands, Nez Zealand.	Synchronic	Phenotypic	123	1		123	cranial depth	othermorphology	linear	raw	ratio	23	29	11.64	11.58	0.287749891	0.323109888	Out	Biotic	Introduction	novel	5	0	0
es0352	p005	s061			Fringilla coelebs	Fringilla coelebs	Bird	Chordata	Aves	Passeriformes	Fringilla coelebs (Common Chaffinch) expands its new range and diversify after introduction to New Zealand from England	N			1.12	male	TAUP	LONG	no	-38.6875	176.0694	-46.2	167.833333	N	locality, one landmark for NZ and one for offshore island; many sites on the north and sout islands, Nez Zealand.	Synchronic	Phenotypic	123	1		123	cranial depth	othermorphology	linear	raw	ratio	23	23	11.64	11.66	0.287749891	0.287749891	Out	Biotic	Introduction	novel	5	0	0
es0353	p005	s061			Fringilla coelebs	Fringilla coelebs	Bird	Chordata	Aves	Passeriformes	Fringilla coelebs (Common Chaffinch) expands its new range and diversify after introduction to New Zealand from England	N			1.12	male	TAUP	TUKU	no	-38.6875	176.0694	-44.066667	-176.6	N	locality, one landmark for NZ and one for offshore island; many sites on the north and sout islands, Nez Zealand.	Synchronic	Phenotypic	123	1		123	cranial depth	othermorphology	linear	raw	ratio	23	19	11.64	11.79	0.287749891	0.261533937	Out	Biotic	Introduction	novel	5	0	0
es0354	p005	s061			Fringilla coelebs	Fringilla coelebs	Bird	Chordata	Aves	Passeriformes	Fringilla coelebs (Common Chaffinch) expands its new range and diversify after introduction to New Zealand from England	N			1.12	male	WELL	NELS	no	-41.288889	174.777222	-41.270833	173.283889	N	locality, one landmark for NZ and one for offshore island; many sites on the north and sout islands, Nez Zealand.	Synchronic	Phenotypic	123	1		123	cranial depth	othermorphology	linear	raw	ratio	15	23	11.8	11.8	0.232379001	0.239791576	Out	Biotic	Introduction	novel	5	0	0
es0355	p005	s061			Fringilla coelebs	Fringilla coelebs	Bird	Chordata	Aves	Passeriformes	Fringilla coelebs (Common Chaffinch) expands its new range and diversify after introduction to New Zealand from England	N			1.12	male	WELL	EYRE	no	-41.288889	174.777222	-43.42	172.31	N	locality, one landmark for NZ and one for offshore island; many sites on the north and sout islands, Nez Zealand.	Synchronic	Phenotypic	123	1		123	cranial depth	othermorphology	linear	raw	ratio	15	30	11.8	11.67	0.232379001	0.273861279	Out	Biotic	Introduction	novel	5	0	0
es0356	p005	s061			Fringilla coelebs	Fringilla coelebs	Bird	Chordata	Aves	Passeriformes	Fringilla coelebs (Common Chaffinch) expands its new range and diversify after introduction to New Zealand from England	N			1.12	male	WELL	HERB	no	-41.288889	174.777222	-45.233333	170.783333	N	locality, one landmark for NZ and one for offshore island; many sites on the north and sout islands, Nez Zealand.	Synchronic	Phenotypic	123	1		123	cranial depth	othermorphology	linear	raw	ratio	15	29	11.8	11.58	0.232379001	0.323109888	Out	Biotic	Introduction	novel	5	0	0
es0357	p005	s061			Fringilla coelebs	Fringilla coelebs	Bird	Chordata	Aves	Passeriformes	Fringilla coelebs (Common Chaffinch) expands its new range and diversify after introduction to New Zealand from England	N			1.12	male	WELL	LONG	no	-41.288889	174.777222	-46.2	167.833333	N	locality, one landmark for NZ and one for offshore island; many sites on the north and sout islands, Nez Zealand.	Synchronic	Phenotypic	123	1		123	cranial depth	othermorphology	linear	raw	ratio	15	23	11.8	11.66	0.232379001	0.287749891	Out	Biotic	Introduction	novel	5	0	0
es0358	p005	s061			Fringilla coelebs	Fringilla coelebs	Bird	Chordata	Aves	Passeriformes	Fringilla coelebs (Common Chaffinch) expands its new range and diversify after introduction to New Zealand from England	N			1.12	male	WELL	TUKU	no	-41.288889	174.777222	-44.066667	-176.6	N	locality, one landmark for NZ and one for offshore island; many sites on the north and sout islands, Nez Zealand.	Synchronic	Phenotypic	123	1		123	cranial depth	othermorphology	linear	raw	ratio	15	19	11.8	11.79	0.232379001	0.261533937	Out	Biotic	Introduction	novel	5	0	0
es0359	p005	s061			Fringilla coelebs	Fringilla coelebs	Bird	Chordata	Aves	Passeriformes	Fringilla coelebs (Common Chaffinch) expands its new range and diversify after introduction to New Zealand from England	N			1.12	male	NELS	EYRE	no	-41.270833	173.283889	-43.42	172.31	N	locality, one landmark for NZ and one for offshore island; many sites on the north and sout islands, Nez Zealand.	Synchronic	Phenotypic	123	1		123	cranial depth	othermorphology	linear	raw	ratio	23	30	11.8	11.67	0.239791576	0.273861279	Out	Biotic	Introduction	novel	5	0	0
es0360	p005	s061			Fringilla coelebs	Fringilla coelebs	Bird	Chordata	Aves	Passeriformes	Fringilla coelebs (Common Chaffinch) expands its new range and diversify after introduction to New Zealand from England	N			1.12	male	NELS	HERB	no	-41.270833	173.283889	-45.233333	170.783333	N	locality, one landmark for NZ and one for offshore island; many sites on the north and sout islands, Nez Zealand.	Synchronic	Phenotypic	123	1		123	cranial depth	othermorphology	linear	raw	ratio	23	29	11.8	11.58	0.239791576	0.323109888	Out	Biotic	Introduction	novel	5	0	0
es0361	p005	s061			Fringilla coelebs	Fringilla coelebs	Bird	Chordata	Aves	Passeriformes	Fringilla coelebs (Common Chaffinch) expands its new range and diversify after introduction to New Zealand from England	N			1.12	male	NELS	LONG	no	-41.270833	173.283889	-46.2	167.833333	N	locality, one landmark for NZ and one for offshore island; many sites on the north and sout islands, Nez Zealand.	Synchronic	Phenotypic	123	1		123	cranial depth	othermorphology	linear	raw	ratio	23	23	11.8	11.66	0.239791576	0.287749891	Out	Biotic	Introduction	novel	5	0	0
es0362	p005	s061			Fringilla coelebs	Fringilla coelebs	Bird	Chordata	Aves	Passeriformes	Fringilla coelebs (Common Chaffinch) expands its new range and diversify after introduction to New Zealand from England	N			1.12	male	NELS	TUKU	no	-41.270833	173.283889	-44.066667	-176.6	N	locality, one landmark for NZ and one for offshore island; many sites on the north and sout islands, Nez Zealand.	Synchronic	Phenotypic	123	1		123	cranial depth	othermorphology	linear	raw	ratio	23	19	11.8	11.79	0.239791576	0.261533937	Out	Biotic	Introduction	novel	5	0	0
es0363	p005	s061			Fringilla coelebs	Fringilla coelebs	Bird	Chordata	Aves	Passeriformes	Fringilla coelebs (Common Chaffinch) expands its new range and diversify after introduction to New Zealand from England	N			1.12	male	EYRE	HERB	no	-43.42	172.31	-45.233333	170.783333	N	locality, one landmark for NZ and one for offshore island; many sites on the north and sout islands, Nez Zealand.	Synchronic	Phenotypic	123	1		123	cranial depth	othermorphology	linear	raw	ratio	30	29	11.67	11.58	0.273861279	0.323109888	Out	Biotic	Introduction	novel	5	0	0
es0364	p005	s061			Fringilla coelebs	Fringilla coelebs	Bird	Chordata	Aves	Passeriformes	Fringilla coelebs (Common Chaffinch) expands its new range and diversify after introduction to New Zealand from England	N			1.12	male	EYRE	LONG	no	-43.42	172.31	-46.2	167.833333	N	locality, one landmark for NZ and one for offshore island; many sites on the north and sout islands, Nez Zealand.	Synchronic	Phenotypic	123	1		123	cranial depth	othermorphology	linear	raw	ratio	30	23	11.67	11.66	0.273861279	0.287749891	Out	Biotic	Introduction	novel	5	0	0
es0365	p005	s061			Fringilla coelebs	Fringilla coelebs	Bird	Chordata	Aves	Passeriformes	Fringilla coelebs (Common Chaffinch) expands its new range and diversify after introduction to New Zealand from England	N			1.12	male	EYRE	TUKU	no	-43.42	172.31	-44.066667	-176.6	N	locality, one landmark for NZ and one for offshore island; many sites on the north and sout islands, Nez Zealand.	Synchronic	Phenotypic	123	1		123	cranial depth	othermorphology	linear	raw	ratio	30	19	11.67	11.79	0.273861279	0.261533937	Out	Biotic	Introduction	novel	5	0	0
es0366	p005	s061			Fringilla coelebs	Fringilla coelebs	Bird	Chordata	Aves	Passeriformes	Fringilla coelebs (Common Chaffinch) expands its new range and diversify after introduction to New Zealand from England	N			1.12	male	HERB	LONG	no	-45.233333	170.783333	-46.2	167.833333	N	locality, one landmark for NZ and one for offshore island; many sites on the north and sout islands, Nez Zealand.	Synchronic	Phenotypic	123	1		123	cranial depth	othermorphology	linear	raw	ratio	29	23	11.58	11.66	0.323109888	0.287749891	Out	Biotic	Introduction	novel	5	0	0
es0367	p005	s061			Fringilla coelebs	Fringilla coelebs	Bird	Chordata	Aves	Passeriformes	Fringilla coelebs (Common Chaffinch) expands its new range and diversify after introduction to New Zealand from England	N			1.12	male	HERB	TUKU	no	-45.233333	170.783333	-44.066667	-176.6	N	locality, one landmark for NZ and one for offshore island; many sites on the north and sout islands, Nez Zealand.	Synchronic	Phenotypic	123	1		123	cranial depth	othermorphology	linear	raw	ratio	29	19	11.58	11.79	0.323109888	0.261533937	Out	Biotic	Introduction	novel	5	0	0
es0368	p005	s061			Fringilla coelebs	Fringilla coelebs	Bird	Chordata	Aves	Passeriformes	Fringilla coelebs (Common Chaffinch) expands its new range and diversify after introduction to New Zealand from England	N			1.12	male	LONG	TUKU	no	-46.2	167.833333	-44.066667	-176.6	N	locality, one landmark for NZ and one for offshore island; many sites on the north and sout islands, Nez Zealand.	Synchronic	Phenotypic	123	1		123	cranial depth	othermorphology	linear	raw	ratio	23	19	11.66	11.79	0.287749891	0.261533937	Out	Biotic	Introduction	novel	5	0	0
es0369	p005	s061			Fringilla coelebs	Fringilla coelebs	Bird	Chordata	Aves	Passeriformes	Fringilla coelebs (Common Chaffinch) expands its new range and diversify after introduction to New Zealand from England	N			1.12	male	WOOD	TAUP	no	-36.747222	174.438333	-38.6875	176.0694	N	locality, one landmark for NZ and one for offshore island; many sites on the north and sout islands, Nez Zealand.	Synchronic	Phenotypic	123	1		123	cranium length	othermorphology	linear	raw	ratio	18	23	20.2	20.03	0.381837662	0.479583152	Out	Biotic	Introduction	novel	5	0	0
es0370	p005	s061			Fringilla coelebs	Fringilla coelebs	Bird	Chordata	Aves	Passeriformes	Fringilla coelebs (Common Chaffinch) expands its new range and diversify after introduction to New Zealand from England	N			1.12	male	WOOD	WELL	no	-36.747222	174.438333	-41.288889	174.777222	N	locality, one landmark for NZ and one for offshore island; many sites on the north and sout islands, Nez Zealand.	Synchronic	Phenotypic	123	1		123	cranium length	othermorphology	linear	raw	ratio	18	15	20.2	19.85	0.381837662	0.309838668	Out	Biotic	Introduction	novel	5	0	0
es0371	p005	s061			Fringilla coelebs	Fringilla coelebs	Bird	Chordata	Aves	Passeriformes	Fringilla coelebs (Common Chaffinch) expands its new range and diversify after introduction to New Zealand from England	N			1.12	male	WOOD	NELS	no	-36.747222	174.438333	-41.270833	173.283889	N	locality, one landmark for NZ and one for offshore island; many sites on the north and sout islands, Nez Zealand.	Synchronic	Phenotypic	123	1		123	cranium length	othermorphology	linear	raw	ratio	18	23	20.2	19.85	0.381837662	0.479583152	Out	Biotic	Introduction	novel	5	0	0
es0372	p005	s061			Fringilla coelebs	Fringilla coelebs	Bird	Chordata	Aves	Passeriformes	Fringilla coelebs (Common Chaffinch) expands its new range and diversify after introduction to New Zealand from England	N			1.12	male	WOOD	EYRE	no	-36.747222	174.438333	-43.42	172.31	N	locality, one landmark for NZ and one for offshore island; many sites on the north and sout islands, Nez Zealand.	Synchronic	Phenotypic	123	1		123	cranium length	othermorphology	linear	raw	ratio	18	30	20.2	19.98	0.381837662	0.38340579	Out	Biotic	Introduction	novel	5	0	0
es0373	p005	s061			Fringilla coelebs	Fringilla coelebs	Bird	Chordata	Aves	Passeriformes	Fringilla coelebs (Common Chaffinch) expands its new range and diversify after introduction to New Zealand from England	N			1.12	male	WOOD	HERB	no	-36.747222	174.438333	-45.233333	170.783333	N	locality, one landmark for NZ and one for offshore island; many sites on the north and sout islands, Nez Zealand.	Synchronic	Phenotypic	123	1		123	cranium length	othermorphology	linear	raw	ratio	18	29	20.2	20.6	0.381837662	0.430813185	Out	Biotic	Introduction	novel	5	0	0
es0374	p005	s061			Fringilla coelebs	Fringilla coelebs	Bird	Chordata	Aves	Passeriformes	Fringilla coelebs (Common Chaffinch) expands its new range and diversify after introduction to New Zealand from England	N			1.12	male	WOOD	LONG	no	-36.747222	174.438333	-46.2	167.833333	N	locality, one landmark for NZ and one for offshore island; many sites on the north and sout islands, Nez Zealand.	Synchronic	Phenotypic	123	1		123	cranium length	othermorphology	linear	raw	ratio	18	23	20.2	19.9	0.381837662	0.431624837	Out	Biotic	Introduction	novel	5	0	0
es0375	p005	s061			Fringilla coelebs	Fringilla coelebs	Bird	Chordata	Aves	Passeriformes	Fringilla coelebs (Common Chaffinch) expands its new range and diversify after introduction to New Zealand from England	N			1.12	male	WOOD	TUKU	no	-36.747222	174.438333	-44.066667	-176.6	N	locality, one landmark for NZ and one for offshore island; many sites on the north and sout islands, Nez Zealand.	Synchronic	Phenotypic	123	1		123	cranium length	othermorphology	linear	raw	ratio	18	19	20.2	20.14	0.381837662	0.435889894	Out	Biotic	Introduction	novel	5	0	0
es0376	p005	s061			Fringilla coelebs	Fringilla coelebs	Bird	Chordata	Aves	Passeriformes	Fringilla coelebs (Common Chaffinch) expands its new range and diversify after introduction to New Zealand from England	N			1.12	male	TAUP	WELL	no	-38.6875	176.0694	-41.288889	174.777222	N	locality, one landmark for NZ and one for offshore island; many sites on the north and sout islands, Nez Zealand.	Synchronic	Phenotypic	123	1		123	cranium length	othermorphology	linear	raw	ratio	23	15	20.03	19.85	0.479583152	0.309838668	Out	Biotic	Introduction	novel	5	0	0
es0377	p005	s061			Fringilla coelebs	Fringilla coelebs	Bird	Chordata	Aves	Passeriformes	Fringilla coelebs (Common Chaffinch) expands its new range and diversify after introduction to New Zealand from England	N			1.12	male	TAUP	NELS	no	-38.6875	176.0694	-41.270833	173.283889	N	locality, one landmark for NZ and one for offshore island; many sites on the north and sout islands, Nez Zealand.	Synchronic	Phenotypic	123	1		123	cranium length	othermorphology	linear	raw	ratio	23	23	20.03	19.85	0.479583152	0.479583152	Out	Biotic	Introduction	novel	5	0	0
es0378	p005	s061			Fringilla coelebs	Fringilla coelebs	Bird	Chordata	Aves	Passeriformes	Fringilla coelebs (Common Chaffinch) expands its new range and diversify after introduction to New Zealand from England	N			1.12	male	TAUP	EYRE	no	-38.6875	176.0694	-43.42	172.31	N	locality, one landmark for NZ and one for offshore island; many sites on the north and sout islands, Nez Zealand.	Synchronic	Phenotypic	123	1		123	cranium length	othermorphology	linear	raw	ratio	23	30	20.03	19.98	0.479583152	0.38340579	Out	Biotic	Introduction	novel	5	0	0
es0379	p005	s061			Fringilla coelebs	Fringilla coelebs	Bird	Chordata	Aves	Passeriformes	Fringilla coelebs (Common Chaffinch) expands its new range and diversify after introduction to New Zealand from England	N			1.12	male	TAUP	HERB	no	-38.6875	176.0694	-45.233333	170.783333	N	locality, one landmark for NZ and one for offshore island; many sites on the north and sout islands, Nez Zealand.	Synchronic	Phenotypic	123	1		123	cranium length	othermorphology	linear	raw	ratio	23	29	20.03	20.6	0.479583152	0.430813185	Out	Biotic	Introduction	novel	5	0	0
es0380	p005	s061			Fringilla coelebs	Fringilla coelebs	Bird	Chordata	Aves	Passeriformes	Fringilla coelebs (Common Chaffinch) expands its new range and diversify after introduction to New Zealand from England	N			1.12	male	TAUP	LONG	no	-38.6875	176.0694	-46.2	167.833333	N	locality, one landmark for NZ and one for offshore island; many sites on the north and sout islands, Nez Zealand.	Synchronic	Phenotypic	123	1		123	cranium length	othermorphology	linear	raw	ratio	23	23	20.03	19.9	0.479583152	0.431624837	Out	Biotic	Introduction	novel	5	0	0
es0381	p005	s061			Fringilla coelebs	Fringilla coelebs	Bird	Chordata	Aves	Passeriformes	Fringilla coelebs (Common Chaffinch) expands its new range and diversify after introduction to New Zealand from England	N			1.12	male	TAUP	TUKU	no	-38.6875	176.0694	-44.066667	-176.6	N	locality, one landmark for NZ and one for offshore island; many sites on the north and sout islands, Nez Zealand.	Synchronic	Phenotypic	123	1		123	cranium length	othermorphology	linear	raw	ratio	23	19	20.03	20.14	0.479583152	0.435889894	Out	Biotic	Introduction	novel	5	0	0
es0382	p005	s061			Fringilla coelebs	Fringilla coelebs	Bird	Chordata	Aves	Passeriformes	Fringilla coelebs (Common Chaffinch) expands its new range and diversify after introduction to New Zealand from England	N			1.12	male	WELL	NELS	no	-41.288889	174.777222	-41.270833	173.283889	N	locality, one landmark for NZ and one for offshore island; many sites on the north and sout islands, Nez Zealand.	Synchronic	Phenotypic	123	1		123	cranium length	othermorphology	linear	raw	ratio	15	23	19.85	19.85	0.309838668	0.479583152	Out	Biotic	Introduction	novel	5	0	0
es0383	p005	s061			Fringilla coelebs	Fringilla coelebs	Bird	Chordata	Aves	Passeriformes	Fringilla coelebs (Common Chaffinch) expands its new range and diversify after introduction to New Zealand from England	N			1.12	male	WELL	EYRE	no	-41.288889	174.777222	-43.42	172.31	N	locality, one landmark for NZ and one for offshore island; many sites on the north and sout islands, Nez Zealand.	Synchronic	Phenotypic	123	1		123	cranium length	othermorphology	linear	raw	ratio	15	30	19.85	19.98	0.309838668	0.38340579	Out	Biotic	Introduction	novel	5	0	0
es0384	p005	s061			Fringilla coelebs	Fringilla coelebs	Bird	Chordata	Aves	Passeriformes	Fringilla coelebs (Common Chaffinch) expands its new range and diversify after introduction to New Zealand from England	N			1.12	male	WELL	HERB	no	-41.288889	174.777222	-45.233333	170.783333	N	locality, one landmark for NZ and one for offshore island; many sites on the north and sout islands, Nez Zealand.	Synchronic	Phenotypic	123	1		123	cranium length	othermorphology	linear	raw	ratio	15	29	19.85	20.6	0.309838668	0.430813185	Out	Biotic	Introduction	novel	5	0	0
es0385	p005	s061			Fringilla coelebs	Fringilla coelebs	Bird	Chordata	Aves	Passeriformes	Fringilla coelebs (Common Chaffinch) expands its new range and diversify after introduction to New Zealand from England	N			1.12	male	WELL	LONG	no	-41.288889	174.777222	-46.2	167.833333	N	locality, one landmark for NZ and one for offshore island; many sites on the north and sout islands, Nez Zealand.	Synchronic	Phenotypic	123	1		123	cranium length	othermorphology	linear	raw	ratio	15	23	19.85	19.9	0.309838668	0.431624837	Out	Biotic	Introduction	novel	5	0	0
es0386	p005	s061			Fringilla coelebs	Fringilla coelebs	Bird	Chordata	Aves	Passeriformes	Fringilla coelebs (Common Chaffinch) expands its new range and diversify after introduction to New Zealand from England	N			1.12	male	WELL	TUKU	no	-41.288889	174.777222	-44.066667	-176.6	N	locality, one landmark for NZ and one for offshore island; many sites on the north and sout islands, Nez Zealand.	Synchronic	Phenotypic	123	1		123	cranium length	othermorphology	linear	raw	ratio	15	19	19.85	20.14	0.309838668	0.435889894	Out	Biotic	Introduction	novel	5	0	0
es0387	p005	s061			Fringilla coelebs	Fringilla coelebs	Bird	Chordata	Aves	Passeriformes	Fringilla coelebs (Common Chaffinch) expands its new range and diversify after introduction to New Zealand from England	N			1.12	male	NELS	EYRE	no	-41.270833	173.283889	-43.42	172.31	N	locality, one landmark for NZ and one for offshore island; many sites on the north and sout islands, Nez Zealand.	Synchronic	Phenotypic	123	1		123	cranium length	othermorphology	linear	raw	ratio	23	30	19.85	19.98	0.479583152	0.38340579	Out	Biotic	Introduction	novel	5	0	0
es0388	p005	s061			Fringilla coelebs	Fringilla coelebs	Bird	Chordata	Aves	Passeriformes	Fringilla coelebs (Common Chaffinch) expands its new range and diversify after introduction to New Zealand from England	N			1.12	male	NELS	HERB	no	-41.270833	173.283889	-45.233333	170.783333	N	locality, one landmark for NZ and one for offshore island; many sites on the north and sout islands, Nez Zealand.	Synchronic	Phenotypic	123	1		123	cranium length	othermorphology	linear	raw	ratio	23	29	19.85	20.6	0.479583152	0.430813185	Out	Biotic	Introduction	novel	5	0	0
es0389	p005	s061			Fringilla coelebs	Fringilla coelebs	Bird	Chordata	Aves	Passeriformes	Fringilla coelebs (Common Chaffinch) expands its new range and diversify after introduction to New Zealand from England	N			1.12	male	NELS	LONG	no	-41.270833	173.283889	-46.2	167.833333	N	locality, one landmark for NZ and one for offshore island; many sites on the north and sout islands, Nez Zealand.	Synchronic	Phenotypic	123	1		123	cranium length	othermorphology	linear	raw	ratio	23	23	19.85	19.9	0.479583152	0.431624837	Out	Biotic	Introduction	novel	5	0	0
es0390	p005	s061			Fringilla coelebs	Fringilla coelebs	Bird	Chordata	Aves	Passeriformes	Fringilla coelebs (Common Chaffinch) expands its new range and diversify after introduction to New Zealand from England	N			1.12	male	NELS	TUKU	no	-41.270833	173.283889	-44.066667	-176.6	N	locality, one landmark for NZ and one for offshore island; many sites on the north and sout islands, Nez Zealand.	Synchronic	Phenotypic	123	1		123	cranium length	othermorphology	linear	raw	ratio	23	19	19.85	20.14	0.479583152	0.435889894	Out	Biotic	Introduction	novel	5	0	0
es0391	p005	s061			Fringilla coelebs	Fringilla coelebs	Bird	Chordata	Aves	Passeriformes	Fringilla coelebs (Common Chaffinch) expands its new range and diversify after introduction to New Zealand from England	N			1.12	male	EYRE	HERB	no	-43.42	172.31	-45.233333	170.783333	N	locality, one landmark for NZ and one for offshore island; many sites on the north and sout islands, Nez Zealand.	Synchronic	Phenotypic	123	1		123	cranium length	othermorphology	linear	raw	ratio	30	29	19.98	20.6	0.38340579	0.430813185	Out	Biotic	Introduction	novel	5	0	0
es0392	p005	s061			Fringilla coelebs	Fringilla coelebs	Bird	Chordata	Aves	Passeriformes	Fringilla coelebs (Common Chaffinch) expands its new range and diversify after introduction to New Zealand from England	N			1.12	male	EYRE	LONG	no	-43.42	172.31	-46.2	167.833333	N	locality, one landmark for NZ and one for offshore island; many sites on the north and sout islands, Nez Zealand.	Synchronic	Phenotypic	123	1		123	cranium length	othermorphology	linear	raw	ratio	30	23	19.98	19.9	0.38340579	0.431624837	Out	Biotic	Introduction	novel	5	0	0
es0393	p005	s061			Fringilla coelebs	Fringilla coelebs	Bird	Chordata	Aves	Passeriformes	Fringilla coelebs (Common Chaffinch) expands its new range and diversify after introduction to New Zealand from England	N			1.12	male	EYRE	TUKU	no	-43.42	172.31	-44.066667	-176.6	N	locality, one landmark for NZ and one for offshore island; many sites on the north and sout islands, Nez Zealand.	Synchronic	Phenotypic	123	1		123	cranium length	othermorphology	linear	raw	ratio	30	19	19.98	20.14	0.38340579	0.435889894	Out	Biotic	Introduction	novel	5	0	0
es0394	p005	s061			Fringilla coelebs	Fringilla coelebs	Bird	Chordata	Aves	Passeriformes	Fringilla coelebs (Common Chaffinch) expands its new range and diversify after introduction to New Zealand from England	N			1.12	male	HERB	LONG	no	-45.233333	170.783333	-46.2	167.833333	N	locality, one landmark for NZ and one for offshore island; many sites on the north and sout islands, Nez Zealand.	Synchronic	Phenotypic	123	1		123	cranium length	othermorphology	linear	raw	ratio	29	23	20.6	19.9	0.430813185	0.431624837	Out	Biotic	Introduction	novel	5	0	0
es0395	p005	s061			Fringilla coelebs	Fringilla coelebs	Bird	Chordata	Aves	Passeriformes	Fringilla coelebs (Common Chaffinch) expands its new range and diversify after introduction to New Zealand from England	N			1.12	male	HERB	TUKU	no	-45.233333	170.783333	-44.066667	-176.6	N	locality, one landmark for NZ and one for offshore island; many sites on the north and sout islands, Nez Zealand.	Synchronic	Phenotypic	123	1		123	cranium length	othermorphology	linear	raw	ratio	29	19	20.6	20.14	0.430813185	0.435889894	Out	Biotic	Introduction	novel	5	0	0
es0396	p005	s061			Fringilla coelebs	Fringilla coelebs	Bird	Chordata	Aves	Passeriformes	Fringilla coelebs (Common Chaffinch) expands its new range and diversify after introduction to New Zealand from England	N			1.12	male	LONG	TUKU	no	-46.2	167.833333	-44.066667	-176.6	N	locality, one landmark for NZ and one for offshore island; many sites on the north and sout islands, Nez Zealand.	Synchronic	Phenotypic	123	1		123	cranium length	othermorphology	linear	raw	ratio	23	19	19.9	20.14	0.431624837	0.435889894	Out	Biotic	Introduction	novel	5	0	0
es0397	p005	s061			Fringilla coelebs	Fringilla coelebs	Bird	Chordata	Aves	Passeriformes	Fringilla coelebs (Common Chaffinch) expands its new range and diversify after introduction to New Zealand from England	N			1.12	male	WOOD	TAUP	no	-36.747222	174.438333	-38.6875	176.0694	N	locality, one landmark for NZ and one for offshore island; many sites on the north and sout islands, Nez Zealand.	Synchronic	Phenotypic	123	1		123	Mandible length (mm)	othermorphology	linear	raw	ratio	18	23	21.01	21.4	0.509116882	0.623458098	Out	Biotic	Introduction	novel	5	0	0
es0398	p005	s061			Fringilla coelebs	Fringilla coelebs	Bird	Chordata	Aves	Passeriformes	Fringilla coelebs (Common Chaffinch) expands its new range and diversify after introduction to New Zealand from England	N			1.12	male	WOOD	WELL	no	-36.747222	174.438333	-41.288889	174.777222	N	locality, one landmark for NZ and one for offshore island; many sites on the north and sout islands, Nez Zealand.	Synchronic	Phenotypic	123	1		123	Mandible length (mm)	othermorphology	linear	raw	ratio	18	15	21.01	21.21	0.509116882	0.464758002	Out	Biotic	Introduction	novel	5	0	0
es0399	p005	s061			Fringilla coelebs	Fringilla coelebs	Bird	Chordata	Aves	Passeriformes	Fringilla coelebs (Common Chaffinch) expands its new range and diversify after introduction to New Zealand from England	N			1.12	male	WOOD	NELS	no	-36.747222	174.438333	-41.270833	173.283889	N	locality, one landmark for NZ and one for offshore island; many sites on the north and sout islands, Nez Zealand.	Synchronic	Phenotypic	123	1		123	Mandible length (mm)	othermorphology	linear	raw	ratio	18	23	21.01	20.88	0.509116882	0.623458098	Out	Biotic	Introduction	novel	5	0	0
es0400	p005	s061			Fringilla coelebs	Fringilla coelebs	Bird	Chordata	Aves	Passeriformes	Fringilla coelebs (Common Chaffinch) expands its new range and diversify after introduction to New Zealand from England	N			1.12	male	WOOD	EYRE	no	-36.747222	174.438333	-43.42	172.31	N	locality, one landmark for NZ and one for offshore island; many sites on the north and sout islands, Nez Zealand.	Synchronic	Phenotypic	123	1		123	Mandible length (mm)	othermorphology	linear	raw	ratio	18	30	21.01	21.12	0.509116882	0.547722558	Out	Biotic	Introduction	novel	5	0	0
es0401	p005	s061			Fringilla coelebs	Fringilla coelebs	Bird	Chordata	Aves	Passeriformes	Fringilla coelebs (Common Chaffinch) expands its new range and diversify after introduction to New Zealand from England	N			1.12	male	WOOD	HERB	no	-36.747222	174.438333	-45.233333	170.783333	N	locality, one landmark for NZ and one for offshore island; many sites on the north and sout islands, Nez Zealand.	Synchronic	Phenotypic	123	1		123	Mandible length (mm)	othermorphology	linear	raw	ratio	18	29	21.01	21.19	0.509116882	0.753923073	Out	Biotic	Introduction	novel	5	0	0
es0402	p005	s061			Fringilla coelebs	Fringilla coelebs	Bird	Chordata	Aves	Passeriformes	Fringilla coelebs (Common Chaffinch) expands its new range and diversify after introduction to New Zealand from England	N			1.12	male	WOOD	LONG	no	-36.747222	174.438333	-46.2	167.833333	N	locality, one landmark for NZ and one for offshore island; many sites on the north and sout islands, Nez Zealand.	Synchronic	Phenotypic	123	1		123	Mandible length (mm)	othermorphology	linear	raw	ratio	18	23	21.01	21.22	0.509116882	0.767333044	Out	Biotic	Introduction	novel	5	0	0
es0403	p005	s061			Fringilla coelebs	Fringilla coelebs	Bird	Chordata	Aves	Passeriformes	Fringilla coelebs (Common Chaffinch) expands its new range and diversify after introduction to New Zealand from England	N			1.12	male	WOOD	TUKU	no	-36.747222	174.438333	-44.066667	-176.6	N	locality, one landmark for NZ and one for offshore island; many sites on the north and sout islands, Nez Zealand.	Synchronic	Phenotypic	123	1		123	Mandible length (mm)	othermorphology	linear	raw	ratio	18	19	21.01	21.02	0.509116882	0.435889894	Out	Biotic	Introduction	novel	5	0	0
es0404	p005	s061			Fringilla coelebs	Fringilla coelebs	Bird	Chordata	Aves	Passeriformes	Fringilla coelebs (Common Chaffinch) expands its new range and diversify after introduction to New Zealand from England	N			1.12	male	TAUP	WELL	no	-38.6875	176.0694	-41.288889	174.777222	N	locality, one landmark for NZ and one for offshore island; many sites on the north and sout islands, Nez Zealand.	Synchronic	Phenotypic	123	1		123	Mandible length (mm)	othermorphology	linear	raw	ratio	23	15	21.4	21.21	0.623458098	0.464758002	Out	Biotic	Introduction	novel	5	0	0
es0405	p005	s061			Fringilla coelebs	Fringilla coelebs	Bird	Chordata	Aves	Passeriformes	Fringilla coelebs (Common Chaffinch) expands its new range and diversify after introduction to New Zealand from England	N			1.12	male	TAUP	NELS	no	-38.6875	176.0694	-41.270833	173.283889	N	locality, one landmark for NZ and one for offshore island; many sites on the north and sout islands, Nez Zealand.	Synchronic	Phenotypic	123	1		123	Mandible length (mm)	othermorphology	linear	raw	ratio	23	23	21.4	20.88	0.623458098	0.623458098	Out	Biotic	Introduction	novel	5	0	0
es0406	p005	s061			Fringilla coelebs	Fringilla coelebs	Bird	Chordata	Aves	Passeriformes	Fringilla coelebs (Common Chaffinch) expands its new range and diversify after introduction to New Zealand from England	N			1.12	male	TAUP	EYRE	no	-38.6875	176.0694	-43.42	172.31	N	locality, one landmark for NZ and one for offshore island; many sites on the north and sout islands, Nez Zealand.	Synchronic	Phenotypic	123	1		123	Mandible length (mm)	othermorphology	linear	raw	ratio	23	30	21.4	21.12	0.623458098	0.547722558	Out	Biotic	Introduction	novel	5	0	0
es0407	p005	s061			Fringilla coelebs	Fringilla coelebs	Bird	Chordata	Aves	Passeriformes	Fringilla coelebs (Common Chaffinch) expands its new range and diversify after introduction to New Zealand from England	N			1.12	male	TAUP	HERB	no	-38.6875	176.0694	-45.233333	170.783333	N	locality, one landmark for NZ and one for offshore island; many sites on the north and sout islands, Nez Zealand.	Synchronic	Phenotypic	123	1		123	Mandible length (mm)	othermorphology	linear	raw	ratio	23	29	21.4	21.19	0.623458098	0.753923073	Out	Biotic	Introduction	novel	5	0	0
es0408	p005	s061			Fringilla coelebs	Fringilla coelebs	Bird	Chordata	Aves	Passeriformes	Fringilla coelebs (Common Chaffinch) expands its new range and diversify after introduction to New Zealand from England	N			1.12	male	TAUP	LONG	no	-38.6875	176.0694	-46.2	167.833333	N	locality, one landmark for NZ and one for offshore island; many sites on the north and sout islands, Nez Zealand.	Synchronic	Phenotypic	123	1		123	Mandible length (mm)	othermorphology	linear	raw	ratio	23	23	21.4	21.22	0.623458098	0.767333044	Out	Biotic	Introduction	novel	5	0	0
es0409	p005	s061			Fringilla coelebs	Fringilla coelebs	Bird	Chordata	Aves	Passeriformes	Fringilla coelebs (Common Chaffinch) expands its new range and diversify after introduction to New Zealand from England	N			1.12	male	TAUP	TUKU	no	-38.6875	176.0694	-44.066667	-176.6	N	locality, one landmark for NZ and one for offshore island; many sites on the north and sout islands, Nez Zealand.	Synchronic	Phenotypic	123	1		123	Mandible length (mm)	othermorphology	linear	raw	ratio	23	19	21.4	21.02	0.623458098	0.435889894	Out	Biotic	Introduction	novel	5	0	0
es0410	p005	s061			Fringilla coelebs	Fringilla coelebs	Bird	Chordata	Aves	Passeriformes	Fringilla coelebs (Common Chaffinch) expands its new range and diversify after introduction to New Zealand from England	N			1.12	male	WELL	NELS	no	-41.288889	174.777222	-41.270833	173.283889	N	locality, one landmark for NZ and one for offshore island; many sites on the north and sout islands, Nez Zealand.	Synchronic	Phenotypic	123	1		123	Mandible length (mm)	othermorphology	linear	raw	ratio	15	23	21.21	20.88	0.464758002	0.623458098	Out	Biotic	Introduction	novel	5	0	0
es0411	p005	s061			Fringilla coelebs	Fringilla coelebs	Bird	Chordata	Aves	Passeriformes	Fringilla coelebs (Common Chaffinch) expands its new range and diversify after introduction to New Zealand from England	N			1.12	male	WELL	EYRE	no	-41.288889	174.777222	-43.42	172.31	N	locality, one landmark for NZ and one for offshore island; many sites on the north and sout islands, Nez Zealand.	Synchronic	Phenotypic	123	1		123	Mandible length (mm)	othermorphology	linear	raw	ratio	15	30	21.21	21.12	0.464758002	0.547722558	Out	Biotic	Introduction	novel	5	0	0
es0412	p005	s061			Fringilla coelebs	Fringilla coelebs	Bird	Chordata	Aves	Passeriformes	Fringilla coelebs (Common Chaffinch) expands its new range and diversify after introduction to New Zealand from England	N			1.12	male	WELL	HERB	no	-41.288889	174.777222	-45.233333	170.783333	N	locality, one landmark for NZ and one for offshore island; many sites on the north and sout islands, Nez Zealand.	Synchronic	Phenotypic	123	1		123	Mandible length (mm)	othermorphology	linear	raw	ratio	15	29	21.21	21.19	0.464758002	0.753923073	Out	Biotic	Introduction	novel	5	0	0
es0413	p005	s061			Fringilla coelebs	Fringilla coelebs	Bird	Chordata	Aves	Passeriformes	Fringilla coelebs (Common Chaffinch) expands its new range and diversify after introduction to New Zealand from England	N			1.12	male	WELL	LONG	no	-41.288889	174.777222	-46.2	167.833333	N	locality, one landmark for NZ and one for offshore island; many sites on the north and sout islands, Nez Zealand.	Synchronic	Phenotypic	123	1		123	Mandible length (mm)	othermorphology	linear	raw	ratio	15	23	21.21	21.22	0.464758002	0.767333044	Out	Biotic	Introduction	novel	5	0	0
es0414	p005	s061			Fringilla coelebs	Fringilla coelebs	Bird	Chordata	Aves	Passeriformes	Fringilla coelebs (Common Chaffinch) expands its new range and diversify after introduction to New Zealand from England	N			1.12	male	WELL	TUKU	no	-41.288889	174.777222	-44.066667	-176.6	N	locality, one landmark for NZ and one for offshore island; many sites on the north and sout islands, Nez Zealand.	Synchronic	Phenotypic	123	1		123	Mandible length (mm)	othermorphology	linear	raw	ratio	15	19	21.21	21.02	0.464758002	0.435889894	Out	Biotic	Introduction	novel	5	0	0
es0415	p005	s061			Fringilla coelebs	Fringilla coelebs	Bird	Chordata	Aves	Passeriformes	Fringilla coelebs (Common Chaffinch) expands its new range and diversify after introduction to New Zealand from England	N			1.12	male	NELS	EYRE	no	-41.270833	173.283889	-43.42	172.31	N	locality, one landmark for NZ and one for offshore island; many sites on the north and sout islands, Nez Zealand.	Synchronic	Phenotypic	123	1		123	Mandible length (mm)	othermorphology	linear	raw	ratio	23	30	20.88	21.12	0.623458098	0.547722558	Out	Biotic	Introduction	novel	5	0	0
es0416	p005	s061			Fringilla coelebs	Fringilla coelebs	Bird	Chordata	Aves	Passeriformes	Fringilla coelebs (Common Chaffinch) expands its new range and diversify after introduction to New Zealand from England	N			1.12	male	NELS	HERB	no	-41.270833	173.283889	-45.233333	170.783333	N	locality, one landmark for NZ and one for offshore island; many sites on the north and sout islands, Nez Zealand.	Synchronic	Phenotypic	123	1		123	Mandible length (mm)	othermorphology	linear	raw	ratio	23	29	20.88	21.19	0.623458098	0.753923073	Out	Biotic	Introduction	novel	5	0	0
es0417	p005	s061			Fringilla coelebs	Fringilla coelebs	Bird	Chordata	Aves	Passeriformes	Fringilla coelebs (Common Chaffinch) expands its new range and diversify after introduction to New Zealand from England	N			1.12	male	NELS	LONG	no	-41.270833	173.283889	-46.2	167.833333	N	locality, one landmark for NZ and one for offshore island; many sites on the north and sout islands, Nez Zealand.	Synchronic	Phenotypic	123	1		123	Mandible length (mm)	othermorphology	linear	raw	ratio	23	23	20.88	21.22	0.623458098	0.767333044	Out	Biotic	Introduction	novel	5	0	0
es0418	p005	s061			Fringilla coelebs	Fringilla coelebs	Bird	Chordata	Aves	Passeriformes	Fringilla coelebs (Common Chaffinch) expands its new range and diversify after introduction to New Zealand from England	N			1.12	male	NELS	TUKU	no	-41.270833	173.283889	-44.066667	-176.6	N	locality, one landmark for NZ and one for offshore island; many sites on the north and sout islands, Nez Zealand.	Synchronic	Phenotypic	123	1		123	Mandible length (mm)	othermorphology	linear	raw	ratio	23	19	20.88	21.02	0.623458098	0.435889894	Out	Biotic	Introduction	novel	5	0	0
es0419	p005	s061			Fringilla coelebs	Fringilla coelebs	Bird	Chordata	Aves	Passeriformes	Fringilla coelebs (Common Chaffinch) expands its new range and diversify after introduction to New Zealand from England	N			1.12	male	EYRE	HERB	no	-43.42	172.31	-45.233333	170.783333	N	locality, one landmark for NZ and one for offshore island; many sites on the north and sout islands, Nez Zealand.	Synchronic	Phenotypic	123	1		123	Mandible length (mm)	othermorphology	linear	raw	ratio	30	29	21.12	21.19	0.547722558	0.753923073	Out	Biotic	Introduction	novel	5	0	0
es0420	p005	s061			Fringilla coelebs	Fringilla coelebs	Bird	Chordata	Aves	Passeriformes	Fringilla coelebs (Common Chaffinch) expands its new range and diversify after introduction to New Zealand from England	N			1.12	male	EYRE	LONG	no	-43.42	172.31	-46.2	167.833333	N	locality, one landmark for NZ and one for offshore island; many sites on the north and sout islands, Nez Zealand.	Synchronic	Phenotypic	123	1		123	Mandible length (mm)	othermorphology	linear	raw	ratio	30	23	21.12	21.22	0.547722558	0.767333044	Out	Biotic	Introduction	novel	5	0	0
es0421	p005	s061			Fringilla coelebs	Fringilla coelebs	Bird	Chordata	Aves	Passeriformes	Fringilla coelebs (Common Chaffinch) expands its new range and diversify after introduction to New Zealand from England	N			1.12	male	EYRE	TUKU	no	-43.42	172.31	-44.066667	-176.6	N	locality, one landmark for NZ and one for offshore island; many sites on the north and sout islands, Nez Zealand.	Synchronic	Phenotypic	123	1		123	Mandible length (mm)	othermorphology	linear	raw	ratio	30	19	21.12	21.02	0.547722558	0.435889894	Out	Biotic	Introduction	novel	5	0	0
es0422	p005	s061			Fringilla coelebs	Fringilla coelebs	Bird	Chordata	Aves	Passeriformes	Fringilla coelebs (Common Chaffinch) expands its new range and diversify after introduction to New Zealand from England	N			1.12	male	HERB	LONG	no	-45.233333	170.783333	-46.2	167.833333	N	locality, one landmark for NZ and one for offshore island; many sites on the north and sout islands, Nez Zealand.	Synchronic	Phenotypic	123	1		123	Mandible length (mm)	othermorphology	linear	raw	ratio	29	23	21.19	21.22	0.753923073	0.767333044	Out	Biotic	Introduction	novel	5	0	0
es0423	p005	s061			Fringilla coelebs	Fringilla coelebs	Bird	Chordata	Aves	Passeriformes	Fringilla coelebs (Common Chaffinch) expands its new range and diversify after introduction to New Zealand from England	N			1.12	male	HERB	TUKU	no	-45.233333	170.783333	-44.066667	-176.6	N	locality, one landmark for NZ and one for offshore island; many sites on the north and sout islands, Nez Zealand.	Synchronic	Phenotypic	123	1		123	Mandible length (mm)	othermorphology	linear	raw	ratio	29	19	21.19	21.02	0.753923073	0.435889894	Out	Biotic	Introduction	novel	5	0	0
es0424	p005	s061			Fringilla coelebs	Fringilla coelebs	Bird	Chordata	Aves	Passeriformes	Fringilla coelebs (Common Chaffinch) expands its new range and diversify after introduction to New Zealand from England	N			1.12	male	LONG	TUKU	no	-46.2	167.833333	-44.066667	-176.6	N	locality, one landmark for NZ and one for offshore island; many sites on the north and sout islands, Nez Zealand.	Synchronic	Phenotypic	123	1		123	Mandible length (mm)	othermorphology	linear	raw	ratio	23	19	21.22	21.02	0.767333044	0.435889894	Out	Biotic	Introduction	novel	5	0	0
es0425	p005	s061			Fringilla coelebs	Fringilla coelebs	Bird	Chordata	Aves	Passeriformes	Fringilla coelebs (Common Chaffinch) expands its new range and diversify after introduction to New Zealand from England	N			1.12	male	WOOD	TAUP	no	-36.747222	174.438333	-38.6875	176.0694	N	locality, one landmark for NZ and one for offshore island; many sites on the north and sout islands, Nez Zealand.	Synchronic	Phenotypic	123	1		123	Humerus length (mm)	othermorphology	linear	raw	ratio	18	23	18.69	18.6	0.339411255	0.383666522	Out	Biotic	Introduction	novel	5	0	0
es0426	p005	s061			Fringilla coelebs	Fringilla coelebs	Bird	Chordata	Aves	Passeriformes	Fringilla coelebs (Common Chaffinch) expands its new range and diversify after introduction to New Zealand from England	N			1.12	male	WOOD	WELL	no	-36.747222	174.438333	-41.288889	174.777222	N	locality, one landmark for NZ and one for offshore island; many sites on the north and sout islands, Nez Zealand.	Synchronic	Phenotypic	123	1		123	Humerus length (mm)	othermorphology	linear	raw	ratio	18	15	18.69	18.32	0.339411255	0.542217668	Out	Biotic	Introduction	novel	5	0	0
es0427	p005	s061			Fringilla coelebs	Fringilla coelebs	Bird	Chordata	Aves	Passeriformes	Fringilla coelebs (Common Chaffinch) expands its new range and diversify after introduction to New Zealand from England	N			1.12	male	WOOD	NELS	no	-36.747222	174.438333	-41.270833	173.283889	N	locality, one landmark for NZ and one for offshore island; many sites on the north and sout islands, Nez Zealand.	Synchronic	Phenotypic	123	1		123	Humerus length (mm)	othermorphology	linear	raw	ratio	18	23	18.69	18.36	0.339411255	0.383666522	Out	Biotic	Introduction	novel	5	0	0
es0428	p005	s061			Fringilla coelebs	Fringilla coelebs	Bird	Chordata	Aves	Passeriformes	Fringilla coelebs (Common Chaffinch) expands its new range and diversify after introduction to New Zealand from England	N			1.12	male	WOOD	EYRE	no	-36.747222	174.438333	-43.42	172.31	N	locality, one landmark for NZ and one for offshore island; many sites on the north and sout islands, Nez Zealand.	Synchronic	Phenotypic	123	1		123	Humerus length (mm)	othermorphology	linear	raw	ratio	18	30	18.69	18.53	0.339411255	0.438178046	Out	Biotic	Introduction	novel	5	0	0
es0429	p005	s061			Fringilla coelebs	Fringilla coelebs	Bird	Chordata	Aves	Passeriformes	Fringilla coelebs (Common Chaffinch) expands its new range and diversify after introduction to New Zealand from England	N			1.12	male	WOOD	HERB	no	-36.747222	174.438333	-45.233333	170.783333	N	locality, one landmark for NZ and one for offshore island; many sites on the north and sout islands, Nez Zealand.	Synchronic	Phenotypic	123	1		123	Humerus length (mm)	othermorphology	linear	raw	ratio	18	29	18.69	18.51	0.339411255	0.430813185	Out	Biotic	Introduction	novel	5	0	0
es0430	p005	s061			Fringilla coelebs	Fringilla coelebs	Bird	Chordata	Aves	Passeriformes	Fringilla coelebs (Common Chaffinch) expands its new range and diversify after introduction to New Zealand from England	N			1.12	male	WOOD	LONG	no	-36.747222	174.438333	-46.2	167.833333	N	locality, one landmark for NZ and one for offshore island; many sites on the north and sout islands, Nez Zealand.	Synchronic	Phenotypic	123	1		123	Humerus length (mm)	othermorphology	linear	raw	ratio	18	23	18.69	18.55	0.339411255	0.335708207	Out	Biotic	Introduction	novel	5	0	0
es0431	p005	s061			Fringilla coelebs	Fringilla coelebs	Bird	Chordata	Aves	Passeriformes	Fringilla coelebs (Common Chaffinch) expands its new range and diversify after introduction to New Zealand from England	N			1.12	male	WOOD	TUKU	no	-36.747222	174.438333	-44.066667	-176.6	N	locality, one landmark for NZ and one for offshore island; many sites on the north and sout islands, Nez Zealand.	Synchronic	Phenotypic	123	1		123	Humerus length (mm)	othermorphology	linear	raw	ratio	18	19	18.69	18.46	0.339411255	0.479478884	Out	Biotic	Introduction	novel	5	0	0
es0432	p005	s061			Fringilla coelebs	Fringilla coelebs	Bird	Chordata	Aves	Passeriformes	Fringilla coelebs (Common Chaffinch) expands its new range and diversify after introduction to New Zealand from England	N			1.12	male	TAUP	WELL	no	-38.6875	176.0694	-41.288889	174.777222	N	locality, one landmark for NZ and one for offshore island; many sites on the north and sout islands, Nez Zealand.	Synchronic	Phenotypic	123	1		123	Humerus length (mm)	othermorphology	linear	raw	ratio	23	15	18.6	18.32	0.383666522	0.542217668	Out	Biotic	Introduction	novel	5	0	0
es0433	p005	s061			Fringilla coelebs	Fringilla coelebs	Bird	Chordata	Aves	Passeriformes	Fringilla coelebs (Common Chaffinch) expands its new range and diversify after introduction to New Zealand from England	N			1.12	male	TAUP	NELS	no	-38.6875	176.0694	-41.270833	173.283889	N	locality, one landmark for NZ and one for offshore island; many sites on the north and sout islands, Nez Zealand.	Synchronic	Phenotypic	123	1		123	Humerus length (mm)	othermorphology	linear	raw	ratio	23	23	18.6	18.36	0.383666522	0.383666522	Out	Biotic	Introduction	novel	5	0	0
es0434	p005	s061			Fringilla coelebs	Fringilla coelebs	Bird	Chordata	Aves	Passeriformes	Fringilla coelebs (Common Chaffinch) expands its new range and diversify after introduction to New Zealand from England	N			1.12	male	TAUP	EYRE	no	-38.6875	176.0694	-43.42	172.31	N	locality, one landmark for NZ and one for offshore island; many sites on the north and sout islands, Nez Zealand.	Synchronic	Phenotypic	123	1		123	Humerus length (mm)	othermorphology	linear	raw	ratio	23	30	18.6	18.53	0.383666522	0.438178046	Out	Biotic	Introduction	novel	5	0	0
es0435	p005	s061			Fringilla coelebs	Fringilla coelebs	Bird	Chordata	Aves	Passeriformes	Fringilla coelebs (Common Chaffinch) expands its new range and diversify after introduction to New Zealand from England	N			1.12	male	TAUP	HERB	no	-38.6875	176.0694	-45.233333	170.783333	N	locality, one landmark for NZ and one for offshore island; many sites on the north and sout islands, Nez Zealand.	Synchronic	Phenotypic	123	1		123	Humerus length (mm)	othermorphology	linear	raw	ratio	23	29	18.6	18.51	0.383666522	0.430813185	Out	Biotic	Introduction	novel	5	0	0
es0436	p005	s061			Fringilla coelebs	Fringilla coelebs	Bird	Chordata	Aves	Passeriformes	Fringilla coelebs (Common Chaffinch) expands its new range and diversify after introduction to New Zealand from England	N			1.12	male	TAUP	LONG	no	-38.6875	176.0694	-46.2	167.833333	N	locality, one landmark for NZ and one for offshore island; many sites on the north and sout islands, Nez Zealand.	Synchronic	Phenotypic	123	1		123	Humerus length (mm)	othermorphology	linear	raw	ratio	23	23	18.6	18.55	0.383666522	0.335708207	Out	Biotic	Introduction	novel	5	0	0
es0437	p005	s061			Fringilla coelebs	Fringilla coelebs	Bird	Chordata	Aves	Passeriformes	Fringilla coelebs (Common Chaffinch) expands its new range and diversify after introduction to New Zealand from England	N			1.12	male	TAUP	TUKU	no	-38.6875	176.0694	-44.066667	-176.6	N	locality, one landmark for NZ and one for offshore island; many sites on the north and sout islands, Nez Zealand.	Synchronic	Phenotypic	123	1		123	Humerus length (mm)	othermorphology	linear	raw	ratio	23	19	18.6	18.46	0.383666522	0.479478884	Out	Biotic	Introduction	novel	5	0	0
es0438	p005	s061			Fringilla coelebs	Fringilla coelebs	Bird	Chordata	Aves	Passeriformes	Fringilla coelebs (Common Chaffinch) expands its new range and diversify after introduction to New Zealand from England	N			1.12	male	WELL	NELS	no	-41.288889	174.777222	-41.270833	173.283889	N	locality, one landmark for NZ and one for offshore island; many sites on the north and sout islands, Nez Zealand.	Synchronic	Phenotypic	123	1		123	Humerus length (mm)	othermorphology	linear	raw	ratio	15	23	18.32	18.36	0.542217668	0.383666522	Out	Biotic	Introduction	novel	5	0	0
es0439	p005	s061			Fringilla coelebs	Fringilla coelebs	Bird	Chordata	Aves	Passeriformes	Fringilla coelebs (Common Chaffinch) expands its new range and diversify after introduction to New Zealand from England	N			1.12	male	WELL	EYRE	no	-41.288889	174.777222	-43.42	172.31	N	locality, one landmark for NZ and one for offshore island; many sites on the north and sout islands, Nez Zealand.	Synchronic	Phenotypic	123	1		123	Humerus length (mm)	othermorphology	linear	raw	ratio	15	30	18.32	18.53	0.542217668	0.438178046	Out	Biotic	Introduction	novel	5	0	0
es0440	p005	s061			Fringilla coelebs	Fringilla coelebs	Bird	Chordata	Aves	Passeriformes	Fringilla coelebs (Common Chaffinch) expands its new range and diversify after introduction to New Zealand from England	N			1.12	male	WELL	HERB	no	-41.288889	174.777222	-45.233333	170.783333	N	locality, one landmark for NZ and one for offshore island; many sites on the north and sout islands, Nez Zealand.	Synchronic	Phenotypic	123	1		123	Humerus length (mm)	othermorphology	linear	raw	ratio	15	29	18.32	18.51	0.542217668	0.430813185	Out	Biotic	Introduction	novel	5	0	0
es0441	p005	s061			Fringilla coelebs	Fringilla coelebs	Bird	Chordata	Aves	Passeriformes	Fringilla coelebs (Common Chaffinch) expands its new range and diversify after introduction to New Zealand from England	N			1.12	male	WELL	LONG	no	-41.288889	174.777222	-46.2	167.833333	N	locality, one landmark for NZ and one for offshore island; many sites on the north and sout islands, Nez Zealand.	Synchronic	Phenotypic	123	1		123	Humerus length (mm)	othermorphology	linear	raw	ratio	15	23	18.32	18.55	0.542217668	0.335708207	Out	Biotic	Introduction	novel	5	0	0
es0442	p005	s061			Fringilla coelebs	Fringilla coelebs	Bird	Chordata	Aves	Passeriformes	Fringilla coelebs (Common Chaffinch) expands its new range and diversify after introduction to New Zealand from England	N			1.12	male	WELL	TUKU	no	-41.288889	174.777222	-44.066667	-176.6	N	locality, one landmark for NZ and one for offshore island; many sites on the north and sout islands, Nez Zealand.	Synchronic	Phenotypic	123	1		123	Humerus length (mm)	othermorphology	linear	raw	ratio	15	19	18.32	18.46	0.542217668	0.479478884	Out	Biotic	Introduction	novel	5	0	0
es0443	p005	s061			Fringilla coelebs	Fringilla coelebs	Bird	Chordata	Aves	Passeriformes	Fringilla coelebs (Common Chaffinch) expands its new range and diversify after introduction to New Zealand from England	N			1.12	male	NELS	EYRE	no	-41.270833	173.283889	-43.42	172.31	N	locality, one landmark for NZ and one for offshore island; many sites on the north and sout islands, Nez Zealand.	Synchronic	Phenotypic	123	1		123	Humerus length (mm)	othermorphology	linear	raw	ratio	23	30	18.36	18.53	0.383666522	0.438178046	Out	Biotic	Introduction	novel	5	0	0
es0444	p005	s061			Fringilla coelebs	Fringilla coelebs	Bird	Chordata	Aves	Passeriformes	Fringilla coelebs (Common Chaffinch) expands its new range and diversify after introduction to New Zealand from England	N			1.12	male	NELS	HERB	no	-41.270833	173.283889	-45.233333	170.783333	N	locality, one landmark for NZ and one for offshore island; many sites on the north and sout islands, Nez Zealand.	Synchronic	Phenotypic	123	1		123	Humerus length (mm)	othermorphology	linear	raw	ratio	23	29	18.36	18.51	0.383666522	0.430813185	Out	Biotic	Introduction	novel	5	0	0
es0445	p005	s061			Fringilla coelebs	Fringilla coelebs	Bird	Chordata	Aves	Passeriformes	Fringilla coelebs (Common Chaffinch) expands its new range and diversify after introduction to New Zealand from England	N			1.12	male	NELS	LONG	no	-41.270833	173.283889	-46.2	167.833333	N	locality, one landmark for NZ and one for offshore island; many sites on the north and sout islands, Nez Zealand.	Synchronic	Phenotypic	123	1		123	Humerus length (mm)	othermorphology	linear	raw	ratio	23	23	18.36	18.55	0.383666522	0.335708207	Out	Biotic	Introduction	novel	5	0	0
es0446	p005	s061			Fringilla coelebs	Fringilla coelebs	Bird	Chordata	Aves	Passeriformes	Fringilla coelebs (Common Chaffinch) expands its new range and diversify after introduction to New Zealand from England	N			1.12	male	NELS	TUKU	no	-41.270833	173.283889	-44.066667	-176.6	N	locality, one landmark for NZ and one for offshore island; many sites on the north and sout islands, Nez Zealand.	Synchronic	Phenotypic	123	1		123	Humerus length (mm)	othermorphology	linear	raw	ratio	23	19	18.36	18.46	0.383666522	0.479478884	Out	Biotic	Introduction	novel	5	0	0
es0447	p005	s061			Fringilla coelebs	Fringilla coelebs	Bird	Chordata	Aves	Passeriformes	Fringilla coelebs (Common Chaffinch) expands its new range and diversify after introduction to New Zealand from England	N			1.12	male	EYRE	HERB	no	-43.42	172.31	-45.233333	170.783333	N	locality, one landmark for NZ and one for offshore island; many sites on the north and sout islands, Nez Zealand.	Synchronic	Phenotypic	123	1		123	Humerus length (mm)	othermorphology	linear	raw	ratio	30	29	18.53	18.51	0.438178046	0.430813185	Out	Biotic	Introduction	novel	5	0	0
es0448	p005	s061			Fringilla coelebs	Fringilla coelebs	Bird	Chordata	Aves	Passeriformes	Fringilla coelebs (Common Chaffinch) expands its new range and diversify after introduction to New Zealand from England	N			1.12	male	EYRE	LONG	no	-43.42	172.31	-46.2	167.833333	N	locality, one landmark for NZ and one for offshore island; many sites on the north and sout islands, Nez Zealand.	Synchronic	Phenotypic	123	1		123	Humerus length (mm)	othermorphology	linear	raw	ratio	30	23	18.53	18.55	0.438178046	0.335708207	Out	Biotic	Introduction	novel	5	0	0
es0449	p005	s061			Fringilla coelebs	Fringilla coelebs	Bird	Chordata	Aves	Passeriformes	Fringilla coelebs (Common Chaffinch) expands its new range and diversify after introduction to New Zealand from England	N			1.12	male	EYRE	TUKU	no	-43.42	172.31	-44.066667	-176.6	N	locality, one landmark for NZ and one for offshore island; many sites on the north and sout islands, Nez Zealand.	Synchronic	Phenotypic	123	1		123	Humerus length (mm)	othermorphology	linear	raw	ratio	30	19	18.53	18.46	0.438178046	0.479478884	Out	Biotic	Introduction	novel	5	0	0
es0450	p005	s061			Fringilla coelebs	Fringilla coelebs	Bird	Chordata	Aves	Passeriformes	Fringilla coelebs (Common Chaffinch) expands its new range and diversify after introduction to New Zealand from England	N			1.12	male	HERB	LONG	no	-45.233333	170.783333	-46.2	167.833333	N	locality, one landmark for NZ and one for offshore island; many sites on the north and sout islands, Nez Zealand.	Synchronic	Phenotypic	123	1		123	Humerus length (mm)	othermorphology	linear	raw	ratio	29	23	18.51	18.55	0.430813185	0.335708207	Out	Biotic	Introduction	novel	5	0	0
es0451	p005	s061			Fringilla coelebs	Fringilla coelebs	Bird	Chordata	Aves	Passeriformes	Fringilla coelebs (Common Chaffinch) expands its new range and diversify after introduction to New Zealand from England	N			1.12	male	HERB	TUKU	no	-45.233333	170.783333	-44.066667	-176.6	N	locality, one landmark for NZ and one for offshore island; many sites on the north and sout islands, Nez Zealand.	Synchronic	Phenotypic	123	1		123	Humerus length (mm)	othermorphology	linear	raw	ratio	29	19	18.51	18.46	0.430813185	0.479478884	Out	Biotic	Introduction	novel	5	0	0
es0452	p005	s061			Fringilla coelebs	Fringilla coelebs	Bird	Chordata	Aves	Passeriformes	Fringilla coelebs (Common Chaffinch) expands its new range and diversify after introduction to New Zealand from England	N			1.12	male	LONG	TUKU	no	-46.2	167.833333	-44.066667	-176.6	N	locality, one landmark for NZ and one for offshore island; many sites on the north and sout islands, Nez Zealand.	Synchronic	Phenotypic	123	1		123	Humerus length (mm)	othermorphology	linear	raw	ratio	23	19	18.55	18.46	0.335708207	0.479478884	Out	Biotic	Introduction	novel	5	0	0
es0453	p005	s061			Fringilla coelebs	Fringilla coelebs	Bird	Chordata	Aves	Passeriformes	Fringilla coelebs (Common Chaffinch) expands its new range and diversify after introduction to New Zealand from England	N			1.12	male	WOOD	TAUP	no	-36.747222	174.438333	-38.6875	176.0694	N	locality, one landmark for NZ and one for offshore island; many sites on the north and sout islands, Nez Zealand.	Synchronic	Phenotypic	123	1		123	Ulna length (mm)	othermorphology	linear	raw	ratio	18	23	23.43	23.37	0.424264069	0.383666522	Out	Biotic	Introduction	novel	5	0	0
es0454	p005	s061			Fringilla coelebs	Fringilla coelebs	Bird	Chordata	Aves	Passeriformes	Fringilla coelebs (Common Chaffinch) expands its new range and diversify after introduction to New Zealand from England	N			1.12	male	WOOD	WELL	no	-36.747222	174.438333	-41.288889	174.777222	N	locality, one landmark for NZ and one for offshore island; many sites on the north and sout islands, Nez Zealand.	Synchronic	Phenotypic	123	1		123	Ulna length (mm)	othermorphology	linear	raw	ratio	18	15	23.43	23.15	0.424264069	0.061967734	Out	Biotic	Introduction	novel	5	0	0
es0455	p005	s061			Fringilla coelebs	Fringilla coelebs	Bird	Chordata	Aves	Passeriformes	Fringilla coelebs (Common Chaffinch) expands its new range and diversify after introduction to New Zealand from England	N			1.12	male	WOOD	NELS	no	-36.747222	174.438333	-41.270833	173.283889	N	locality, one landmark for NZ and one for offshore island; many sites on the north and sout islands, Nez Zealand.	Synchronic	Phenotypic	123	1		123	Ulna length (mm)	othermorphology	linear	raw	ratio	18	23	23.43	23.02	0.424264069	0.057549978	Out	Biotic	Introduction	novel	5	0	0
es0456	p005	s061			Fringilla coelebs	Fringilla coelebs	Bird	Chordata	Aves	Passeriformes	Fringilla coelebs (Common Chaffinch) expands its new range and diversify after introduction to New Zealand from England	N			1.12	male	WOOD	EYRE	no	-36.747222	174.438333	-43.42	172.31	N	locality, one landmark for NZ and one for offshore island; many sites on the north and sout islands, Nez Zealand.	Synchronic	Phenotypic	123	1		123	Ulna length (mm)	othermorphology	linear	raw	ratio	18	30	23.43	23.28	0.424264069	0.602494813	Out	Biotic	Introduction	novel	5	0	0
es0457	p005	s061			Fringilla coelebs	Fringilla coelebs	Bird	Chordata	Aves	Passeriformes	Fringilla coelebs (Common Chaffinch) expands its new range and diversify after introduction to New Zealand from England	N			1.12	male	WOOD	HERB	no	-36.747222	174.438333	-45.233333	170.783333	N	locality, one landmark for NZ and one for offshore island; many sites on the north and sout islands, Nez Zealand.	Synchronic	Phenotypic	123	1		123	Ulna length (mm)	othermorphology	linear	raw	ratio	18	29	23.43	23.15	0.424264069	0.538516481	Out	Biotic	Introduction	novel	5	0	0
es0458	p005	s061			Fringilla coelebs	Fringilla coelebs	Bird	Chordata	Aves	Passeriformes	Fringilla coelebs (Common Chaffinch) expands its new range and diversify after introduction to New Zealand from England	N			1.12	male	WOOD	LONG	no	-36.747222	174.438333	-46.2	167.833333	N	locality, one landmark for NZ and one for offshore island; many sites on the north and sout islands, Nez Zealand.	Synchronic	Phenotypic	123	1		123	Ulna length (mm)	othermorphology	linear	raw	ratio	18	23	23.43	23.24	0.424264069	0.527541468	Out	Biotic	Introduction	novel	5	0	0
es0459	p005	s061			Fringilla coelebs	Fringilla coelebs	Bird	Chordata	Aves	Passeriformes	Fringilla coelebs (Common Chaffinch) expands its new range and diversify after introduction to New Zealand from England	N			1.12	male	WOOD	TUKU	no	-36.747222	174.438333	-44.066667	-176.6	N	locality, one landmark for NZ and one for offshore island; many sites on the north and sout islands, Nez Zealand.	Synchronic	Phenotypic	123	1		123	Ulna length (mm)	othermorphology	linear	raw	ratio	18	19	23.43	23.19	0.424264069	0.523067873	Out	Biotic	Introduction	novel	5	0	0
es0460	p005	s061			Fringilla coelebs	Fringilla coelebs	Bird	Chordata	Aves	Passeriformes	Fringilla coelebs (Common Chaffinch) expands its new range and diversify after introduction to New Zealand from England	N			1.12	male	TAUP	WELL	no	-38.6875	176.0694	-41.288889	174.777222	N	locality, one landmark for NZ and one for offshore island; many sites on the north and sout islands, Nez Zealand.	Synchronic	Phenotypic	123	1		123	Ulna length (mm)	othermorphology	linear	raw	ratio	23	15	23.37	23.15	0.383666522	0.061967734	Out	Biotic	Introduction	novel	5	0	0
es0461	p005	s061			Fringilla coelebs	Fringilla coelebs	Bird	Chordata	Aves	Passeriformes	Fringilla coelebs (Common Chaffinch) expands its new range and diversify after introduction to New Zealand from England	N			1.12	male	TAUP	NELS	no	-38.6875	176.0694	-41.270833	173.283889	N	locality, one landmark for NZ and one for offshore island; many sites on the north and sout islands, Nez Zealand.	Synchronic	Phenotypic	123	1		123	Ulna length (mm)	othermorphology	linear	raw	ratio	23	23	23.37	23.02	0.383666522	0.057549978	Out	Biotic	Introduction	novel	5	0	0
es0462	p005	s061			Fringilla coelebs	Fringilla coelebs	Bird	Chordata	Aves	Passeriformes	Fringilla coelebs (Common Chaffinch) expands its new range and diversify after introduction to New Zealand from England	N			1.12	male	TAUP	EYRE	no	-38.6875	176.0694	-43.42	172.31	N	locality, one landmark for NZ and one for offshore island; many sites on the north and sout islands, Nez Zealand.	Synchronic	Phenotypic	123	1		123	Ulna length (mm)	othermorphology	linear	raw	ratio	23	30	23.37	23.28	0.383666522	0.602494813	Out	Biotic	Introduction	novel	5	0	0
es0463	p005	s061			Fringilla coelebs	Fringilla coelebs	Bird	Chordata	Aves	Passeriformes	Fringilla coelebs (Common Chaffinch) expands its new range and diversify after introduction to New Zealand from England	N			1.12	male	TAUP	HERB	no	-38.6875	176.0694	-45.233333	170.783333	N	locality, one landmark for NZ and one for offshore island; many sites on the north and sout islands, Nez Zealand.	Synchronic	Phenotypic	123	1		123	Ulna length (mm)	othermorphology	linear	raw	ratio	23	29	23.37	23.15	0.383666522	0.538516481	Out	Biotic	Introduction	novel	5	0	0
es0464	p005	s061			Fringilla coelebs	Fringilla coelebs	Bird	Chordata	Aves	Passeriformes	Fringilla coelebs (Common Chaffinch) expands its new range and diversify after introduction to New Zealand from England	N			1.12	male	TAUP	LONG	no	-38.6875	176.0694	-46.2	167.833333	N	locality, one landmark for NZ and one for offshore island; many sites on the north and sout islands, Nez Zealand.	Synchronic	Phenotypic	123	1		123	Ulna length (mm)	othermorphology	linear	raw	ratio	23	23	23.37	23.24	0.383666522	0.527541468	Out	Biotic	Introduction	novel	5	0	0
es0465	p005	s061			Fringilla coelebs	Fringilla coelebs	Bird	Chordata	Aves	Passeriformes	Fringilla coelebs (Common Chaffinch) expands its new range and diversify after introduction to New Zealand from England	N			1.12	male	TAUP	TUKU	no	-38.6875	176.0694	-44.066667	-176.6	N	locality, one landmark for NZ and one for offshore island; many sites on the north and sout islands, Nez Zealand.	Synchronic	Phenotypic	123	1		123	Ulna length (mm)	othermorphology	linear	raw	ratio	23	19	23.37	23.19	0.383666522	0.523067873	Out	Biotic	Introduction	novel	5	0	0
es0466	p005	s061			Fringilla coelebs	Fringilla coelebs	Bird	Chordata	Aves	Passeriformes	Fringilla coelebs (Common Chaffinch) expands its new range and diversify after introduction to New Zealand from England	N			1.12	male	WELL	NELS	no	-41.288889	174.777222	-41.270833	173.283889	N	locality, one landmark for NZ and one for offshore island; many sites on the north and sout islands, Nez Zealand.	Synchronic	Phenotypic	123	1		123	Ulna length (mm)	othermorphology	linear	raw	ratio	15	23	23.15	23.02	0.061967734	0.057549978	Out	Biotic	Introduction	novel	5	0	0
es0467	p005	s061			Fringilla coelebs	Fringilla coelebs	Bird	Chordata	Aves	Passeriformes	Fringilla coelebs (Common Chaffinch) expands its new range and diversify after introduction to New Zealand from England	N			1.12	male	WELL	EYRE	no	-41.288889	174.777222	-43.42	172.31	N	locality, one landmark for NZ and one for offshore island; many sites on the north and sout islands, Nez Zealand.	Synchronic	Phenotypic	123	1		123	Ulna length (mm)	othermorphology	linear	raw	ratio	15	30	23.15	23.28	0.061967734	0.602494813	Out	Biotic	Introduction	novel	5	0	0
es0468	p005	s061			Fringilla coelebs	Fringilla coelebs	Bird	Chordata	Aves	Passeriformes	Fringilla coelebs (Common Chaffinch) expands its new range and diversify after introduction to New Zealand from England	N			1.12	male	WELL	HERB	no	-41.288889	174.777222	-45.233333	170.783333	N	locality, one landmark for NZ and one for offshore island; many sites on the north and sout islands, Nez Zealand.	Synchronic	Phenotypic	123	1		123	Ulna length (mm)	othermorphology	linear	raw	ratio	15	29	23.15	23.15	0.061967734	0.538516481	Out	Biotic	Introduction	novel	5	0	0
es0469	p005	s061			Fringilla coelebs	Fringilla coelebs	Bird	Chordata	Aves	Passeriformes	Fringilla coelebs (Common Chaffinch) expands its new range and diversify after introduction to New Zealand from England	N			1.12	male	WELL	LONG	no	-41.288889	174.777222	-46.2	167.833333	N	locality, one landmark for NZ and one for offshore island; many sites on the north and sout islands, Nez Zealand.	Synchronic	Phenotypic	123	1		123	Ulna length (mm)	othermorphology	linear	raw	ratio	15	23	23.15	23.24	0.061967734	0.527541468	Out	Biotic	Introduction	novel	5	0	0
es0470	p005	s061			Fringilla coelebs	Fringilla coelebs	Bird	Chordata	Aves	Passeriformes	Fringilla coelebs (Common Chaffinch) expands its new range and diversify after introduction to New Zealand from England	N			1.12	male	WELL	TUKU	no	-41.288889	174.777222	-44.066667	-176.6	N	locality, one landmark for NZ and one for offshore island; many sites on the north and sout islands, Nez Zealand.	Synchronic	Phenotypic	123	1		123	Ulna length (mm)	othermorphology	linear	raw	ratio	15	19	23.15	23.19	0.061967734	0.523067873	Out	Biotic	Introduction	novel	5	0	0
es0471	p005	s061			Fringilla coelebs	Fringilla coelebs	Bird	Chordata	Aves	Passeriformes	Fringilla coelebs (Common Chaffinch) expands its new range and diversify after introduction to New Zealand from England	N			1.12	male	NELS	EYRE	no	-41.270833	173.283889	-43.42	172.31	N	locality, one landmark for NZ and one for offshore island; many sites on the north and sout islands, Nez Zealand.	Synchronic	Phenotypic	123	1		123	Ulna length (mm)	othermorphology	linear	raw	ratio	23	30	23.02	23.28	0.057549978	0.602494813	Out	Biotic	Introduction	novel	5	0	0
es0472	p005	s061			Fringilla coelebs	Fringilla coelebs	Bird	Chordata	Aves	Passeriformes	Fringilla coelebs (Common Chaffinch) expands its new range and diversify after introduction to New Zealand from England	N			1.12	male	NELS	HERB	no	-41.270833	173.283889	-45.233333	170.783333	N	locality, one landmark for NZ and one for offshore island; many sites on the north and sout islands, Nez Zealand.	Synchronic	Phenotypic	123	1		123	Ulna length (mm)	othermorphology	linear	raw	ratio	23	29	23.02	23.15	0.057549978	0.538516481	Out	Biotic	Introduction	novel	5	0	0
es0473	p005	s061			Fringilla coelebs	Fringilla coelebs	Bird	Chordata	Aves	Passeriformes	Fringilla coelebs (Common Chaffinch) expands its new range and diversify after introduction to New Zealand from England	N			1.12	male	NELS	LONG	no	-41.270833	173.283889	-46.2	167.833333	N	locality, one landmark for NZ and one for offshore island; many sites on the north and sout islands, Nez Zealand.	Synchronic	Phenotypic	123	1		123	Ulna length (mm)	othermorphology	linear	raw	ratio	23	23	23.02	23.24	0.057549978	0.527541468	Out	Biotic	Introduction	novel	5	0	0
es0474	p005	s061			Fringilla coelebs	Fringilla coelebs	Bird	Chordata	Aves	Passeriformes	Fringilla coelebs (Common Chaffinch) expands its new range and diversify after introduction to New Zealand from England	N			1.12	male	NELS	TUKU	no	-41.270833	173.283889	-44.066667	-176.6	N	locality, one landmark for NZ and one for offshore island; many sites on the north and sout islands, Nez Zealand.	Synchronic	Phenotypic	123	1		123	Ulna length (mm)	othermorphology	linear	raw	ratio	23	19	23.02	23.19	0.057549978	0.523067873	Out	Biotic	Introduction	novel	5	0	0
es0475	p005	s061			Fringilla coelebs	Fringilla coelebs	Bird	Chordata	Aves	Passeriformes	Fringilla coelebs (Common Chaffinch) expands its new range and diversify after introduction to New Zealand from England	N			1.12	male	EYRE	HERB	no	-43.42	172.31	-45.233333	170.783333	N	locality, one landmark for NZ and one for offshore island; many sites on the north and sout islands, Nez Zealand.	Synchronic	Phenotypic	123	1		123	Ulna length (mm)	othermorphology	linear	raw	ratio	30	29	23.28	23.15	0.602494813	0.538516481	Out	Biotic	Introduction	novel	5	0	0
es0476	p005	s061			Fringilla coelebs	Fringilla coelebs	Bird	Chordata	Aves	Passeriformes	Fringilla coelebs (Common Chaffinch) expands its new range and diversify after introduction to New Zealand from England	N			1.12	male	EYRE	LONG	no	-43.42	172.31	-46.2	167.833333	N	locality, one landmark for NZ and one for offshore island; many sites on the north and sout islands, Nez Zealand.	Synchronic	Phenotypic	123	1		123	Ulna length (mm)	othermorphology	linear	raw	ratio	30	23	23.28	23.24	0.602494813	0.527541468	Out	Biotic	Introduction	novel	5	0	0
es0477	p005	s061			Fringilla coelebs	Fringilla coelebs	Bird	Chordata	Aves	Passeriformes	Fringilla coelebs (Common Chaffinch) expands its new range and diversify after introduction to New Zealand from England	N			1.12	male	EYRE	TUKU	no	-43.42	172.31	-44.066667	-176.6	N	locality, one landmark for NZ and one for offshore island; many sites on the north and sout islands, Nez Zealand.	Synchronic	Phenotypic	123	1		123	Ulna length (mm)	othermorphology	linear	raw	ratio	30	19	23.28	23.19	0.602494813	0.523067873	Out	Biotic	Introduction	novel	5	0	0
es0478	p005	s061			Fringilla coelebs	Fringilla coelebs	Bird	Chordata	Aves	Passeriformes	Fringilla coelebs (Common Chaffinch) expands its new range and diversify after introduction to New Zealand from England	N			1.12	male	HERB	LONG	no	-45.233333	170.783333	-46.2	167.833333	N	locality, one landmark for NZ and one for offshore island; many sites on the north and sout islands, Nez Zealand.	Synchronic	Phenotypic	123	1		123	Ulna length (mm)	othermorphology	linear	raw	ratio	29	23	23.15	23.24	0.538516481	0.527541468	Out	Biotic	Introduction	novel	5	0	0
es0479	p005	s061			Fringilla coelebs	Fringilla coelebs	Bird	Chordata	Aves	Passeriformes	Fringilla coelebs (Common Chaffinch) expands its new range and diversify after introduction to New Zealand from England	N			1.12	male	HERB	TUKU	no	-45.233333	170.783333	-44.066667	-176.6	N	locality, one landmark for NZ and one for offshore island; many sites on the north and sout islands, Nez Zealand.	Synchronic	Phenotypic	123	1		123	Ulna length (mm)	othermorphology	linear	raw	ratio	29	19	23.15	23.19	0.538516481	0.523067873	Out	Biotic	Introduction	novel	5	0	0
es0480	p005	s061			Fringilla coelebs	Fringilla coelebs	Bird	Chordata	Aves	Passeriformes	Fringilla coelebs (Common Chaffinch) expands its new range and diversify after introduction to New Zealand from England	N			1.12	male	LONG	TUKU	no	-46.2	167.833333	-44.066667	-176.6	N	locality, one landmark for NZ and one for offshore island; many sites on the north and sout islands, Nez Zealand.	Synchronic	Phenotypic	123	1		123	Ulna length (mm)	othermorphology	linear	raw	ratio	23	19	23.24	23.19	0.527541468	0.523067873	Out	Biotic	Introduction	novel	5	0	0
es0481	p005	s061			Fringilla coelebs	Fringilla coelebs	Bird	Chordata	Aves	Passeriformes	Fringilla coelebs (Common Chaffinch) expands its new range and diversify after introduction to New Zealand from England	N			1.12	male	WOOD	TAUP	no	-36.747222	174.438333	-38.6875	176.0694	N	locality, one landmark for NZ and one for offshore island; many sites on the north and sout islands, Nez Zealand.	Synchronic	Phenotypic	123	1		123	Sternum length	othermorphology	linear	raw	ratio	18	23	21.62	21.31	0.593969696	0.911207989	Out	Biotic	Introduction	novel	5	0	0
es0482	p005	s061			Fringilla coelebs	Fringilla coelebs	Bird	Chordata	Aves	Passeriformes	Fringilla coelebs (Common Chaffinch) expands its new range and diversify after introduction to New Zealand from England	N			1.12	male	WOOD	WELL	no	-36.747222	174.438333	-41.288889	174.777222	N	locality, one landmark for NZ and one for offshore island; many sites on the north and sout islands, Nez Zealand.	Synchronic	Phenotypic	123	1		123	Sternum length	othermorphology	linear	raw	ratio	18	15	21.62	21.19	0.593969696	0.619677335	Out	Biotic	Introduction	novel	5	0	0
es0483	p005	s061			Fringilla coelebs	Fringilla coelebs	Bird	Chordata	Aves	Passeriformes	Fringilla coelebs (Common Chaffinch) expands its new range and diversify after introduction to New Zealand from England	N			1.12	male	WOOD	NELS	no	-36.747222	174.438333	-41.270833	173.283889	N	locality, one landmark for NZ and one for offshore island; many sites on the north and sout islands, Nez Zealand.	Synchronic	Phenotypic	123	1		123	Sternum length	othermorphology	linear	raw	ratio	18	23	21.62	21.14	0.593969696	0.911207989	Out	Biotic	Introduction	novel	5	0	0
es0484	p005	s061			Fringilla coelebs	Fringilla coelebs	Bird	Chordata	Aves	Passeriformes	Fringilla coelebs (Common Chaffinch) expands its new range and diversify after introduction to New Zealand from England	N			1.12	male	WOOD	EYRE	no	-36.747222	174.438333	-43.42	172.31	N	locality, one landmark for NZ and one for offshore island; many sites on the north and sout islands, Nez Zealand.	Synchronic	Phenotypic	123	1		123	Sternum length	othermorphology	linear	raw	ratio	18	30	21.62	21.42	0.593969696	0.712039325	Out	Biotic	Introduction	novel	5	0	0
es0485	p005	s061			Fringilla coelebs	Fringilla coelebs	Bird	Chordata	Aves	Passeriformes	Fringilla coelebs (Common Chaffinch) expands its new range and diversify after introduction to New Zealand from England	N			1.12	male	WOOD	HERB	no	-36.747222	174.438333	-45.233333	170.783333	N	locality, one landmark for NZ and one for offshore island; many sites on the north and sout islands, Nez Zealand.	Synchronic	Phenotypic	123	1		123	Sternum length	othermorphology	linear	raw	ratio	18	29	21.62	21.39	0.593969696	0.861626369	Out	Biotic	Introduction	novel	5	0	0
es0486	p005	s061			Fringilla coelebs	Fringilla coelebs	Bird	Chordata	Aves	Passeriformes	Fringilla coelebs (Common Chaffinch) expands its new range and diversify after introduction to New Zealand from England	N			1.12	male	WOOD	LONG	no	-36.747222	174.438333	-46.2	167.833333	N	locality, one landmark for NZ and one for offshore island; many sites on the north and sout islands, Nez Zealand.	Synchronic	Phenotypic	123	1		123	Sternum length	othermorphology	linear	raw	ratio	18	23	21.62	21.11	0.593969696	0.623458098	Out	Biotic	Introduction	novel	5	0	0
es0487	p005	s061			Fringilla coelebs	Fringilla coelebs	Bird	Chordata	Aves	Passeriformes	Fringilla coelebs (Common Chaffinch) expands its new range and diversify after introduction to New Zealand from England	N			1.12	male	WOOD	TUKU	no	-36.747222	174.438333	-44.066667	-176.6	N	locality, one landmark for NZ and one for offshore island; many sites on the north and sout islands, Nez Zealand.	Synchronic	Phenotypic	123	1		123	Sternum length	othermorphology	linear	raw	ratio	18	19	21.62	21.45	0.593969696	0.566656863	Out	Biotic	Introduction	novel	5	0	0
es0488	p005	s061			Fringilla coelebs	Fringilla coelebs	Bird	Chordata	Aves	Passeriformes	Fringilla coelebs (Common Chaffinch) expands its new range and diversify after introduction to New Zealand from England	N			1.12	male	TAUP	WELL	no	-38.6875	176.0694	-41.288889	174.777222	N	locality, one landmark for NZ and one for offshore island; many sites on the north and sout islands, Nez Zealand.	Synchronic	Phenotypic	123	1		123	Sternum length	othermorphology	linear	raw	ratio	23	15	21.31	21.19	0.911207989	0.619677335	Out	Biotic	Introduction	novel	5	0	0
es0489	p005	s061			Fringilla coelebs	Fringilla coelebs	Bird	Chordata	Aves	Passeriformes	Fringilla coelebs (Common Chaffinch) expands its new range and diversify after introduction to New Zealand from England	N			1.12	male	TAUP	NELS	no	-38.6875	176.0694	-41.270833	173.283889	N	locality, one landmark for NZ and one for offshore island; many sites on the north and sout islands, Nez Zealand.	Synchronic	Phenotypic	123	1		123	Sternum length	othermorphology	linear	raw	ratio	23	23	21.31	21.14	0.911207989	0.911207989	Out	Biotic	Introduction	novel	5	0	0
es0490	p005	s061			Fringilla coelebs	Fringilla coelebs	Bird	Chordata	Aves	Passeriformes	Fringilla coelebs (Common Chaffinch) expands its new range and diversify after introduction to New Zealand from England	N			1.12	male	TAUP	EYRE	no	-38.6875	176.0694	-43.42	172.31	N	locality, one landmark for NZ and one for offshore island; many sites on the north and sout islands, Nez Zealand.	Synchronic	Phenotypic	123	1		123	Sternum length	othermorphology	linear	raw	ratio	23	30	21.31	21.42	0.911207989	0.712039325	Out	Biotic	Introduction	novel	5	0	0
es0491	p005	s061			Fringilla coelebs	Fringilla coelebs	Bird	Chordata	Aves	Passeriformes	Fringilla coelebs (Common Chaffinch) expands its new range and diversify after introduction to New Zealand from England	N			1.12	male	TAUP	HERB	no	-38.6875	176.0694	-45.233333	170.783333	N	locality, one landmark for NZ and one for offshore island; many sites on the north and sout islands, Nez Zealand.	Synchronic	Phenotypic	123	1		123	Sternum length	othermorphology	linear	raw	ratio	23	29	21.31	21.39	0.911207989	0.861626369	Out	Biotic	Introduction	novel	5	0	0
es0492	p005	s061			Fringilla coelebs	Fringilla coelebs	Bird	Chordata	Aves	Passeriformes	Fringilla coelebs (Common Chaffinch) expands its new range and diversify after introduction to New Zealand from England	N			1.12	male	TAUP	LONG	no	-38.6875	176.0694	-46.2	167.833333	N	locality, one landmark for NZ and one for offshore island; many sites on the north and sout islands, Nez Zealand.	Synchronic	Phenotypic	123	1		123	Sternum length	othermorphology	linear	raw	ratio	23	23	21.31	21.11	0.911207989	0.623458098	Out	Biotic	Introduction	novel	5	0	0
es0493	p005	s061			Fringilla coelebs	Fringilla coelebs	Bird	Chordata	Aves	Passeriformes	Fringilla coelebs (Common Chaffinch) expands its new range and diversify after introduction to New Zealand from England	N			1.12	male	TAUP	TUKU	no	-38.6875	176.0694	-44.066667	-176.6	N	locality, one landmark for NZ and one for offshore island; many sites on the north and sout islands, Nez Zealand.	Synchronic	Phenotypic	123	1		123	Sternum length	othermorphology	linear	raw	ratio	23	19	21.31	21.45	0.911207989	0.566656863	Out	Biotic	Introduction	novel	5	0	0
es0494	p005	s061			Fringilla coelebs	Fringilla coelebs	Bird	Chordata	Aves	Passeriformes	Fringilla coelebs (Common Chaffinch) expands its new range and diversify after introduction to New Zealand from England	N			1.12	male	WELL	NELS	no	-41.288889	174.777222	-41.270833	173.283889	N	locality, one landmark for NZ and one for offshore island; many sites on the north and sout islands, Nez Zealand.	Synchronic	Phenotypic	123	1		123	Sternum length	othermorphology	linear	raw	ratio	15	23	21.19	21.14	0.619677335	0.911207989	Out	Biotic	Introduction	novel	5	0	0
es0495	p005	s061			Fringilla coelebs	Fringilla coelebs	Bird	Chordata	Aves	Passeriformes	Fringilla coelebs (Common Chaffinch) expands its new range and diversify after introduction to New Zealand from England	N			1.12	male	WELL	EYRE	no	-41.288889	174.777222	-43.42	172.31	N	locality, one landmark for NZ and one for offshore island; many sites on the north and sout islands, Nez Zealand.	Synchronic	Phenotypic	123	1		123	Sternum length	othermorphology	linear	raw	ratio	15	30	21.19	21.42	0.619677335	0.712039325	Out	Biotic	Introduction	novel	5	0	0
es0496	p005	s061			Fringilla coelebs	Fringilla coelebs	Bird	Chordata	Aves	Passeriformes	Fringilla coelebs (Common Chaffinch) expands its new range and diversify after introduction to New Zealand from England	N			1.12	male	WELL	HERB	no	-41.288889	174.777222	-45.233333	170.783333	N	locality, one landmark for NZ and one for offshore island; many sites on the north and sout islands, Nez Zealand.	Synchronic	Phenotypic	123	1		123	Sternum length	othermorphology	linear	raw	ratio	15	29	21.19	21.39	0.619677335	0.861626369	Out	Biotic	Introduction	novel	5	0	0
es0497	p005	s061			Fringilla coelebs	Fringilla coelebs	Bird	Chordata	Aves	Passeriformes	Fringilla coelebs (Common Chaffinch) expands its new range and diversify after introduction to New Zealand from England	N			1.12	male	WELL	LONG	no	-41.288889	174.777222	-46.2	167.833333	N	locality, one landmark for NZ and one for offshore island; many sites on the north and sout islands, Nez Zealand.	Synchronic	Phenotypic	123	1		123	Sternum length	othermorphology	linear	raw	ratio	15	23	21.19	21.11	0.619677335	0.623458098	Out	Biotic	Introduction	novel	5	0	0
es0498	p005	s061			Fringilla coelebs	Fringilla coelebs	Bird	Chordata	Aves	Passeriformes	Fringilla coelebs (Common Chaffinch) expands its new range and diversify after introduction to New Zealand from England	N			1.12	male	WELL	TUKU	no	-41.288889	174.777222	-44.066667	-176.6	N	locality, one landmark for NZ and one for offshore island; many sites on the north and sout islands, Nez Zealand.	Synchronic	Phenotypic	123	1		123	Sternum length	othermorphology	linear	raw	ratio	15	19	21.19	21.45	0.619677335	0.566656863	Out	Biotic	Introduction	novel	5	0	0
es0499	p005	s061			Fringilla coelebs	Fringilla coelebs	Bird	Chordata	Aves	Passeriformes	Fringilla coelebs (Common Chaffinch) expands its new range and diversify after introduction to New Zealand from England	N			1.12	male	NELS	EYRE	no	-41.270833	173.283889	-43.42	172.31	N	locality, one landmark for NZ and one for offshore island; many sites on the north and sout islands, Nez Zealand.	Synchronic	Phenotypic	123	1		123	Sternum length	othermorphology	linear	raw	ratio	23	30	21.14	21.42	0.911207989	0.712039325	Out	Biotic	Introduction	novel	5	0	0
es0500	p005	s061			Fringilla coelebs	Fringilla coelebs	Bird	Chordata	Aves	Passeriformes	Fringilla coelebs (Common Chaffinch) expands its new range and diversify after introduction to New Zealand from England	N			1.12	male	NELS	HERB	no	-41.270833	173.283889	-45.233333	170.783333	N	locality, one landmark for NZ and one for offshore island; many sites on the north and sout islands, Nez Zealand.	Synchronic	Phenotypic	123	1		123	Sternum length	othermorphology	linear	raw	ratio	23	29	21.14	21.39	0.911207989	0.861626369	Out	Biotic	Introduction	novel	5	0	0
es0501	p005	s061			Fringilla coelebs	Fringilla coelebs	Bird	Chordata	Aves	Passeriformes	Fringilla coelebs (Common Chaffinch) expands its new range and diversify after introduction to New Zealand from England	N			1.12	male	NELS	LONG	no	-41.270833	173.283889	-46.2	167.833333	N	locality, one landmark for NZ and one for offshore island; many sites on the north and sout islands, Nez Zealand.	Synchronic	Phenotypic	123	1		123	Sternum length	othermorphology	linear	raw	ratio	23	23	21.14	21.11	0.911207989	0.623458098	Out	Biotic	Introduction	novel	5	0	0
es0502	p005	s061			Fringilla coelebs	Fringilla coelebs	Bird	Chordata	Aves	Passeriformes	Fringilla coelebs (Common Chaffinch) expands its new range and diversify after introduction to New Zealand from England	N			1.12	male	NELS	TUKU	no	-41.270833	173.283889	-44.066667	-176.6	N	locality, one landmark for NZ and one for offshore island; many sites on the north and sout islands, Nez Zealand.	Synchronic	Phenotypic	123	1		123	Sternum length	othermorphology	linear	raw	ratio	23	19	21.14	21.45	0.911207989	0.566656863	Out	Biotic	Introduction	novel	5	0	0
es0503	p005	s061			Fringilla coelebs	Fringilla coelebs	Bird	Chordata	Aves	Passeriformes	Fringilla coelebs (Common Chaffinch) expands its new range and diversify after introduction to New Zealand from England	N			1.12	male	EYRE	HERB	no	-43.42	172.31	-45.233333	170.783333	N	locality, one landmark for NZ and one for offshore island; many sites on the north and sout islands, Nez Zealand.	Synchronic	Phenotypic	123	1		123	Sternum length	othermorphology	linear	raw	ratio	30	29	21.42	21.39	0.712039325	0.861626369	Out	Biotic	Introduction	novel	5	0	0
es0504	p005	s061			Fringilla coelebs	Fringilla coelebs	Bird	Chordata	Aves	Passeriformes	Fringilla coelebs (Common Chaffinch) expands its new range and diversify after introduction to New Zealand from England	N			1.12	male	EYRE	LONG	no	-43.42	172.31	-46.2	167.833333	N	locality, one landmark for NZ and one for offshore island; many sites on the north and sout islands, Nez Zealand.	Synchronic	Phenotypic	123	1		123	Sternum length	othermorphology	linear	raw	ratio	30	23	21.42	21.11	0.712039325	0.623458098	Out	Biotic	Introduction	novel	5	0	0
es0505	p005	s061			Fringilla coelebs	Fringilla coelebs	Bird	Chordata	Aves	Passeriformes	Fringilla coelebs (Common Chaffinch) expands its new range and diversify after introduction to New Zealand from England	N			1.12	male	EYRE	TUKU	no	-43.42	172.31	-44.066667	-176.6	N	locality, one landmark for NZ and one for offshore island; many sites on the north and sout islands, Nez Zealand.	Synchronic	Phenotypic	123	1		123	Sternum length	othermorphology	linear	raw	ratio	30	19	21.42	21.45	0.712039325	0.566656863	Out	Biotic	Introduction	novel	5	0	0
es0506	p005	s061			Fringilla coelebs	Fringilla coelebs	Bird	Chordata	Aves	Passeriformes	Fringilla coelebs (Common Chaffinch) expands its new range and diversify after introduction to New Zealand from England	N			1.12	male	HERB	LONG	no	-45.233333	170.783333	-46.2	167.833333	N	locality, one landmark for NZ and one for offshore island; many sites on the north and sout islands, Nez Zealand.	Synchronic	Phenotypic	123	1		123	Sternum length	othermorphology	linear	raw	ratio	29	23	21.39	21.11	0.861626369	0.623458098	Out	Biotic	Introduction	novel	5	0	0
es0507	p005	s061			Fringilla coelebs	Fringilla coelebs	Bird	Chordata	Aves	Passeriformes	Fringilla coelebs (Common Chaffinch) expands its new range and diversify after introduction to New Zealand from England	N			1.12	male	HERB	TUKU	no	-45.233333	170.783333	-44.066667	-176.6	N	locality, one landmark for NZ and one for offshore island; many sites on the north and sout islands, Nez Zealand.	Synchronic	Phenotypic	123	1		123	Sternum length	othermorphology	linear	raw	ratio	29	19	21.39	21.45	0.861626369	0.566656863	Out	Biotic	Introduction	novel	5	0	0
es0508	p005	s061			Fringilla coelebs	Fringilla coelebs	Bird	Chordata	Aves	Passeriformes	Fringilla coelebs (Common Chaffinch) expands its new range and diversify after introduction to New Zealand from England	N			1.12	male	LONG	TUKU	no	-46.2	167.833333	-44.066667	-176.6	N	locality, one landmark for NZ and one for offshore island; many sites on the north and sout islands, Nez Zealand.	Synchronic	Phenotypic	123	1		123	Sternum length	othermorphology	linear	raw	ratio	23	19	21.11	21.45	0.623458098	0.566656863	Out	Biotic	Introduction	novel	5	0	0
es0509	p005	s061			Fringilla coelebs	Fringilla coelebs	Bird	Chordata	Aves	Passeriformes	Fringilla coelebs (Common Chaffinch) expands its new range and diversify after introduction to New Zealand from England	N			1.12	male	WOOD	TAUP	no	-36.747222	174.438333	-38.6875	176.0694	N	locality, one landmark for NZ and one for offshore island; many sites on the north and sout islands, Nez Zealand.	Synchronic	Phenotypic	123	1		123	Coracoid length (mm)	othermorphology	linear	raw	ratio	18	23	16.74	16.72	0.381837662	0.383666522	Out	Biotic	Introduction	novel	5	0	0
es0510	p005	s061			Fringilla coelebs	Fringilla coelebs	Bird	Chordata	Aves	Passeriformes	Fringilla coelebs (Common Chaffinch) expands its new range and diversify after introduction to New Zealand from England	N			1.12	male	WOOD	WELL	no	-36.747222	174.438333	-41.288889	174.777222	N	locality, one landmark for NZ and one for offshore island; many sites on the north and sout islands, Nez Zealand.	Synchronic	Phenotypic	123	1		123	Coracoid length (mm)	othermorphology	linear	raw	ratio	18	15	16.74	16.6	0.381837662	0.503487835	Out	Biotic	Introduction	novel	5	0	0
es0511	p005	s061			Fringilla coelebs	Fringilla coelebs	Bird	Chordata	Aves	Passeriformes	Fringilla coelebs (Common Chaffinch) expands its new range and diversify after introduction to New Zealand from England	N			1.12	male	WOOD	NELS	no	-36.747222	174.438333	-41.270833	173.283889	N	locality, one landmark for NZ and one for offshore island; many sites on the north and sout islands, Nez Zealand.	Synchronic	Phenotypic	123	1		123	Coracoid length (mm)	othermorphology	linear	raw	ratio	18	23	16.74	16.58	0.381837662	0.479583152	Out	Biotic	Introduction	novel	5	0	0
es0512	p005	s061			Fringilla coelebs	Fringilla coelebs	Bird	Chordata	Aves	Passeriformes	Fringilla coelebs (Common Chaffinch) expands its new range and diversify after introduction to New Zealand from England	N			1.12	male	WOOD	EYRE	no	-36.747222	174.438333	-43.42	172.31	N	locality, one landmark for NZ and one for offshore island; many sites on the north and sout islands, Nez Zealand.	Synchronic	Phenotypic	123	1		123	Coracoid length (mm)	othermorphology	linear	raw	ratio	18	30	16.74	16.76	0.381837662	0.492950302	Out	Biotic	Introduction	novel	5	0	0
es0513	p005	s061			Fringilla coelebs	Fringilla coelebs	Bird	Chordata	Aves	Passeriformes	Fringilla coelebs (Common Chaffinch) expands its new range and diversify after introduction to New Zealand from England	N			1.12	male	WOOD	HERB	no	-36.747222	174.438333	-45.233333	170.783333	N	locality, one landmark for NZ and one for offshore island; many sites on the north and sout islands, Nez Zealand.	Synchronic	Phenotypic	123	1		123	Coracoid length (mm)	othermorphology	linear	raw	ratio	18	29	16.74	16.71	0.381837662	0.376961536	Out	Biotic	Introduction	novel	5	0	0
es0514	p005	s061			Fringilla coelebs	Fringilla coelebs	Bird	Chordata	Aves	Passeriformes	Fringilla coelebs (Common Chaffinch) expands its new range and diversify after introduction to New Zealand from England	N			1.12	male	WOOD	LONG	no	-36.747222	174.438333	-46.2	167.833333	N	locality, one landmark for NZ and one for offshore island; many sites on the north and sout islands, Nez Zealand.	Synchronic	Phenotypic	123	1		123	Coracoid length (mm)	othermorphology	linear	raw	ratio	18	23	16.74	16.54	0.381837662	0.431624837	Out	Biotic	Introduction	novel	5	0	0
es0515	p005	s061			Fringilla coelebs	Fringilla coelebs	Bird	Chordata	Aves	Passeriformes	Fringilla coelebs (Common Chaffinch) expands its new range and diversify after introduction to New Zealand from England	N			1.12	male	WOOD	TUKU	no	-36.747222	174.438333	-44.066667	-176.6	N	locality, one landmark for NZ and one for offshore island; many sites on the north and sout islands, Nez Zealand.	Synchronic	Phenotypic	123	1		123	Coracoid length (mm)	othermorphology	linear	raw	ratio	18	19	16.74	16.76	0.381837662	0.610245852	Out	Biotic	Introduction	novel	5	0	0
es0516	p005	s061			Fringilla coelebs	Fringilla coelebs	Bird	Chordata	Aves	Passeriformes	Fringilla coelebs (Common Chaffinch) expands its new range and diversify after introduction to New Zealand from England	N			1.12	male	TAUP	WELL	no	-38.6875	176.0694	-41.288889	174.777222	N	locality, one landmark for NZ and one for offshore island; many sites on the north and sout islands, Nez Zealand.	Synchronic	Phenotypic	123	1		123	Coracoid length (mm)	othermorphology	linear	raw	ratio	23	15	16.72	16.6	0.383666522	0.503487835	Out	Biotic	Introduction	novel	5	0	0
es0517	p005	s061			Fringilla coelebs	Fringilla coelebs	Bird	Chordata	Aves	Passeriformes	Fringilla coelebs (Common Chaffinch) expands its new range and diversify after introduction to New Zealand from England	N			1.12	male	TAUP	NELS	no	-38.6875	176.0694	-41.270833	173.283889	N	locality, one landmark for NZ and one for offshore island; many sites on the north and sout islands, Nez Zealand.	Synchronic	Phenotypic	123	1		123	Coracoid length (mm)	othermorphology	linear	raw	ratio	23	23	16.72	16.58	0.383666522	0.479583152	Out	Biotic	Introduction	novel	5	0	0
es0518	p005	s061			Fringilla coelebs	Fringilla coelebs	Bird	Chordata	Aves	Passeriformes	Fringilla coelebs (Common Chaffinch) expands its new range and diversify after introduction to New Zealand from England	N			1.12	male	TAUP	EYRE	no	-38.6875	176.0694	-43.42	172.31	N	locality, one landmark for NZ and one for offshore island; many sites on the north and sout islands, Nez Zealand.	Synchronic	Phenotypic	123	1		123	Coracoid length (mm)	othermorphology	linear	raw	ratio	23	30	16.72	16.76	0.383666522	0.492950302	Out	Biotic	Introduction	novel	5	0	0
es0519	p005	s061			Fringilla coelebs	Fringilla coelebs	Bird	Chordata	Aves	Passeriformes	Fringilla coelebs (Common Chaffinch) expands its new range and diversify after introduction to New Zealand from England	N			1.12	male	TAUP	HERB	no	-38.6875	176.0694	-45.233333	170.783333	N	locality, one landmark for NZ and one for offshore island; many sites on the north and sout islands, Nez Zealand.	Synchronic	Phenotypic	123	1		123	Coracoid length (mm)	othermorphology	linear	raw	ratio	23	29	16.72	16.71	0.383666522	0.376961536	Out	Biotic	Introduction	novel	5	0	0
es0520	p005	s061			Fringilla coelebs	Fringilla coelebs	Bird	Chordata	Aves	Passeriformes	Fringilla coelebs (Common Chaffinch) expands its new range and diversify after introduction to New Zealand from England	N			1.12	male	TAUP	LONG	no	-38.6875	176.0694	-46.2	167.833333	N	locality, one landmark for NZ and one for offshore island; many sites on the north and sout islands, Nez Zealand.	Synchronic	Phenotypic	123	1		123	Coracoid length (mm)	othermorphology	linear	raw	ratio	23	23	16.72	16.54	0.383666522	0.431624837	Out	Biotic	Introduction	novel	5	0	0
es0521	p005	s061			Fringilla coelebs	Fringilla coelebs	Bird	Chordata	Aves	Passeriformes	Fringilla coelebs (Common Chaffinch) expands its new range and diversify after introduction to New Zealand from England	N			1.12	male	TAUP	TUKU	no	-38.6875	176.0694	-44.066667	-176.6	N	locality, one landmark for NZ and one for offshore island; many sites on the north and sout islands, Nez Zealand.	Synchronic	Phenotypic	123	1		123	Coracoid length (mm)	othermorphology	linear	raw	ratio	23	19	16.72	16.76	0.383666522	0.610245852	Out	Biotic	Introduction	novel	5	0	0
es0522	p005	s061			Fringilla coelebs	Fringilla coelebs	Bird	Chordata	Aves	Passeriformes	Fringilla coelebs (Common Chaffinch) expands its new range and diversify after introduction to New Zealand from England	N			1.12	male	WELL	NELS	no	-41.288889	174.777222	-41.270833	173.283889	N	locality, one landmark for NZ and one for offshore island; many sites on the north and sout islands, Nez Zealand.	Synchronic	Phenotypic	123	1		123	Coracoid length (mm)	othermorphology	linear	raw	ratio	15	23	16.6	16.58	0.503487835	0.479583152	Out	Biotic	Introduction	novel	5	0	0
es0523	p005	s061			Fringilla coelebs	Fringilla coelebs	Bird	Chordata	Aves	Passeriformes	Fringilla coelebs (Common Chaffinch) expands its new range and diversify after introduction to New Zealand from England	N			1.12	male	WELL	EYRE	no	-41.288889	174.777222	-43.42	172.31	N	locality, one landmark for NZ and one for offshore island; many sites on the north and sout islands, Nez Zealand.	Synchronic	Phenotypic	123	1		123	Coracoid length (mm)	othermorphology	linear	raw	ratio	15	30	16.6	16.76	0.503487835	0.492950302	Out	Biotic	Introduction	novel	5	0	0
es0524	p005	s061			Fringilla coelebs	Fringilla coelebs	Bird	Chordata	Aves	Passeriformes	Fringilla coelebs (Common Chaffinch) expands its new range and diversify after introduction to New Zealand from England	N			1.12	male	WELL	HERB	no	-41.288889	174.777222	-45.233333	170.783333	N	locality, one landmark for NZ and one for offshore island; many sites on the north and sout islands, Nez Zealand.	Synchronic	Phenotypic	123	1		123	Coracoid length (mm)	othermorphology	linear	raw	ratio	15	29	16.6	16.71	0.503487835	0.376961536	Out	Biotic	Introduction	novel	5	0	0
es0525	p005	s061			Fringilla coelebs	Fringilla coelebs	Bird	Chordata	Aves	Passeriformes	Fringilla coelebs (Common Chaffinch) expands its new range and diversify after introduction to New Zealand from England	N			1.12	male	WELL	LONG	no	-41.288889	174.777222	-46.2	167.833333	N	locality, one landmark for NZ and one for offshore island; many sites on the north and sout islands, Nez Zealand.	Synchronic	Phenotypic	123	1		123	Coracoid length (mm)	othermorphology	linear	raw	ratio	15	23	16.6	16.54	0.503487835	0.431624837	Out	Biotic	Introduction	novel	5	0	0
es0526	p005	s061			Fringilla coelebs	Fringilla coelebs	Bird	Chordata	Aves	Passeriformes	Fringilla coelebs (Common Chaffinch) expands its new range and diversify after introduction to New Zealand from England	N			1.12	male	WELL	TUKU	no	-41.288889	174.777222	-44.066667	-176.6	N	locality, one landmark for NZ and one for offshore island; many sites on the north and sout islands, Nez Zealand.	Synchronic	Phenotypic	123	1		123	Coracoid length (mm)	othermorphology	linear	raw	ratio	15	19	16.6	16.76	0.503487835	0.610245852	Out	Biotic	Introduction	novel	5	0	0
es0527	p005	s061			Fringilla coelebs	Fringilla coelebs	Bird	Chordata	Aves	Passeriformes	Fringilla coelebs (Common Chaffinch) expands its new range and diversify after introduction to New Zealand from England	N			1.12	male	NELS	EYRE	no	-41.270833	173.283889	-43.42	172.31	N	locality, one landmark for NZ and one for offshore island; many sites on the north and sout islands, Nez Zealand.	Synchronic	Phenotypic	123	1		123	Coracoid length (mm)	othermorphology	linear	raw	ratio	23	30	16.58	16.76	0.479583152	0.492950302	Out	Biotic	Introduction	novel	5	0	0
es0528	p005	s061			Fringilla coelebs	Fringilla coelebs	Bird	Chordata	Aves	Passeriformes	Fringilla coelebs (Common Chaffinch) expands its new range and diversify after introduction to New Zealand from England	N			1.12	male	NELS	HERB	no	-41.270833	173.283889	-45.233333	170.783333	N	locality, one landmark for NZ and one for offshore island; many sites on the north and sout islands, Nez Zealand.	Synchronic	Phenotypic	123	1		123	Coracoid length (mm)	othermorphology	linear	raw	ratio	23	29	16.58	16.71	0.479583152	0.376961536	Out	Biotic	Introduction	novel	5	0	0
es0529	p005	s061			Fringilla coelebs	Fringilla coelebs	Bird	Chordata	Aves	Passeriformes	Fringilla coelebs (Common Chaffinch) expands its new range and diversify after introduction to New Zealand from England	N			1.12	male	NELS	LONG	no	-41.270833	173.283889	-46.2	167.833333	N	locality, one landmark for NZ and one for offshore island; many sites on the north and sout islands, Nez Zealand.	Synchronic	Phenotypic	123	1		123	Coracoid length (mm)	othermorphology	linear	raw	ratio	23	23	16.58	16.54	0.479583152	0.431624837	Out	Biotic	Introduction	novel	5	0	0
es0530	p005	s061			Fringilla coelebs	Fringilla coelebs	Bird	Chordata	Aves	Passeriformes	Fringilla coelebs (Common Chaffinch) expands its new range and diversify after introduction to New Zealand from England	N			1.12	male	NELS	TUKU	no	-41.270833	173.283889	-44.066667	-176.6	N	locality, one landmark for NZ and one for offshore island; many sites on the north and sout islands, Nez Zealand.	Synchronic	Phenotypic	123	1		123	Coracoid length (mm)	othermorphology	linear	raw	ratio	23	19	16.58	16.76	0.479583152	0.610245852	Out	Biotic	Introduction	novel	5	0	0
es0531	p005	s061			Fringilla coelebs	Fringilla coelebs	Bird	Chordata	Aves	Passeriformes	Fringilla coelebs (Common Chaffinch) expands its new range and diversify after introduction to New Zealand from England	N			1.12	male	EYRE	HERB	no	-43.42	172.31	-45.233333	170.783333	N	locality, one landmark for NZ and one for offshore island; many sites on the north and sout islands, Nez Zealand.	Synchronic	Phenotypic	123	1		123	Coracoid length (mm)	othermorphology	linear	raw	ratio	30	29	16.76	16.71	0.492950302	0.376961536	Out	Biotic	Introduction	novel	5	0	0
es0532	p005	s061			Fringilla coelebs	Fringilla coelebs	Bird	Chordata	Aves	Passeriformes	Fringilla coelebs (Common Chaffinch) expands its new range and diversify after introduction to New Zealand from England	N			1.12	male	EYRE	LONG	no	-43.42	172.31	-46.2	167.833333	N	locality, one landmark for NZ and one for offshore island; many sites on the north and sout islands, Nez Zealand.	Synchronic	Phenotypic	123	1		123	Coracoid length (mm)	othermorphology	linear	raw	ratio	30	23	16.76	16.54	0.492950302	0.431624837	Out	Biotic	Introduction	novel	5	0	0
es0533	p005	s061			Fringilla coelebs	Fringilla coelebs	Bird	Chordata	Aves	Passeriformes	Fringilla coelebs (Common Chaffinch) expands its new range and diversify after introduction to New Zealand from England	N			1.12	male	EYRE	TUKU	no	-43.42	172.31	-44.066667	-176.6	N	locality, one landmark for NZ and one for offshore island; many sites on the north and sout islands, Nez Zealand.	Synchronic	Phenotypic	123	1		123	Coracoid length (mm)	othermorphology	linear	raw	ratio	30	19	16.76	16.76	0.492950302	0.610245852	Out	Biotic	Introduction	novel	5	0	0
es0534	p005	s061			Fringilla coelebs	Fringilla coelebs	Bird	Chordata	Aves	Passeriformes	Fringilla coelebs (Common Chaffinch) expands its new range and diversify after introduction to New Zealand from England	N			1.12	male	HERB	LONG	no	-45.233333	170.783333	-46.2	167.833333	N	locality, one landmark for NZ and one for offshore island; many sites on the north and sout islands, Nez Zealand.	Synchronic	Phenotypic	123	1		123	Coracoid length (mm)	othermorphology	linear	raw	ratio	29	23	16.71	16.54	0.376961536	0.431624837	Out	Biotic	Introduction	novel	5	0	0
es0535	p005	s061			Fringilla coelebs	Fringilla coelebs	Bird	Chordata	Aves	Passeriformes	Fringilla coelebs (Common Chaffinch) expands its new range and diversify after introduction to New Zealand from England	N			1.12	male	HERB	TUKU	no	-45.233333	170.783333	-44.066667	-176.6	N	locality, one landmark for NZ and one for offshore island; many sites on the north and sout islands, Nez Zealand.	Synchronic	Phenotypic	123	1		123	Coracoid length (mm)	othermorphology	linear	raw	ratio	29	19	16.71	16.76	0.376961536	0.610245852	Out	Biotic	Introduction	novel	5	0	0
es0536	p005	s061			Fringilla coelebs	Fringilla coelebs	Bird	Chordata	Aves	Passeriformes	Fringilla coelebs (Common Chaffinch) expands its new range and diversify after introduction to New Zealand from England	N			1.12	male	LONG	TUKU	no	-46.2	167.833333	-44.066667	-176.6	N	locality, one landmark for NZ and one for offshore island; many sites on the north and sout islands, Nez Zealand.	Synchronic	Phenotypic	123	1		123	Coracoid length (mm)	othermorphology	linear	raw	ratio	23	19	16.54	16.76	0.431624837	0.610245852	Out	Biotic	Introduction	novel	5	0	0
es0537	p005	s061			Fringilla coelebs	Fringilla coelebs	Bird	Chordata	Aves	Passeriformes	Fringilla coelebs (Common Chaffinch) expands its new range and diversify after introduction to New Zealand from England	N			1.12	male	WOOD	TAUP	no	-36.747222	174.438333	-38.6875	176.0694	N	locality, one landmark for NZ and one for offshore island; many sites on the north and sout islands, Nez Zealand.	Synchronic	Phenotypic	123	1		123	Femur length (mm)	othermorphology	linear	raw	ratio	18	23	15.33	15.36	0.339411255	0.287749891	Out	Biotic	Introduction	novel	5	0	0
es0538	p005	s061			Fringilla coelebs	Fringilla coelebs	Bird	Chordata	Aves	Passeriformes	Fringilla coelebs (Common Chaffinch) expands its new range and diversify after introduction to New Zealand from England	N			1.12	male	WOOD	WELL	no	-36.747222	174.438333	-41.288889	174.777222	N	locality, one landmark for NZ and one for offshore island; many sites on the north and sout islands, Nez Zealand.	Synchronic	Phenotypic	123	1		123	Femur length (mm)	othermorphology	linear	raw	ratio	18	15	15.33	15.22	0.339411255	0.464758002	Out	Biotic	Introduction	novel	5	0	0
es0539	p005	s061			Fringilla coelebs	Fringilla coelebs	Bird	Chordata	Aves	Passeriformes	Fringilla coelebs (Common Chaffinch) expands its new range and diversify after introduction to New Zealand from England	N			1.12	male	WOOD	NELS	no	-36.747222	174.438333	-41.270833	173.283889	N	locality, one landmark for NZ and one for offshore island; many sites on the north and sout islands, Nez Zealand.	Synchronic	Phenotypic	123	1		123	Femur length (mm)	othermorphology	linear	raw	ratio	18	23	15.33	15.22	0.339411255	0.479583152	Out	Biotic	Introduction	novel	5	0	0
es0540	p005	s061			Fringilla coelebs	Fringilla coelebs	Bird	Chordata	Aves	Passeriformes	Fringilla coelebs (Common Chaffinch) expands its new range and diversify after introduction to New Zealand from England	N			1.12	male	WOOD	EYRE	no	-36.747222	174.438333	-43.42	172.31	N	locality, one landmark for NZ and one for offshore island; many sites on the north and sout islands, Nez Zealand.	Synchronic	Phenotypic	123	1		123	Femur length (mm)	othermorphology	linear	raw	ratio	18	30	15.33	15.42	0.339411255	0.547722558	Out	Biotic	Introduction	novel	5	0	0
es0541	p005	s061			Fringilla coelebs	Fringilla coelebs	Bird	Chordata	Aves	Passeriformes	Fringilla coelebs (Common Chaffinch) expands its new range and diversify after introduction to New Zealand from England	N			1.12	male	WOOD	HERB	no	-36.747222	174.438333	-45.233333	170.783333	N	locality, one landmark for NZ and one for offshore island; many sites on the north and sout islands, Nez Zealand.	Synchronic	Phenotypic	123	1		123	Femur length (mm)	othermorphology	linear	raw	ratio	18	29	15.33	15.37	0.339411255	0.430813185	Out	Biotic	Introduction	novel	5	0	0
es0542	p005	s061			Fringilla coelebs	Fringilla coelebs	Bird	Chordata	Aves	Passeriformes	Fringilla coelebs (Common Chaffinch) expands its new range and diversify after introduction to New Zealand from England	N			1.12	male	WOOD	LONG	no	-36.747222	174.438333	-46.2	167.833333	N	locality, one landmark for NZ and one for offshore island; many sites on the north and sout islands, Nez Zealand.	Synchronic	Phenotypic	123	1		123	Femur length (mm)	othermorphology	linear	raw	ratio	18	23	15.33	15.28	0.339411255	0.383666522	Out	Biotic	Introduction	novel	5	0	0
es0543	p005	s061			Fringilla coelebs	Fringilla coelebs	Bird	Chordata	Aves	Passeriformes	Fringilla coelebs (Common Chaffinch) expands its new range and diversify after introduction to New Zealand from England	N			1.12	male	WOOD	TUKU	no	-36.747222	174.438333	-44.066667	-176.6	N	locality, one landmark for NZ and one for offshore island; many sites on the north and sout islands, Nez Zealand.	Synchronic	Phenotypic	123	1		123	Femur length (mm)	othermorphology	linear	raw	ratio	18	19	15.33	15.24	0.339411255	0.479478884	Out	Biotic	Introduction	novel	5	0	0
es0544	p005	s061			Fringilla coelebs	Fringilla coelebs	Bird	Chordata	Aves	Passeriformes	Fringilla coelebs (Common Chaffinch) expands its new range and diversify after introduction to New Zealand from England	N			1.12	male	TAUP	WELL	no	-38.6875	176.0694	-41.288889	174.777222	N	locality, one landmark for NZ and one for offshore island; many sites on the north and sout islands, Nez Zealand.	Synchronic	Phenotypic	123	1		123	Femur length (mm)	othermorphology	linear	raw	ratio	23	15	15.36	15.22	0.287749891	0.464758002	Out	Biotic	Introduction	novel	5	0	0
es0545	p005	s061			Fringilla coelebs	Fringilla coelebs	Bird	Chordata	Aves	Passeriformes	Fringilla coelebs (Common Chaffinch) expands its new range and diversify after introduction to New Zealand from England	N			1.12	male	TAUP	NELS	no	-38.6875	176.0694	-41.270833	173.283889	N	locality, one landmark for NZ and one for offshore island; many sites on the north and sout islands, Nez Zealand.	Synchronic	Phenotypic	123	1		123	Femur length (mm)	othermorphology	linear	raw	ratio	23	23	15.36	15.22	0.287749891	0.479583152	Out	Biotic	Introduction	novel	5	0	0
es0546	p005	s061			Fringilla coelebs	Fringilla coelebs	Bird	Chordata	Aves	Passeriformes	Fringilla coelebs (Common Chaffinch) expands its new range and diversify after introduction to New Zealand from England	N			1.12	male	TAUP	EYRE	no	-38.6875	176.0694	-43.42	172.31	N	locality, one landmark for NZ and one for offshore island; many sites on the north and sout islands, Nez Zealand.	Synchronic	Phenotypic	123	1		123	Femur length (mm)	othermorphology	linear	raw	ratio	23	30	15.36	15.42	0.287749891	0.547722558	Out	Biotic	Introduction	novel	5	0	0
es0547	p005	s061			Fringilla coelebs	Fringilla coelebs	Bird	Chordata	Aves	Passeriformes	Fringilla coelebs (Common Chaffinch) expands its new range and diversify after introduction to New Zealand from England	N			1.12	male	TAUP	HERB	no	-38.6875	176.0694	-45.233333	170.783333	N	locality, one landmark for NZ and one for offshore island; many sites on the north and sout islands, Nez Zealand.	Synchronic	Phenotypic	123	1		123	Femur length (mm)	othermorphology	linear	raw	ratio	23	29	15.36	15.37	0.287749891	0.430813185	Out	Biotic	Introduction	novel	5	0	0
es0548	p005	s061			Fringilla coelebs	Fringilla coelebs	Bird	Chordata	Aves	Passeriformes	Fringilla coelebs (Common Chaffinch) expands its new range and diversify after introduction to New Zealand from England	N			1.12	male	TAUP	LONG	no	-38.6875	176.0694	-46.2	167.833333	N	locality, one landmark for NZ and one for offshore island; many sites on the north and sout islands, Nez Zealand.	Synchronic	Phenotypic	123	1		123	Femur length (mm)	othermorphology	linear	raw	ratio	23	23	15.36	15.28	0.287749891	0.383666522	Out	Biotic	Introduction	novel	5	0	0
es0549	p005	s061			Fringilla coelebs	Fringilla coelebs	Bird	Chordata	Aves	Passeriformes	Fringilla coelebs (Common Chaffinch) expands its new range and diversify after introduction to New Zealand from England	N			1.12	male	TAUP	TUKU	no	-38.6875	176.0694	-44.066667	-176.6	N	locality, one landmark for NZ and one for offshore island; many sites on the north and sout islands, Nez Zealand.	Synchronic	Phenotypic	123	1		123	Femur length (mm)	othermorphology	linear	raw	ratio	23	19	15.36	15.24	0.287749891	0.479478884	Out	Biotic	Introduction	novel	5	0	0
es0550	p005	s061			Fringilla coelebs	Fringilla coelebs	Bird	Chordata	Aves	Passeriformes	Fringilla coelebs (Common Chaffinch) expands its new range and diversify after introduction to New Zealand from England	N			1.12	male	WELL	NELS	no	-41.288889	174.777222	-41.270833	173.283889	N	locality, one landmark for NZ and one for offshore island; many sites on the north and sout islands, Nez Zealand.	Synchronic	Phenotypic	123	1		123	Femur length (mm)	othermorphology	linear	raw	ratio	15	23	15.22	15.22	0.464758002	0.479583152	Out	Biotic	Introduction	novel	5	0	0
es0551	p005	s061			Fringilla coelebs	Fringilla coelebs	Bird	Chordata	Aves	Passeriformes	Fringilla coelebs (Common Chaffinch) expands its new range and diversify after introduction to New Zealand from England	N			1.12	male	WELL	EYRE	no	-41.288889	174.777222	-43.42	172.31	N	locality, one landmark for NZ and one for offshore island; many sites on the north and sout islands, Nez Zealand.	Synchronic	Phenotypic	123	1		123	Femur length (mm)	othermorphology	linear	raw	ratio	15	30	15.22	15.42	0.464758002	0.547722558	Out	Biotic	Introduction	novel	5	0	0
es0552	p005	s061			Fringilla coelebs	Fringilla coelebs	Bird	Chordata	Aves	Passeriformes	Fringilla coelebs (Common Chaffinch) expands its new range and diversify after introduction to New Zealand from England	N			1.12	male	WELL	HERB	no	-41.288889	174.777222	-45.233333	170.783333	N	locality, one landmark for NZ and one for offshore island; many sites on the north and sout islands, Nez Zealand.	Synchronic	Phenotypic	123	1		123	Femur length (mm)	othermorphology	linear	raw	ratio	15	29	15.22	15.37	0.464758002	0.430813185	Out	Biotic	Introduction	novel	5	0	0
es0553	p005	s061			Fringilla coelebs	Fringilla coelebs	Bird	Chordata	Aves	Passeriformes	Fringilla coelebs (Common Chaffinch) expands its new range and diversify after introduction to New Zealand from England	N			1.12	male	WELL	LONG	no	-41.288889	174.777222	-46.2	167.833333	N	locality, one landmark for NZ and one for offshore island; many sites on the north and sout islands, Nez Zealand.	Synchronic	Phenotypic	123	1		123	Femur length (mm)	othermorphology	linear	raw	ratio	15	23	15.22	15.28	0.464758002	0.383666522	Out	Biotic	Introduction	novel	5	0	0
es0554	p005	s061			Fringilla coelebs	Fringilla coelebs	Bird	Chordata	Aves	Passeriformes	Fringilla coelebs (Common Chaffinch) expands its new range and diversify after introduction to New Zealand from England	N			1.12	male	WELL	TUKU	no	-41.288889	174.777222	-44.066667	-176.6	N	locality, one landmark for NZ and one for offshore island; many sites on the north and sout islands, Nez Zealand.	Synchronic	Phenotypic	123	1		123	Femur length (mm)	othermorphology	linear	raw	ratio	15	19	15.22	15.24	0.464758002	0.479478884	Out	Biotic	Introduction	novel	5	0	0
es0555	p005	s061			Fringilla coelebs	Fringilla coelebs	Bird	Chordata	Aves	Passeriformes	Fringilla coelebs (Common Chaffinch) expands its new range and diversify after introduction to New Zealand from England	N			1.12	male	NELS	EYRE	no	-41.270833	173.283889	-43.42	172.31	N	locality, one landmark for NZ and one for offshore island; many sites on the north and sout islands, Nez Zealand.	Synchronic	Phenotypic	123	1		123	Femur length (mm)	othermorphology	linear	raw	ratio	23	30	15.22	15.42	0.479583152	0.547722558	Out	Biotic	Introduction	novel	5	0	0
es0556	p005	s061			Fringilla coelebs	Fringilla coelebs	Bird	Chordata	Aves	Passeriformes	Fringilla coelebs (Common Chaffinch) expands its new range and diversify after introduction to New Zealand from England	N			1.12	male	NELS	HERB	no	-41.270833	173.283889	-45.233333	170.783333	N	locality, one landmark for NZ and one for offshore island; many sites on the north and sout islands, Nez Zealand.	Synchronic	Phenotypic	123	1		123	Femur length (mm)	othermorphology	linear	raw	ratio	23	29	15.22	15.37	0.479583152	0.430813185	Out	Biotic	Introduction	novel	5	0	0
es0557	p005	s061			Fringilla coelebs	Fringilla coelebs	Bird	Chordata	Aves	Passeriformes	Fringilla coelebs (Common Chaffinch) expands its new range and diversify after introduction to New Zealand from England	N			1.12	male	NELS	LONG	no	-41.270833	173.283889	-46.2	167.833333	N	locality, one landmark for NZ and one for offshore island; many sites on the north and sout islands, Nez Zealand.	Synchronic	Phenotypic	123	1		123	Femur length (mm)	othermorphology	linear	raw	ratio	23	23	15.22	15.28	0.479583152	0.383666522	Out	Biotic	Introduction	novel	5	0	0
es0558	p005	s061			Fringilla coelebs	Fringilla coelebs	Bird	Chordata	Aves	Passeriformes	Fringilla coelebs (Common Chaffinch) expands its new range and diversify after introduction to New Zealand from England	N			1.12	male	NELS	TUKU	no	-41.270833	173.283889	-44.066667	-176.6	N	locality, one landmark for NZ and one for offshore island; many sites on the north and sout islands, Nez Zealand.	Synchronic	Phenotypic	123	1		123	Femur length (mm)	othermorphology	linear	raw	ratio	23	19	15.22	15.24	0.479583152	0.479478884	Out	Biotic	Introduction	novel	5	0	0
es0559	p005	s061			Fringilla coelebs	Fringilla coelebs	Bird	Chordata	Aves	Passeriformes	Fringilla coelebs (Common Chaffinch) expands its new range and diversify after introduction to New Zealand from England	N			1.12	male	EYRE	HERB	no	-43.42	172.31	-45.233333	170.783333	N	locality, one landmark for NZ and one for offshore island; many sites on the north and sout islands, Nez Zealand.	Synchronic	Phenotypic	123	1		123	Femur length (mm)	othermorphology	linear	raw	ratio	30	29	15.42	15.37	0.547722558	0.430813185	Out	Biotic	Introduction	novel	5	0	0
es0560	p005	s061			Fringilla coelebs	Fringilla coelebs	Bird	Chordata	Aves	Passeriformes	Fringilla coelebs (Common Chaffinch) expands its new range and diversify after introduction to New Zealand from England	N			1.12	male	EYRE	LONG	no	-43.42	172.31	-46.2	167.833333	N	locality, one landmark for NZ and one for offshore island; many sites on the north and sout islands, Nez Zealand.	Synchronic	Phenotypic	123	1		123	Femur length (mm)	othermorphology	linear	raw	ratio	30	23	15.42	15.28	0.547722558	0.383666522	Out	Biotic	Introduction	novel	5	0	0
es0561	p005	s061			Fringilla coelebs	Fringilla coelebs	Bird	Chordata	Aves	Passeriformes	Fringilla coelebs (Common Chaffinch) expands its new range and diversify after introduction to New Zealand from England	N			1.12	male	EYRE	TUKU	no	-43.42	172.31	-44.066667	-176.6	N	locality, one landmark for NZ and one for offshore island; many sites on the north and sout islands, Nez Zealand.	Synchronic	Phenotypic	123	1		123	Femur length (mm)	othermorphology	linear	raw	ratio	30	19	15.42	15.24	0.547722558	0.479478884	Out	Biotic	Introduction	novel	5	0	0
es0562	p005	s061			Fringilla coelebs	Fringilla coelebs	Bird	Chordata	Aves	Passeriformes	Fringilla coelebs (Common Chaffinch) expands its new range and diversify after introduction to New Zealand from England	N			1.12	male	HERB	LONG	no	-45.233333	170.783333	-46.2	167.833333	N	locality, one landmark for NZ and one for offshore island; many sites on the north and sout islands, Nez Zealand.	Synchronic	Phenotypic	123	1		123	Femur length (mm)	othermorphology	linear	raw	ratio	29	23	15.37	15.28	0.430813185	0.383666522	Out	Biotic	Introduction	novel	5	0	0
es0563	p005	s061			Fringilla coelebs	Fringilla coelebs	Bird	Chordata	Aves	Passeriformes	Fringilla coelebs (Common Chaffinch) expands its new range and diversify after introduction to New Zealand from England	N			1.12	male	HERB	TUKU	no	-45.233333	170.783333	-44.066667	-176.6	N	locality, one landmark for NZ and one for offshore island; many sites on the north and sout islands, Nez Zealand.	Synchronic	Phenotypic	123	1		123	Femur length (mm)	othermorphology	linear	raw	ratio	29	19	15.37	15.24	0.430813185	0.479478884	Out	Biotic	Introduction	novel	5	0	0
es0564	p005	s061			Fringilla coelebs	Fringilla coelebs	Bird	Chordata	Aves	Passeriformes	Fringilla coelebs (Common Chaffinch) expands its new range and diversify after introduction to New Zealand from England	N			1.12	male	LONG	TUKU	no	-46.2	167.833333	-44.066667	-176.6	N	locality, one landmark for NZ and one for offshore island; many sites on the north and sout islands, Nez Zealand.	Synchronic	Phenotypic	123	1		123	Femur length (mm)	othermorphology	linear	raw	ratio	23	19	15.28	15.24	0.383666522	0.479478884	Out	Biotic	Introduction	novel	5	0	0
es0565	p005	s061			Fringilla coelebs	Fringilla coelebs	Bird	Chordata	Aves	Passeriformes	Fringilla coelebs (Common Chaffinch) expands its new range and diversify after introduction to New Zealand from England	N			1.12	male	WOOD	TAUP	no	-36.747222	174.438333	-38.6875	176.0694	N	locality, one landmark for NZ and one for offshore island; many sites on the north and sout islands, Nez Zealand.	Synchronic	Phenotypic	123	1		123	Tarsometatarsus length (mm)	othermorphology	linear	raw	ratio	18	23	18.32	18.29	0.509116882	0.719374728	Out	Biotic	Introduction	novel	5	0	0
es0566	p005	s061			Fringilla coelebs	Fringilla coelebs	Bird	Chordata	Aves	Passeriformes	Fringilla coelebs (Common Chaffinch) expands its new range and diversify after introduction to New Zealand from England	N			1.12	male	WOOD	WELL	no	-36.747222	174.438333	-41.288889	174.777222	N	locality, one landmark for NZ and one for offshore island; many sites on the north and sout islands, Nez Zealand.	Synchronic	Phenotypic	123	1		123	Tarsometatarsus length (mm)	othermorphology	linear	raw	ratio	18	15	18.32	18.02	0.509116882	0.464758002	Out	Biotic	Introduction	novel	5	0	0
es0567	p005	s061			Fringilla coelebs	Fringilla coelebs	Bird	Chordata	Aves	Passeriformes	Fringilla coelebs (Common Chaffinch) expands its new range and diversify after introduction to New Zealand from England	N			1.12	male	WOOD	NELS	no	-36.747222	174.438333	-41.270833	173.283889	N	locality, one landmark for NZ and one for offshore island; many sites on the north and sout islands, Nez Zealand.	Synchronic	Phenotypic	123	1		123	Tarsometatarsus length (mm)	othermorphology	linear	raw	ratio	18	23	18.32	18.01	0.509116882	0.767333044	Out	Biotic	Introduction	novel	5	0	0
es0568	p005	s061			Fringilla coelebs	Fringilla coelebs	Bird	Chordata	Aves	Passeriformes	Fringilla coelebs (Common Chaffinch) expands its new range and diversify after introduction to New Zealand from England	N			1.12	male	WOOD	EYRE	no	-36.747222	174.438333	-43.42	172.31	N	locality, one landmark for NZ and one for offshore island; many sites on the north and sout islands, Nez Zealand.	Synchronic	Phenotypic	123	1		123	Tarsometatarsus length (mm)	othermorphology	linear	raw	ratio	18	30	18.32	18.28	0.509116882	0.712039325	Out	Biotic	Introduction	novel	5	0	0
es0569	p005	s061			Fringilla coelebs	Fringilla coelebs	Bird	Chordata	Aves	Passeriformes	Fringilla coelebs (Common Chaffinch) expands its new range and diversify after introduction to New Zealand from England	N			1.12	male	WOOD	HERB	no	-36.747222	174.438333	-45.233333	170.783333	N	locality, one landmark for NZ and one for offshore island; many sites on the north and sout islands, Nez Zealand.	Synchronic	Phenotypic	123	1		123	Tarsometatarsus length (mm)	othermorphology	linear	raw	ratio	18	29	18.32	18.12	0.509116882	0.592368129	Out	Biotic	Introduction	novel	5	0	0
es0570	p005	s061			Fringilla coelebs	Fringilla coelebs	Bird	Chordata	Aves	Passeriformes	Fringilla coelebs (Common Chaffinch) expands its new range and diversify after introduction to New Zealand from England	N			1.12	male	WOOD	LONG	no	-36.747222	174.438333	-46.2	167.833333	N	locality, one landmark for NZ and one for offshore island; many sites on the north and sout islands, Nez Zealand.	Synchronic	Phenotypic	123	1		123	Tarsometatarsus length (mm)	othermorphology	linear	raw	ratio	18	23	18.32	18	0.509116882	0.671416413	Out	Biotic	Introduction	novel	5	0	0
es0571	p005	s061			Fringilla coelebs	Fringilla coelebs	Bird	Chordata	Aves	Passeriformes	Fringilla coelebs (Common Chaffinch) expands its new range and diversify after introduction to New Zealand from England	N			1.12	male	WOOD	TUKU	no	-36.747222	174.438333	-44.066667	-176.6	N	locality, one landmark for NZ and one for offshore island; many sites on the north and sout islands, Nez Zealand.	Synchronic	Phenotypic	123	1		123	Tarsometatarsus length (mm)	othermorphology	linear	raw	ratio	18	19	18.32	18.06	0.509116882	0.697423831	Out	Biotic	Introduction	novel	5	0	0
es0572	p005	s061			Fringilla coelebs	Fringilla coelebs	Bird	Chordata	Aves	Passeriformes	Fringilla coelebs (Common Chaffinch) expands its new range and diversify after introduction to New Zealand from England	N			1.12	male	TAUP	WELL	no	-38.6875	176.0694	-41.288889	174.777222	N	locality, one landmark for NZ and one for offshore island; many sites on the north and sout islands, Nez Zealand.	Synchronic	Phenotypic	123	1		123	Tarsometatarsus length (mm)	othermorphology	linear	raw	ratio	23	15	18.29	18.02	0.719374728	0.464758002	Out	Biotic	Introduction	novel	5	0	0
es0573	p005	s061			Fringilla coelebs	Fringilla coelebs	Bird	Chordata	Aves	Passeriformes	Fringilla coelebs (Common Chaffinch) expands its new range and diversify after introduction to New Zealand from England	N			1.12	male	TAUP	NELS	no	-38.6875	176.0694	-41.270833	173.283889	N	locality, one landmark for NZ and one for offshore island; many sites on the north and sout islands, Nez Zealand.	Synchronic	Phenotypic	123	1		123	Tarsometatarsus length (mm)	othermorphology	linear	raw	ratio	23	23	18.29	18.01	0.719374728	0.767333044	Out	Biotic	Introduction	novel	5	0	0
es0574	p005	s061			Fringilla coelebs	Fringilla coelebs	Bird	Chordata	Aves	Passeriformes	Fringilla coelebs (Common Chaffinch) expands its new range and diversify after introduction to New Zealand from England	N			1.12	male	TAUP	EYRE	no	-38.6875	176.0694	-43.42	172.31	N	locality, one landmark for NZ and one for offshore island; many sites on the north and sout islands, Nez Zealand.	Synchronic	Phenotypic	123	1		123	Tarsometatarsus length (mm)	othermorphology	linear	raw	ratio	23	30	18.29	18.28	0.719374728	0.712039325	Out	Biotic	Introduction	novel	5	0	0
es0575	p005	s061			Fringilla coelebs	Fringilla coelebs	Bird	Chordata	Aves	Passeriformes	Fringilla coelebs (Common Chaffinch) expands its new range and diversify after introduction to New Zealand from England	N			1.12	male	TAUP	HERB	no	-38.6875	176.0694	-45.233333	170.783333	N	locality, one landmark for NZ and one for offshore island; many sites on the north and sout islands, Nez Zealand.	Synchronic	Phenotypic	123	1		123	Tarsometatarsus length (mm)	othermorphology	linear	raw	ratio	23	29	18.29	18.12	0.719374728	0.592368129	Out	Biotic	Introduction	novel	5	0	0
es0576	p005	s061			Fringilla coelebs	Fringilla coelebs	Bird	Chordata	Aves	Passeriformes	Fringilla coelebs (Common Chaffinch) expands its new range and diversify after introduction to New Zealand from England	N			1.12	male	TAUP	LONG	no	-38.6875	176.0694	-46.2	167.833333	N	locality, one landmark for NZ and one for offshore island; many sites on the north and sout islands, Nez Zealand.	Synchronic	Phenotypic	123	1		123	Tarsometatarsus length (mm)	othermorphology	linear	raw	ratio	23	23	18.29	18	0.719374728	0.671416413	Out	Biotic	Introduction	novel	5	0	0
es0577	p005	s061			Fringilla coelebs	Fringilla coelebs	Bird	Chordata	Aves	Passeriformes	Fringilla coelebs (Common Chaffinch) expands its new range and diversify after introduction to New Zealand from England	N			1.12	male	TAUP	TUKU	no	-38.6875	176.0694	-44.066667	-176.6	N	locality, one landmark for NZ and one for offshore island; many sites on the north and sout islands, Nez Zealand.	Synchronic	Phenotypic	123	1		123	Tarsometatarsus length (mm)	othermorphology	linear	raw	ratio	23	19	18.29	18.06	0.719374728	0.697423831	Out	Biotic	Introduction	novel	5	0	0
es0578	p005	s061			Fringilla coelebs	Fringilla coelebs	Bird	Chordata	Aves	Passeriformes	Fringilla coelebs (Common Chaffinch) expands its new range and diversify after introduction to New Zealand from England	N			1.12	male	WELL	NELS	no	-41.288889	174.777222	-41.270833	173.283889	N	locality, one landmark for NZ and one for offshore island; many sites on the north and sout islands, Nez Zealand.	Synchronic	Phenotypic	123	1		123	Tarsometatarsus length (mm)	othermorphology	linear	raw	ratio	15	23	18.02	18.01	0.464758002	0.767333044	Out	Biotic	Introduction	novel	5	0	0
es0579	p005	s061			Fringilla coelebs	Fringilla coelebs	Bird	Chordata	Aves	Passeriformes	Fringilla coelebs (Common Chaffinch) expands its new range and diversify after introduction to New Zealand from England	N			1.12	male	WELL	EYRE	no	-41.288889	174.777222	-43.42	172.31	N	locality, one landmark for NZ and one for offshore island; many sites on the north and sout islands, Nez Zealand.	Synchronic	Phenotypic	123	1		123	Tarsometatarsus length (mm)	othermorphology	linear	raw	ratio	15	30	18.02	18.28	0.464758002	0.712039325	Out	Biotic	Introduction	novel	5	0	0
es0580	p005	s061			Fringilla coelebs	Fringilla coelebs	Bird	Chordata	Aves	Passeriformes	Fringilla coelebs (Common Chaffinch) expands its new range and diversify after introduction to New Zealand from England	N			1.12	male	WELL	HERB	no	-41.288889	174.777222	-45.233333	170.783333	N	locality, one landmark for NZ and one for offshore island; many sites on the north and sout islands, Nez Zealand.	Synchronic	Phenotypic	123	1		123	Tarsometatarsus length (mm)	othermorphology	linear	raw	ratio	15	29	18.02	18.12	0.464758002	0.592368129	Out	Biotic	Introduction	novel	5	0	0
es0581	p005	s061			Fringilla coelebs	Fringilla coelebs	Bird	Chordata	Aves	Passeriformes	Fringilla coelebs (Common Chaffinch) expands its new range and diversify after introduction to New Zealand from England	N			1.12	male	WELL	LONG	no	-41.288889	174.777222	-46.2	167.833333	N	locality, one landmark for NZ and one for offshore island; many sites on the north and sout islands, Nez Zealand.	Synchronic	Phenotypic	123	1		123	Tarsometatarsus length (mm)	othermorphology	linear	raw	ratio	15	23	18.02	18	0.464758002	0.671416413	Out	Biotic	Introduction	novel	5	0	0
es0582	p005	s061			Fringilla coelebs	Fringilla coelebs	Bird	Chordata	Aves	Passeriformes	Fringilla coelebs (Common Chaffinch) expands its new range and diversify after introduction to New Zealand from England	N			1.12	male	WELL	TUKU	no	-41.288889	174.777222	-44.066667	-176.6	N	locality, one landmark for NZ and one for offshore island; many sites on the north and sout islands, Nez Zealand.	Synchronic	Phenotypic	123	1		123	Tarsometatarsus length (mm)	othermorphology	linear	raw	ratio	15	19	18.02	18.06	0.464758002	0.697423831	Out	Biotic	Introduction	novel	5	0	0
es0583	p005	s061			Fringilla coelebs	Fringilla coelebs	Bird	Chordata	Aves	Passeriformes	Fringilla coelebs (Common Chaffinch) expands its new range and diversify after introduction to New Zealand from England	N			1.12	male	NELS	EYRE	no	-41.270833	173.283889	-43.42	172.31	N	locality, one landmark for NZ and one for offshore island; many sites on the north and sout islands, Nez Zealand.	Synchronic	Phenotypic	123	1		123	Tarsometatarsus length (mm)	othermorphology	linear	raw	ratio	23	30	18.01	18.28	0.767333044	0.712039325	Out	Biotic	Introduction	novel	5	0	0
es0584	p005	s061			Fringilla coelebs	Fringilla coelebs	Bird	Chordata	Aves	Passeriformes	Fringilla coelebs (Common Chaffinch) expands its new range and diversify after introduction to New Zealand from England	N			1.12	male	NELS	HERB	no	-41.270833	173.283889	-45.233333	170.783333	N	locality, one landmark for NZ and one for offshore island; many sites on the north and sout islands, Nez Zealand.	Synchronic	Phenotypic	123	1		123	Tarsometatarsus length (mm)	othermorphology	linear	raw	ratio	23	29	18.01	18.12	0.767333044	0.592368129	Out	Biotic	Introduction	novel	5	0	0
es0585	p005	s061			Fringilla coelebs	Fringilla coelebs	Bird	Chordata	Aves	Passeriformes	Fringilla coelebs (Common Chaffinch) expands its new range and diversify after introduction to New Zealand from England	N			1.12	male	NELS	LONG	no	-41.270833	173.283889	-46.2	167.833333	N	locality, one landmark for NZ and one for offshore island; many sites on the north and sout islands, Nez Zealand.	Synchronic	Phenotypic	123	1		123	Tarsometatarsus length (mm)	othermorphology	linear	raw	ratio	23	23	18.01	18	0.767333044	0.671416413	Out	Biotic	Introduction	novel	5	0	0
es0586	p005	s061			Fringilla coelebs	Fringilla coelebs	Bird	Chordata	Aves	Passeriformes	Fringilla coelebs (Common Chaffinch) expands its new range and diversify after introduction to New Zealand from England	N			1.12	male	NELS	TUKU	no	-41.270833	173.283889	-44.066667	-176.6	N	locality, one landmark for NZ and one for offshore island; many sites on the north and sout islands, Nez Zealand.	Synchronic	Phenotypic	123	1		123	Tarsometatarsus length (mm)	othermorphology	linear	raw	ratio	23	19	18.01	18.06	0.767333044	0.697423831	Out	Biotic	Introduction	novel	5	0	0
es0587	p005	s061			Fringilla coelebs	Fringilla coelebs	Bird	Chordata	Aves	Passeriformes	Fringilla coelebs (Common Chaffinch) expands its new range and diversify after introduction to New Zealand from England	N			1.12	male	EYRE	HERB	no	-43.42	172.31	-45.233333	170.783333	N	locality, one landmark for NZ and one for offshore island; many sites on the north and sout islands, Nez Zealand.	Synchronic	Phenotypic	123	1		123	Tarsometatarsus length (mm)	othermorphology	linear	raw	ratio	30	29	18.28	18.12	0.712039325	0.592368129	Out	Biotic	Introduction	novel	5	0	0
es0588	p005	s061			Fringilla coelebs	Fringilla coelebs	Bird	Chordata	Aves	Passeriformes	Fringilla coelebs (Common Chaffinch) expands its new range and diversify after introduction to New Zealand from England	N			1.12	male	EYRE	LONG	no	-43.42	172.31	-46.2	167.833333	N	locality, one landmark for NZ and one for offshore island; many sites on the north and sout islands, Nez Zealand.	Synchronic	Phenotypic	123	1		123	Tarsometatarsus length (mm)	othermorphology	linear	raw	ratio	30	23	18.28	18	0.712039325	0.671416413	Out	Biotic	Introduction	novel	5	0	0
es0589	p005	s061			Fringilla coelebs	Fringilla coelebs	Bird	Chordata	Aves	Passeriformes	Fringilla coelebs (Common Chaffinch) expands its new range and diversify after introduction to New Zealand from England	N			1.12	male	EYRE	TUKU	no	-43.42	172.31	-44.066667	-176.6	N	locality, one landmark for NZ and one for offshore island; many sites on the north and sout islands, Nez Zealand.	Synchronic	Phenotypic	123	1		123	Tarsometatarsus length (mm)	othermorphology	linear	raw	ratio	30	19	18.28	18.06	0.712039325	0.697423831	Out	Biotic	Introduction	novel	5	0	0
es0590	p005	s061			Fringilla coelebs	Fringilla coelebs	Bird	Chordata	Aves	Passeriformes	Fringilla coelebs (Common Chaffinch) expands its new range and diversify after introduction to New Zealand from England	N			1.12	male	HERB	LONG	no	-45.233333	170.783333	-46.2	167.833333	N	locality, one landmark for NZ and one for offshore island; many sites on the north and sout islands, Nez Zealand.	Synchronic	Phenotypic	123	1		123	Tarsometatarsus length (mm)	othermorphology	linear	raw	ratio	29	23	18.12	18	0.592368129	0.671416413	Out	Biotic	Introduction	novel	5	0	0
es0591	p005	s061			Fringilla coelebs	Fringilla coelebs	Bird	Chordata	Aves	Passeriformes	Fringilla coelebs (Common Chaffinch) expands its new range and diversify after introduction to New Zealand from England	N			1.12	male	HERB	TUKU	no	-45.233333	170.783333	-44.066667	-176.6	N	locality, one landmark for NZ and one for offshore island; many sites on the north and sout islands, Nez Zealand.	Synchronic	Phenotypic	123	1		123	Tarsometatarsus length (mm)	othermorphology	linear	raw	ratio	29	19	18.12	18.06	0.592368129	0.697423831	Out	Biotic	Introduction	novel	5	0	0
es0592	p005	s061			Fringilla coelebs	Fringilla coelebs	Bird	Chordata	Aves	Passeriformes	Fringilla coelebs (Common Chaffinch) expands its new range and diversify after introduction to New Zealand from England	N			1.12	male	LONG	TUKU	no	-46.2	167.833333	-44.066667	-176.6	N	locality, one landmark for NZ and one for offshore island; many sites on the north and sout islands, Nez Zealand.	Synchronic	Phenotypic	123	1		123	Tarsometatarsus length (mm)	othermorphology	linear	raw	ratio	23	19	18	18.06	0.671416413	0.697423831	Out	Biotic	Introduction	novel	5	0	0
es0593	p005	s061			Fringilla coelebs	Fringilla coelebs	Bird	Chordata	Aves	Passeriformes	Fringilla coelebs (Common Chaffinch) expands its new range and diversify after introduction to New Zealand from England	N			1.12	male	WOOD	TAUP	no	-36.747222	174.438333	-38.6875	176.0694	N	locality, one landmark for NZ and one for offshore island; many sites on the north and sout islands, Nez Zealand.	Synchronic	Phenotypic	123	1		123	synsacrum length	othermorphology	linear	raw	ratio	18	23	16.47	16.51	0.424264069	0.335708207	Out	Biotic	Introduction	novel	5	0	0
es0594	p005	s061			Fringilla coelebs	Fringilla coelebs	Bird	Chordata	Aves	Passeriformes	Fringilla coelebs (Common Chaffinch) expands its new range and diversify after introduction to New Zealand from England	N			1.12	male	WOOD	WELL	no	-36.747222	174.438333	-41.288889	174.777222	N	locality, one landmark for NZ and one for offshore island; many sites on the north and sout islands, Nez Zealand.	Synchronic	Phenotypic	123	1		123	synsacrum length	othermorphology	linear	raw	ratio	18	15	16.47	16.38	0.424264069	0.426028168	Out	Biotic	Introduction	novel	5	0	0
es0595	p005	s061			Fringilla coelebs	Fringilla coelebs	Bird	Chordata	Aves	Passeriformes	Fringilla coelebs (Common Chaffinch) expands its new range and diversify after introduction to New Zealand from England	N			1.12	male	WOOD	NELS	no	-36.747222	174.438333	-41.270833	173.283889	N	locality, one landmark for NZ and one for offshore island; many sites on the north and sout islands, Nez Zealand.	Synchronic	Phenotypic	123	1		123	synsacrum length	othermorphology	linear	raw	ratio	18	23	16.47	16.41	0.424264069	0.575499783	Out	Biotic	Introduction	novel	5	0	0
es0596	p005	s061			Fringilla coelebs	Fringilla coelebs	Bird	Chordata	Aves	Passeriformes	Fringilla coelebs (Common Chaffinch) expands its new range and diversify after introduction to New Zealand from England	N			1.12	male	WOOD	EYRE	no	-36.747222	174.438333	-43.42	172.31	N	locality, one landmark for NZ and one for offshore island; many sites on the north and sout islands, Nez Zealand.	Synchronic	Phenotypic	123	1		123	synsacrum length	othermorphology	linear	raw	ratio	18	30	16.47	16.71	0.424264069	0.602494813	Out	Biotic	Introduction	novel	5	0	0
es0597	p005	s061			Fringilla coelebs	Fringilla coelebs	Bird	Chordata	Aves	Passeriformes	Fringilla coelebs (Common Chaffinch) expands its new range and diversify after introduction to New Zealand from England	N			1.12	male	WOOD	HERB	no	-36.747222	174.438333	-45.233333	170.783333	N	locality, one landmark for NZ and one for offshore island; many sites on the north and sout islands, Nez Zealand.	Synchronic	Phenotypic	123	1		123	synsacrum length	othermorphology	linear	raw	ratio	18	29	16.47	16.48	0.424264069	0.484664833	Out	Biotic	Introduction	novel	5	0	0
es0598	p005	s061			Fringilla coelebs	Fringilla coelebs	Bird	Chordata	Aves	Passeriformes	Fringilla coelebs (Common Chaffinch) expands its new range and diversify after introduction to New Zealand from England	N			1.12	male	WOOD	LONG	no	-36.747222	174.438333	-46.2	167.833333	N	locality, one landmark for NZ and one for offshore island; many sites on the north and sout islands, Nez Zealand.	Synchronic	Phenotypic	123	1		123	synsacrum length	othermorphology	linear	raw	ratio	18	23	16.47	16.48	0.424264069	0.575499783	Out	Biotic	Introduction	novel	5	0	0
es0599	p005	s061			Fringilla coelebs	Fringilla coelebs	Bird	Chordata	Aves	Passeriformes	Fringilla coelebs (Common Chaffinch) expands its new range and diversify after introduction to New Zealand from England	N			1.12	male	WOOD	TUKU	no	-36.747222	174.438333	-44.066667	-176.6	N	locality, one landmark for NZ and one for offshore island; many sites on the north and sout islands, Nez Zealand.	Synchronic	Phenotypic	123	1		123	synsacrum length	othermorphology	linear	raw	ratio	18	19	16.47	16.76	0.424264069	0.566656863	Out	Biotic	Introduction	novel	5	0	0
es0600	p005	s061			Fringilla coelebs	Fringilla coelebs	Bird	Chordata	Aves	Passeriformes	Fringilla coelebs (Common Chaffinch) expands its new range and diversify after introduction to New Zealand from England	N			1.12	male	TAUP	WELL	no	-38.6875	176.0694	-41.288889	174.777222	N	locality, one landmark for NZ and one for offshore island; many sites on the north and sout islands, Nez Zealand.	Synchronic	Phenotypic	123	1		123	synsacrum length	othermorphology	linear	raw	ratio	23	15	16.51	16.38	0.335708207	0.426028168	Out	Biotic	Introduction	novel	5	0	0
es0601	p005	s061			Fringilla coelebs	Fringilla coelebs	Bird	Chordata	Aves	Passeriformes	Fringilla coelebs (Common Chaffinch) expands its new range and diversify after introduction to New Zealand from England	N			1.12	male	TAUP	NELS	no	-38.6875	176.0694	-41.270833	173.283889	N	locality, one landmark for NZ and one for offshore island; many sites on the north and sout islands, Nez Zealand.	Synchronic	Phenotypic	123	1		123	synsacrum length	othermorphology	linear	raw	ratio	23	23	16.51	16.41	0.335708207	0.575499783	Out	Biotic	Introduction	novel	5	0	0
es0602	p005	s061			Fringilla coelebs	Fringilla coelebs	Bird	Chordata	Aves	Passeriformes	Fringilla coelebs (Common Chaffinch) expands its new range and diversify after introduction to New Zealand from England	N			1.12	male	TAUP	EYRE	no	-38.6875	176.0694	-43.42	172.31	N	locality, one landmark for NZ and one for offshore island; many sites on the north and sout islands, Nez Zealand.	Synchronic	Phenotypic	123	1		123	synsacrum length	othermorphology	linear	raw	ratio	23	30	16.51	16.71	0.335708207	0.602494813	Out	Biotic	Introduction	novel	5	0	0
es0603	p005	s061			Fringilla coelebs	Fringilla coelebs	Bird	Chordata	Aves	Passeriformes	Fringilla coelebs (Common Chaffinch) expands its new range and diversify after introduction to New Zealand from England	N			1.12	male	TAUP	HERB	no	-38.6875	176.0694	-45.233333	170.783333	N	locality, one landmark for NZ and one for offshore island; many sites on the north and sout islands, Nez Zealand.	Synchronic	Phenotypic	123	1		123	synsacrum length	othermorphology	linear	raw	ratio	23	29	16.51	16.48	0.335708207	0.484664833	Out	Biotic	Introduction	novel	5	0	0
es0604	p005	s061			Fringilla coelebs	Fringilla coelebs	Bird	Chordata	Aves	Passeriformes	Fringilla coelebs (Common Chaffinch) expands its new range and diversify after introduction to New Zealand from England	N			1.12	male	TAUP	LONG	no	-38.6875	176.0694	-46.2	167.833333	N	locality, one landmark for NZ and one for offshore island; many sites on the north and sout islands, Nez Zealand.	Synchronic	Phenotypic	123	1		123	synsacrum length	othermorphology	linear	raw	ratio	23	23	16.51	16.48	0.335708207	0.575499783	Out	Biotic	Introduction	novel	5	0	0
es0605	p005	s061			Fringilla coelebs	Fringilla coelebs	Bird	Chordata	Aves	Passeriformes	Fringilla coelebs (Common Chaffinch) expands its new range and diversify after introduction to New Zealand from England	N			1.12	male	TAUP	TUKU	no	-38.6875	176.0694	-44.066667	-176.6	N	locality, one landmark for NZ and one for offshore island; many sites on the north and sout islands, Nez Zealand.	Synchronic	Phenotypic	123	1		123	synsacrum length	othermorphology	linear	raw	ratio	23	19	16.51	16.76	0.335708207	0.566656863	Out	Biotic	Introduction	novel	5	0	0
es0606	p005	s061			Fringilla coelebs	Fringilla coelebs	Bird	Chordata	Aves	Passeriformes	Fringilla coelebs (Common Chaffinch) expands its new range and diversify after introduction to New Zealand from England	N			1.12	male	WELL	NELS	no	-41.288889	174.777222	-41.270833	173.283889	N	locality, one landmark for NZ and one for offshore island; many sites on the north and sout islands, Nez Zealand.	Synchronic	Phenotypic	123	1		123	synsacrum length	othermorphology	linear	raw	ratio	15	23	16.38	16.41	0.426028168	0.575499783	Out	Biotic	Introduction	novel	5	0	0
es0607	p005	s061			Fringilla coelebs	Fringilla coelebs	Bird	Chordata	Aves	Passeriformes	Fringilla coelebs (Common Chaffinch) expands its new range and diversify after introduction to New Zealand from England	N			1.12	male	WELL	EYRE	no	-41.288889	174.777222	-43.42	172.31	N	locality, one landmark for NZ and one for offshore island; many sites on the north and sout islands, Nez Zealand.	Synchronic	Phenotypic	123	1		123	synsacrum length	othermorphology	linear	raw	ratio	15	30	16.38	16.71	0.426028168	0.602494813	Out	Biotic	Introduction	novel	5	0	0
es0608	p005	s061			Fringilla coelebs	Fringilla coelebs	Bird	Chordata	Aves	Passeriformes	Fringilla coelebs (Common Chaffinch) expands its new range and diversify after introduction to New Zealand from England	N			1.12	male	WELL	HERB	no	-41.288889	174.777222	-45.233333	170.783333	N	locality, one landmark for NZ and one for offshore island; many sites on the north and sout islands, Nez Zealand.	Synchronic	Phenotypic	123	1		123	synsacrum length	othermorphology	linear	raw	ratio	15	29	16.38	16.48	0.426028168	0.484664833	Out	Biotic	Introduction	novel	5	0	0
es0609	p005	s061			Fringilla coelebs	Fringilla coelebs	Bird	Chordata	Aves	Passeriformes	Fringilla coelebs (Common Chaffinch) expands its new range and diversify after introduction to New Zealand from England	N			1.12	male	WELL	LONG	no	-41.288889	174.777222	-46.2	167.833333	N	locality, one landmark for NZ and one for offshore island; many sites on the north and sout islands, Nez Zealand.	Synchronic	Phenotypic	123	1		123	synsacrum length	othermorphology	linear	raw	ratio	15	23	16.38	16.48	0.426028168	0.575499783	Out	Biotic	Introduction	novel	5	0	0
es0610	p005	s061			Fringilla coelebs	Fringilla coelebs	Bird	Chordata	Aves	Passeriformes	Fringilla coelebs (Common Chaffinch) expands its new range and diversify after introduction to New Zealand from England	N			1.12	male	WELL	TUKU	no	-41.288889	174.777222	-44.066667	-176.6	N	locality, one landmark for NZ and one for offshore island; many sites on the north and sout islands, Nez Zealand.	Synchronic	Phenotypic	123	1		123	synsacrum length	othermorphology	linear	raw	ratio	15	19	16.38	16.76	0.426028168	0.566656863	Out	Biotic	Introduction	novel	5	0	0
es0611	p005	s061			Fringilla coelebs	Fringilla coelebs	Bird	Chordata	Aves	Passeriformes	Fringilla coelebs (Common Chaffinch) expands its new range and diversify after introduction to New Zealand from England	N			1.12	male	NELS	EYRE	no	-41.270833	173.283889	-43.42	172.31	N	locality, one landmark for NZ and one for offshore island; many sites on the north and sout islands, Nez Zealand.	Synchronic	Phenotypic	123	1		123	synsacrum length	othermorphology	linear	raw	ratio	23	30	16.41	16.71	0.575499783	0.602494813	Out	Biotic	Introduction	novel	5	0	0
es0612	p005	s061			Fringilla coelebs	Fringilla coelebs	Bird	Chordata	Aves	Passeriformes	Fringilla coelebs (Common Chaffinch) expands its new range and diversify after introduction to New Zealand from England	N			1.12	male	NELS	HERB	no	-41.270833	173.283889	-45.233333	170.783333	N	locality, one landmark for NZ and one for offshore island; many sites on the north and sout islands, Nez Zealand.	Synchronic	Phenotypic	123	1		123	synsacrum length	othermorphology	linear	raw	ratio	23	29	16.41	16.48	0.575499783	0.484664833	Out	Biotic	Introduction	novel	5	0	0
es0613	p005	s061			Fringilla coelebs	Fringilla coelebs	Bird	Chordata	Aves	Passeriformes	Fringilla coelebs (Common Chaffinch) expands its new range and diversify after introduction to New Zealand from England	N			1.12	male	NELS	LONG	no	-41.270833	173.283889	-46.2	167.833333	N	locality, one landmark for NZ and one for offshore island; many sites on the north and sout islands, Nez Zealand.	Synchronic	Phenotypic	123	1		123	synsacrum length	othermorphology	linear	raw	ratio	23	23	16.41	16.48	0.575499783	0.575499783	Out	Biotic	Introduction	novel	5	0	0
es0614	p005	s061			Fringilla coelebs	Fringilla coelebs	Bird	Chordata	Aves	Passeriformes	Fringilla coelebs (Common Chaffinch) expands its new range and diversify after introduction to New Zealand from England	N			1.12	male	NELS	TUKU	no	-41.270833	173.283889	-44.066667	-176.6	N	locality, one landmark for NZ and one for offshore island; many sites on the north and sout islands, Nez Zealand.	Synchronic	Phenotypic	123	1		123	synsacrum length	othermorphology	linear	raw	ratio	23	19	16.41	16.76	0.575499783	0.566656863	Out	Biotic	Introduction	novel	5	0	0
es0615	p005	s061			Fringilla coelebs	Fringilla coelebs	Bird	Chordata	Aves	Passeriformes	Fringilla coelebs (Common Chaffinch) expands its new range and diversify after introduction to New Zealand from England	N			1.12	male	EYRE	HERB	no	-43.42	172.31	-45.233333	170.783333	N	locality, one landmark for NZ and one for offshore island; many sites on the north and sout islands, Nez Zealand.	Synchronic	Phenotypic	123	1		123	synsacrum length	othermorphology	linear	raw	ratio	30	29	16.71	16.48	0.602494813	0.484664833	Out	Biotic	Introduction	novel	5	0	0
es0616	p005	s061			Fringilla coelebs	Fringilla coelebs	Bird	Chordata	Aves	Passeriformes	Fringilla coelebs (Common Chaffinch) expands its new range and diversify after introduction to New Zealand from England	N			1.12	male	EYRE	LONG	no	-43.42	172.31	-46.2	167.833333	N	locality, one landmark for NZ and one for offshore island; many sites on the north and sout islands, Nez Zealand.	Synchronic	Phenotypic	123	1		123	synsacrum length	othermorphology	linear	raw	ratio	30	23	16.71	16.48	0.602494813	0.575499783	Out	Biotic	Introduction	novel	5	0	0
es0617	p005	s061			Fringilla coelebs	Fringilla coelebs	Bird	Chordata	Aves	Passeriformes	Fringilla coelebs (Common Chaffinch) expands its new range and diversify after introduction to New Zealand from England	N			1.12	male	EYRE	TUKU	no	-43.42	172.31	-44.066667	-176.6	N	locality, one landmark for NZ and one for offshore island; many sites on the north and sout islands, Nez Zealand.	Synchronic	Phenotypic	123	1		123	synsacrum length	othermorphology	linear	raw	ratio	30	19	16.71	16.76	0.602494813	0.566656863	Out	Biotic	Introduction	novel	5	0	0
es0618	p005	s061			Fringilla coelebs	Fringilla coelebs	Bird	Chordata	Aves	Passeriformes	Fringilla coelebs (Common Chaffinch) expands its new range and diversify after introduction to New Zealand from England	N			1.12	male	HERB	LONG	no	-45.233333	170.783333	-46.2	167.833333	N	locality, one landmark for NZ and one for offshore island; many sites on the north and sout islands, Nez Zealand.	Synchronic	Phenotypic	123	1		123	synsacrum length	othermorphology	linear	raw	ratio	29	23	16.48	16.48	0.484664833	0.575499783	Out	Biotic	Introduction	novel	5	0	0
es0619	p005	s061			Fringilla coelebs	Fringilla coelebs	Bird	Chordata	Aves	Passeriformes	Fringilla coelebs (Common Chaffinch) expands its new range and diversify after introduction to New Zealand from England	N			1.12	male	HERB	TUKU	no	-45.233333	170.783333	-44.066667	-176.6	N	locality, one landmark for NZ and one for offshore island; many sites on the north and sout islands, Nez Zealand.	Synchronic	Phenotypic	123	1		123	synsacrum length	othermorphology	linear	raw	ratio	29	19	16.48	16.76	0.484664833	0.566656863	Out	Biotic	Introduction	novel	5	0	0
es0620	p005	s061			Fringilla coelebs	Fringilla coelebs	Bird	Chordata	Aves	Passeriformes	Fringilla coelebs (Common Chaffinch) expands its new range and diversify after introduction to New Zealand from England	N			1.12	male	LONG	TUKU	no	-46.2	167.833333	-44.066667	-176.6	N	locality, one landmark for NZ and one for offshore island; many sites on the north and sout islands, Nez Zealand.	Synchronic	Phenotypic	123	1		123	synsacrum length	othermorphology	linear	raw	ratio	23	19	16.48	16.76	0.575499783	0.566656863	Out	Biotic	Introduction	novel	5	0	0
es0621	p005	s061			Fringilla coelebs	Fringilla coelebs	Bird	Chordata	Aves	Passeriformes	Fringilla coelebs (Common Chaffinch) expands its new range and diversify after introduction to New Zealand from England	N			1.12	male	WOOD	TAUP	no	-36.747222	174.438333	-38.6875	176.0694	N	locality, one landmark for NZ and one for offshore island; many sites on the north and sout islands, Nez Zealand.	Synchronic	Phenotypic	123	1		123	synsacrum width	othermorphology	linear	raw	ratio	18	23	10.48	10.32	0.424264069	0.383666522	Out	Biotic	Introduction	novel	5	0	0
es0622	p005	s061			Fringilla coelebs	Fringilla coelebs	Bird	Chordata	Aves	Passeriformes	Fringilla coelebs (Common Chaffinch) expands its new range and diversify after introduction to New Zealand from England	N			1.12	male	WOOD	WELL	no	-36.747222	174.438333	-41.288889	174.777222	N	locality, one landmark for NZ and one for offshore island; many sites on the north and sout islands, Nez Zealand.	Synchronic	Phenotypic	123	1		123	synsacrum width	othermorphology	linear	raw	ratio	18	15	10.48	10.2	0.424264069	0.426028168	Out	Biotic	Introduction	novel	5	0	0
es0623	p005	s061			Fringilla coelebs	Fringilla coelebs	Bird	Chordata	Aves	Passeriformes	Fringilla coelebs (Common Chaffinch) expands its new range and diversify after introduction to New Zealand from England	N			1.12	male	WOOD	NELS	no	-36.747222	174.438333	-41.270833	173.283889	N	locality, one landmark for NZ and one for offshore island; many sites on the north and sout islands, Nez Zealand.	Synchronic	Phenotypic	123	1		123	synsacrum width	othermorphology	linear	raw	ratio	18	23	10.48	10.26	0.424264069	0.431624837	Out	Biotic	Introduction	novel	5	0	0
es0624	p005	s061			Fringilla coelebs	Fringilla coelebs	Bird	Chordata	Aves	Passeriformes	Fringilla coelebs (Common Chaffinch) expands its new range and diversify after introduction to New Zealand from England	N			1.12	male	WOOD	EYRE	no	-36.747222	174.438333	-43.42	172.31	N	locality, one landmark for NZ and one for offshore island; many sites on the north and sout islands, Nez Zealand.	Synchronic	Phenotypic	123	1		123	synsacrum width	othermorphology	linear	raw	ratio	18	30	10.48	10.52	0.424264069	0.438178046	Out	Biotic	Introduction	novel	5	0	0
es0625	p005	s061			Fringilla coelebs	Fringilla coelebs	Bird	Chordata	Aves	Passeriformes	Fringilla coelebs (Common Chaffinch) expands its new range and diversify after introduction to New Zealand from England	N			1.12	male	WOOD	HERB	no	-36.747222	174.438333	-45.233333	170.783333	N	locality, one landmark for NZ and one for offshore island; many sites on the north and sout islands, Nez Zealand.	Synchronic	Phenotypic	123	1		123	synsacrum width	othermorphology	linear	raw	ratio	18	29	10.48	10.51	0.424264069	0.376961536	Out	Biotic	Introduction	novel	5	0	0
es0626	p005	s061			Fringilla coelebs	Fringilla coelebs	Bird	Chordata	Aves	Passeriformes	Fringilla coelebs (Common Chaffinch) expands its new range and diversify after introduction to New Zealand from England	N			1.12	male	WOOD	LONG	no	-36.747222	174.438333	-46.2	167.833333	N	locality, one landmark for NZ and one for offshore island; many sites on the north and sout islands, Nez Zealand.	Synchronic	Phenotypic	123	1		123	synsacrum width	othermorphology	linear	raw	ratio	18	23	10.48	10.4	0.424264069	0.287749891	Out	Biotic	Introduction	novel	5	0	0
es0627	p005	s061			Fringilla coelebs	Fringilla coelebs	Bird	Chordata	Aves	Passeriformes	Fringilla coelebs (Common Chaffinch) expands its new range and diversify after introduction to New Zealand from England	N			1.12	male	WOOD	TUKU	no	-36.747222	174.438333	-44.066667	-176.6	N	locality, one landmark for NZ and one for offshore island; many sites on the north and sout islands, Nez Zealand.	Synchronic	Phenotypic	123	1		123	synsacrum width	othermorphology	linear	raw	ratio	18	19	10.48	10.44	0.424264069	0.261533937	Out	Biotic	Introduction	novel	5	0	0
es0628	p005	s061			Fringilla coelebs	Fringilla coelebs	Bird	Chordata	Aves	Passeriformes	Fringilla coelebs (Common Chaffinch) expands its new range and diversify after introduction to New Zealand from England	N			1.12	male	TAUP	WELL	no	-38.6875	176.0694	-41.288889	174.777222	N	locality, one landmark for NZ and one for offshore island; many sites on the north and sout islands, Nez Zealand.	Synchronic	Phenotypic	123	1		123	synsacrum width	othermorphology	linear	raw	ratio	23	15	10.32	10.2	0.383666522	0.426028168	Out	Biotic	Introduction	novel	5	0	0
es0629	p005	s061			Fringilla coelebs	Fringilla coelebs	Bird	Chordata	Aves	Passeriformes	Fringilla coelebs (Common Chaffinch) expands its new range and diversify after introduction to New Zealand from England	N			1.12	male	TAUP	NELS	no	-38.6875	176.0694	-41.270833	173.283889	N	locality, one landmark for NZ and one for offshore island; many sites on the north and sout islands, Nez Zealand.	Synchronic	Phenotypic	123	1		123	synsacrum width	othermorphology	linear	raw	ratio	23	23	10.32	10.26	0.383666522	0.431624837	Out	Biotic	Introduction	novel	5	0	0
es0630	p005	s061			Fringilla coelebs	Fringilla coelebs	Bird	Chordata	Aves	Passeriformes	Fringilla coelebs (Common Chaffinch) expands its new range and diversify after introduction to New Zealand from England	N			1.12	male	TAUP	EYRE	no	-38.6875	176.0694	-43.42	172.31	N	locality, one landmark for NZ and one for offshore island; many sites on the north and sout islands, Nez Zealand.	Synchronic	Phenotypic	123	1		123	synsacrum width	othermorphology	linear	raw	ratio	23	30	10.32	10.52	0.383666522	0.438178046	Out	Biotic	Introduction	novel	5	0	0
es0631	p005	s061			Fringilla coelebs	Fringilla coelebs	Bird	Chordata	Aves	Passeriformes	Fringilla coelebs (Common Chaffinch) expands its new range and diversify after introduction to New Zealand from England	N			1.12	male	TAUP	HERB	no	-38.6875	176.0694	-45.233333	170.783333	N	locality, one landmark for NZ and one for offshore island; many sites on the north and sout islands, Nez Zealand.	Synchronic	Phenotypic	123	1		123	synsacrum width	othermorphology	linear	raw	ratio	23	29	10.32	10.51	0.383666522	0.376961536	Out	Biotic	Introduction	novel	5	0	0
es0632	p005	s061			Fringilla coelebs	Fringilla coelebs	Bird	Chordata	Aves	Passeriformes	Fringilla coelebs (Common Chaffinch) expands its new range and diversify after introduction to New Zealand from England	N			1.12	male	TAUP	LONG	no	-38.6875	176.0694	-46.2	167.833333	N	locality, one landmark for NZ and one for offshore island; many sites on the north and sout islands, Nez Zealand.	Synchronic	Phenotypic	123	1		123	synsacrum width	othermorphology	linear	raw	ratio	23	23	10.32	10.4	0.383666522	0.287749891	Out	Biotic	Introduction	novel	5	0	0
es0633	p005	s061			Fringilla coelebs	Fringilla coelebs	Bird	Chordata	Aves	Passeriformes	Fringilla coelebs (Common Chaffinch) expands its new range and diversify after introduction to New Zealand from England	N			1.12	male	TAUP	TUKU	no	-38.6875	176.0694	-44.066667	-176.6	N	locality, one landmark for NZ and one for offshore island; many sites on the north and sout islands, Nez Zealand.	Synchronic	Phenotypic	123	1		123	synsacrum width	othermorphology	linear	raw	ratio	23	19	10.32	10.44	0.383666522	0.261533937	Out	Biotic	Introduction	novel	5	0	0
es0634	p005	s061			Fringilla coelebs	Fringilla coelebs	Bird	Chordata	Aves	Passeriformes	Fringilla coelebs (Common Chaffinch) expands its new range and diversify after introduction to New Zealand from England	N			1.12	male	WELL	NELS	no	-41.288889	174.777222	-41.270833	173.283889	N	locality, one landmark for NZ and one for offshore island; many sites on the north and sout islands, Nez Zealand.	Synchronic	Phenotypic	123	1		123	synsacrum width	othermorphology	linear	raw	ratio	15	23	10.2	10.26	0.426028168	0.431624837	Out	Biotic	Introduction	novel	5	0	0
es0635	p005	s061			Fringilla coelebs	Fringilla coelebs	Bird	Chordata	Aves	Passeriformes	Fringilla coelebs (Common Chaffinch) expands its new range and diversify after introduction to New Zealand from England	N			1.12	male	WELL	EYRE	no	-41.288889	174.777222	-43.42	172.31	N	locality, one landmark for NZ and one for offshore island; many sites on the north and sout islands, Nez Zealand.	Synchronic	Phenotypic	123	1		123	synsacrum width	othermorphology	linear	raw	ratio	15	30	10.2	10.52	0.426028168	0.438178046	Out	Biotic	Introduction	novel	5	0	0
es0636	p005	s061			Fringilla coelebs	Fringilla coelebs	Bird	Chordata	Aves	Passeriformes	Fringilla coelebs (Common Chaffinch) expands its new range and diversify after introduction to New Zealand from England	N			1.12	male	WELL	HERB	no	-41.288889	174.777222	-45.233333	170.783333	N	locality, one landmark for NZ and one for offshore island; many sites on the north and sout islands, Nez Zealand.	Synchronic	Phenotypic	123	1		123	synsacrum width	othermorphology	linear	raw	ratio	15	29	10.2	10.51	0.426028168	0.376961536	Out	Biotic	Introduction	novel	5	0	0
es0637	p005	s061			Fringilla coelebs	Fringilla coelebs	Bird	Chordata	Aves	Passeriformes	Fringilla coelebs (Common Chaffinch) expands its new range and diversify after introduction to New Zealand from England	N			1.12	male	WELL	LONG	no	-41.288889	174.777222	-46.2	167.833333	N	locality, one landmark for NZ and one for offshore island; many sites on the north and sout islands, Nez Zealand.	Synchronic	Phenotypic	123	1		123	synsacrum width	othermorphology	linear	raw	ratio	15	23	10.2	10.4	0.426028168	0.287749891	Out	Biotic	Introduction	novel	5	0	0
es0638	p005	s061			Fringilla coelebs	Fringilla coelebs	Bird	Chordata	Aves	Passeriformes	Fringilla coelebs (Common Chaffinch) expands its new range and diversify after introduction to New Zealand from England	N			1.12	male	WELL	TUKU	no	-41.288889	174.777222	-44.066667	-176.6	N	locality, one landmark for NZ and one for offshore island; many sites on the north and sout islands, Nez Zealand.	Synchronic	Phenotypic	123	1		123	synsacrum width	othermorphology	linear	raw	ratio	15	19	10.2	10.44	0.426028168	0.261533937	Out	Biotic	Introduction	novel	5	0	0
es0639	p005	s061			Fringilla coelebs	Fringilla coelebs	Bird	Chordata	Aves	Passeriformes	Fringilla coelebs (Common Chaffinch) expands its new range and diversify after introduction to New Zealand from England	N			1.12	male	NELS	EYRE	no	-41.270833	173.283889	-43.42	172.31	N	locality, one landmark for NZ and one for offshore island; many sites on the north and sout islands, Nez Zealand.	Synchronic	Phenotypic	123	1		123	synsacrum width	othermorphology	linear	raw	ratio	23	30	10.26	10.52	0.431624837	0.438178046	Out	Biotic	Introduction	novel	5	0	0
es0640	p005	s061			Fringilla coelebs	Fringilla coelebs	Bird	Chordata	Aves	Passeriformes	Fringilla coelebs (Common Chaffinch) expands its new range and diversify after introduction to New Zealand from England	N			1.12	male	NELS	HERB	no	-41.270833	173.283889	-45.233333	170.783333	N	locality, one landmark for NZ and one for offshore island; many sites on the north and sout islands, Nez Zealand.	Synchronic	Phenotypic	123	1		123	synsacrum width	othermorphology	linear	raw	ratio	23	29	10.26	10.51	0.431624837	0.376961536	Out	Biotic	Introduction	novel	5	0	0
es0641	p005	s061			Fringilla coelebs	Fringilla coelebs	Bird	Chordata	Aves	Passeriformes	Fringilla coelebs (Common Chaffinch) expands its new range and diversify after introduction to New Zealand from England	N			1.12	male	NELS	LONG	no	-41.270833	173.283889	-46.2	167.833333	N	locality, one landmark for NZ and one for offshore island; many sites on the north and sout islands, Nez Zealand.	Synchronic	Phenotypic	123	1		123	synsacrum width	othermorphology	linear	raw	ratio	23	23	10.26	10.4	0.431624837	0.287749891	Out	Biotic	Introduction	novel	5	0	0
es0642	p005	s061			Fringilla coelebs	Fringilla coelebs	Bird	Chordata	Aves	Passeriformes	Fringilla coelebs (Common Chaffinch) expands its new range and diversify after introduction to New Zealand from England	N			1.12	male	NELS	TUKU	no	-41.270833	173.283889	-44.066667	-176.6	N	locality, one landmark for NZ and one for offshore island; many sites on the north and sout islands, Nez Zealand.	Synchronic	Phenotypic	123	1		123	synsacrum width	othermorphology	linear	raw	ratio	23	19	10.26	10.44	0.431624837	0.261533937	Out	Biotic	Introduction	novel	5	0	0
es0643	p005	s061			Fringilla coelebs	Fringilla coelebs	Bird	Chordata	Aves	Passeriformes	Fringilla coelebs (Common Chaffinch) expands its new range and diversify after introduction to New Zealand from England	N			1.12	male	EYRE	HERB	no	-43.42	172.31	-45.233333	170.783333	N	locality, one landmark for NZ and one for offshore island; many sites on the north and sout islands, Nez Zealand.	Synchronic	Phenotypic	123	1		123	synsacrum width	othermorphology	linear	raw	ratio	30	29	10.52	10.51	0.438178046	0.376961536	Out	Biotic	Introduction	novel	5	0	0
es0644	p005	s061			Fringilla coelebs	Fringilla coelebs	Bird	Chordata	Aves	Passeriformes	Fringilla coelebs (Common Chaffinch) expands its new range and diversify after introduction to New Zealand from England	N			1.12	male	EYRE	LONG	no	-43.42	172.31	-46.2	167.833333	N	locality, one landmark for NZ and one for offshore island; many sites on the north and sout islands, Nez Zealand.	Synchronic	Phenotypic	123	1		123	synsacrum width	othermorphology	linear	raw	ratio	30	23	10.52	10.4	0.438178046	0.287749891	Out	Biotic	Introduction	novel	5	0	0
es0645	p005	s061			Fringilla coelebs	Fringilla coelebs	Bird	Chordata	Aves	Passeriformes	Fringilla coelebs (Common Chaffinch) expands its new range and diversify after introduction to New Zealand from England	N			1.12	male	EYRE	TUKU	no	-43.42	172.31	-44.066667	-176.6	N	locality, one landmark for NZ and one for offshore island; many sites on the north and sout islands, Nez Zealand.	Synchronic	Phenotypic	123	1		123	synsacrum width	othermorphology	linear	raw	ratio	30	19	10.52	10.44	0.438178046	0.261533937	Out	Biotic	Introduction	novel	5	0	0
es0646	p005	s061			Fringilla coelebs	Fringilla coelebs	Bird	Chordata	Aves	Passeriformes	Fringilla coelebs (Common Chaffinch) expands its new range and diversify after introduction to New Zealand from England	N			1.12	male	HERB	LONG	no	-45.233333	170.783333	-46.2	167.833333	N	locality, one landmark for NZ and one for offshore island; many sites on the north and sout islands, Nez Zealand.	Synchronic	Phenotypic	123	1		123	synsacrum width	othermorphology	linear	raw	ratio	29	23	10.51	10.4	0.376961536	0.287749891	Out	Biotic	Introduction	novel	5	0	0
es0647	p005	s061			Fringilla coelebs	Fringilla coelebs	Bird	Chordata	Aves	Passeriformes	Fringilla coelebs (Common Chaffinch) expands its new range and diversify after introduction to New Zealand from England	N			1.12	male	HERB	TUKU	no	-45.233333	170.783333	-44.066667	-176.6	N	locality, one landmark for NZ and one for offshore island; many sites on the north and sout islands, Nez Zealand.	Synchronic	Phenotypic	123	1		123	synsacrum width	othermorphology	linear	raw	ratio	29	19	10.51	10.44	0.376961536	0.261533937	Out	Biotic	Introduction	novel	5	0	0
es0648	p005	s061			Fringilla coelebs	Fringilla coelebs	Bird	Chordata	Aves	Passeriformes	Fringilla coelebs (Common Chaffinch) expands its new range and diversify after introduction to New Zealand from England	N			1.12	male	LONG	TUKU	no	-46.2	167.833333	-44.066667	-176.6	N	locality, one landmark for NZ and one for offshore island; many sites on the north and sout islands, Nez Zealand.	Synchronic	Phenotypic	123	1		123	synsacrum width	othermorphology	linear	raw	ratio	23	19	10.4	10.44	0.287749891	0.261533937	Out	Biotic	Introduction	novel	5	0	0
es0649	p008	s107			Mus musculus	Mus musculus	Mammal	Chordata	Mammalia	Rodentia	Mus musculus (house mice) on Welsh islands diverged from mainland source population	N			3.34	male	mainland	island	yes	51.73054	5.231393	51.69788	-5.28047	N	Palkovich Data, author description. two islands; two studies	Synchronic	Phenotypic	70	0.227272727	generation time from Pergams and Ashley 2001, Genetica 112-113: 245-256. published demographic data was used to estimate generation time for each species (4.4 generations per year for Mus musculus). Number of generations updated by gorne 2022	308	Weight	size	cube (3D)	raw	ratio	113	135	17.9	20.8	2.8	3.5	Out	Biotic	Introduction	novel	5	0	0
es0650	p008	s107			Mus musculus	Mus musculus	Mammal	Chordata	Mammalia	Rodentia	Mus musculus (house mice) on Welsh islands diverged from mainland source population	N			3.34	female	mainland	island	yes	51.73054	5.231393	51.69788	-5.28047	N	Palkovich Data, author description. two islands; two studies	Synchronic	Phenotypic	70	0.227272727	generation time from Pergams and Ashley 2001, Genetica 112-113: 245-256. published demographic data was used to estimate generation time for each species (4.4 generations per year for Mus musculus). Number of generations updated by gorne 2022	308	Weight	size	cube (3D)	raw	ratio	135	108	20.2	22.8	4.8	4.8	Out	Biotic	Introduction	novel	5	0	0
es0651	p008	s107			Mus musculus	Mus musculus	Mammal	Chordata	Mammalia	Rodentia	Mus musculus (house mice) on Welsh islands diverged from mainland source population	N			3.34	female	mainland	island	yes	51.73054	5.231393	51.69788	-5.28047	N	Palkovich Data, author description. two islands; two studies	Synchronic	Phenotypic	70	0.227272727	generation time from Pergams and Ashley 2001, Genetica 112-113: 245-256. published demographic data was used to estimate generation time for each species (4.4 generations per year for Mus musculus). Number of generations updated by gorne 2022	308	littersize	otherLH	count	raw	ratio	135	108	6.6	8.2			Out	Biotic	Introduction	novel	5	0	0
es0652	p009	s162			Salmo salar	Salmo salar	Fish	Chordata	Actinopteri	Salmoniformes	Salmo salar (atlantic salmon) change due to fishing in Godbout River, Qubec north shore, Canada	N			3.12	mixed	2year(1864)	2year(1983)	yes	49.52526	-67.65507	49.52526	-67.65507	N	Palkovich Data. Godbout River, QC	Allochronic	Phenotypic	119	4		29.75	bodyweight (kg)	size	cube (3D)	raw	ratio			4.7	4			In	Social	Hunt_harv	ongoing	0	0	0
es0653	p009	s162			Salmo salar	Salmo salar	Fish	Chordata	Actinopteri	Salmoniformes	Salmo salar (atlantic salmon) change due to fishing in Godbout River, Qubec north shore, Canada	N			3.12	mixed	repeat(1864)	repeat(1983)	yes	49.52526	-67.65507	49.52526	-67.65507	N	Palkovich Data. Godbout River, QC	Allochronic	Phenotypic	119	4		29.75	bodyweight (kg)	size	cube (3D)	raw	ratio			8.7	7.9			In	Social	Hunt_harv	ongoing	0	0	0
es0654	p010	s111			Oncorhynchus gorbuscha	Oncorhynchus gorbuscha	Fish	Chordata	Actinopteri	Salmoniformes	Oncorhynchus gorbuscha (pink salmon) long term trends on northwest coast of US	N			2.4	mixed	BritishColumbia, seineorgill, 1975	BritishColumbia, seineorgill, 1993	yes	51.739	-123.775	51.739	-123.775	N	Based on Google Maps and Figure 2 in article. growth at sea. I picked one location at sea yet many stocks were studied..	Allochronic	Phenotypic	18	2		9	bodyweight (kg)	size	cube (3D)	raw	ratio			1.97	1.43			In	Social	Hunt_harv	ongoing	0	5	0
es0655	p010	s111			Oncorhynchus gorbuscha	Oncorhynchus gorbuscha	Fish	Chordata	Actinopteri	Salmoniformes	Oncorhynchus gorbuscha (pink salmon) long term trends on northwest coast of US	N			2.4	mixed	Alaska, Ketchikan, 1975	Alaska, Ketchikan, 1993	yes	55.35	-131.673	55.35	-131.673	N	Based on Google Maps and Figure 2 in article. growth at sea. I picked one location at sea yet many stocks were studied..	Allochronic	Phenotypic	18	2		9	bodyweight (kg)	size	cube (3D)	raw	ratio			1.89	1.36			In	Social	Hunt_harv	ongoing	0	5	0
es0656	p010	s111			Oncorhynchus gorbuscha	Oncorhynchus gorbuscha	Fish	Chordata	Actinopteri	Salmoniformes	Oncorhynchus gorbuscha (pink salmon) long term trends on northwest coast of US	N			2.4	mixed	Alaska, PrinceWilliamSound, 1975	Alaska, PrinceWilliamSound, 1993	yes	60.615	-147.168	60.615	-147.168	N	Based on Google Maps and Figure 2 in article. growth at sea. I picked one location at sea yet many stocks were studied..	Allochronic	Phenotypic	18	2		9	bodyweight (kg)	size	cube (3D)	raw	ratio			1.64	1.37			In	Social	Hunt_harv	ongoing	0	5	0
es0657	p010	s111			Oncorhynchus gorbuscha	Oncorhynchus gorbuscha	Fish	Chordata	Actinopteri	Salmoniformes	Oncorhynchus gorbuscha (pink salmon) long term trends on northwest coast of US	N			2.4	mixed	Alaska, CookInlet, 1975	Alaska, CookInlet, 1993	yes	60.338	-151.875	60.338	-151.875	N	Based on Google Maps and Figure 2 in article. growth at sea. I picked one location at sea yet many stocks were studied..	Allochronic	Phenotypic	18	2		9	bodyweight (kg)	size	cube (3D)	raw	ratio			1.73	1.37			In	Social	Hunt_harv	ongoing	0	5	0
es0658	p010	s111			Oncorhynchus gorbuscha	Oncorhynchus gorbuscha	Fish	Chordata	Actinopteri	Salmoniformes	Oncorhynchus gorbuscha (pink salmon) long term trends on northwest coast of US	N			2.4	mixed	Alaska, Kodiak, 1975	Alaska, Kodiak, 1993	yes	57.793	-152.394	57.793	-152.394	N	Based on Google Maps and Figure 2 in article. growth at sea. I picked one location at sea yet many stocks were studied..	Allochronic	Phenotypic	18	2		9	bodyweight (kg)	size	cube (3D)	raw	ratio			1.82	1.45			In	Social	Hunt_harv	ongoing	0	5	0
es0659	p010	s111			Oncorhynchus gorbuscha	Oncorhynchus gorbuscha	Fish	Chordata	Actinopteri	Salmoniformes	Oncorhynchus gorbuscha (pink salmon) long term trends on northwest coast of US	N			2.4	mixed	Alaska, BristolBay, 1975	Alaska, BristolBay, 1993	yes	57.326	-159.825	57.326	-159.825	N	Based on Google Maps and Figure 2 in article. growth at sea. I picked one location at sea yet many stocks were studied..	Allochronic	Phenotypic	18	2		9	bodyweight (kg)	size	cube (3D)	raw	ratio			1.91	1.56			In	Social	Hunt_harv	ongoing	0	5	0
es0660	p010	s112			Oncorhynchus keta	Oncorhynchus keta	Fish	Chordata	Actinopteri	Salmoniformes	Oncorhynchus keta (chum salmon) long term trends on northwest coast of US	N			2.63	mixed	Washington, ColumbiaRiver, 1975	Washington, ColumbiaRiver, 1993	yes	46.244	-124.058	46.244	-124.058	N	Based on Google Maps and Figure 2 in article. growth at sea. I picked one location at sea yet many stocks were studied..	Allochronic	Phenotypic	18	4		4.5	bodyweight (kg)	size	cube (3D)	raw	ratio			6.12	4.84			In	Social	Hunt_harv	ongoing	0	5	0
es0661	p010	s112			Oncorhynchus keta	Oncorhynchus keta	Fish	Chordata	Actinopteri	Salmoniformes	Oncorhynchus keta (chum salmon) long term trends on northwest coast of US	N			2.63	mixed	BritishColumbia, seineorgill, 1975	BritishColumbia, seineorgill, 1993	yes	51.739	-123.775	51.739	-123.775	N	Based on Google Maps and Figure 2 in article. growth at sea. I picked one location at sea yet many stocks were studied..	Allochronic	Phenotypic	18	4		4.5	bodyweight (kg)	size	cube (3D)	raw	ratio			5.45	4.63			In	Social	Hunt_harv	ongoing	0	5	0
es0662	p010	s112			Oncorhynchus keta	Oncorhynchus keta	Fish	Chordata	Actinopteri	Salmoniformes	Oncorhynchus keta (chum salmon) long term trends on northwest coast of US	N			2.63	mixed	Alaska, Ketchikan, 1975	Alaska, Ketchikan, 1993	yes	55.35	-131.673	55.35	-131.673	N	Based on Google Maps and Figure 2 in article. growth at sea. I picked one location at sea yet many stocks were studied..	Allochronic	Phenotypic	18	4		4.5	bodyweight (kg)	size	cube (3D)	raw	ratio			4.5	3.87			In	Social	Hunt_harv	ongoing	0	5	0
es0663	p010	s112			Oncorhynchus keta	Oncorhynchus keta	Fish	Chordata	Actinopteri	Salmoniformes	Oncorhynchus keta (chum salmon) long term trends on northwest coast of US	N			2.63	mixed	Alaska, CookInlet, 1975	Alaska, CookInlet, 1993	yes	60.338	-151.875	60.338	-151.875	N	Based on Google Maps and Figure 2 in article. growth at sea. I picked one location at sea yet many stocks were studied..	Allochronic	Phenotypic	18	4		4.5	bodyweight (kg)	size	cube (3D)	raw	ratio			3.64	3.1			In	Social	Hunt_harv	ongoing	0	5	0
es0664	p010	s112			Oncorhynchus keta	Oncorhynchus keta	Fish	Chordata	Actinopteri	Salmoniformes	Oncorhynchus keta (chum salmon) long term trends on northwest coast of US	N			2.63	mixed	Alaska, Kodiak, 1975	Alaska, Kodiak, 1993	yes	57.793	-152.394	57.793	-152.394	N	Based on Google Maps and Figure 2 in article. growth at sea. I picked one location at sea yet many stocks were studied..	Allochronic	Phenotypic	18	4		4.5	bodyweight (kg)	size	cube (3D)	raw	ratio			3.92	3.28			In	Social	Hunt_harv	ongoing	0	5	0
es0665	p010	s112			Oncorhynchus keta	Oncorhynchus keta	Fish	Chordata	Actinopteri	Salmoniformes	Oncorhynchus keta (chum salmon) long term trends on northwest coast of US	N			2.63	mixed	Alaska, BristolBay, 1975	Alaska, BristolBay, 1993	yes	57.326	-159.825	57.326	-159.825	N	Based on Google Maps and Figure 2 in article. growth at sea. I picked one location at sea yet many stocks were studied..	Allochronic	Phenotypic	18	4		4.5	bodyweight (kg)	size	cube (3D)	raw	ratio			3	2.91			In	Social	Hunt_harv	ongoing	0	5	0
es0666	p010	s112			Oncorhynchus keta	Oncorhynchus keta	Fish	Chordata	Actinopteri	Salmoniformes	Oncorhynchus keta (chum salmon) long term trends on northwest coast of US	N			2.63	mixed	Alaska, Kuskokwim, 1975	Alaska, Kuskokwim, 1993	yes	60.083	-162.334	60.083	-162.334	N	Based on Google Maps and Figure 2 in article. growth at sea. I picked one location at sea yet many stocks were studied..	Allochronic	Phenotypic	18	4		4.5	bodyweight (kg)	size	cube (3D)	raw	ratio			3.26	3.02			In	Social	Hunt_harv	ongoing	0	5	0
es0667	p010	s112			Oncorhynchus keta	Oncorhynchus keta	Fish	Chordata	Actinopteri	Salmoniformes	Oncorhynchus keta (chum salmon) long term trends on northwest coast of US	N			2.63	mixed	Alaska, Yukon(summer), 1975	Alaska, Yukon(summer), 1993	yes	62.599	-164.8	62.599	-164.8	N	Based on Google Maps and Figure 2 in article. growth at sea. I picked one location at sea yet many stocks were studied..	Allochronic	Phenotypic	18	4		4.5	bodyweight (kg)	size	cube (3D)	raw	ratio			3.22	3.17			In	Social	Hunt_harv	ongoing	0	5	0
es0668	p010	s112			Oncorhynchus keta	Oncorhynchus keta	Fish	Chordata	Actinopteri	Salmoniformes	Oncorhynchus keta (chum salmon) long term trends on northwest coast of US	N			2.63	mixed	Alaska, Yukon(fall), 1975	Alaska, Yukon(fall), 1993	yes	62.599	-164.8	62.599	-164.8	N	Based on Google Maps and Figure 2 in article. growth at sea. I picked one location at sea yet many stocks were studied..	Allochronic	Phenotypic	18	4		4.5	bodyweight (kg)	size	cube (3D)	raw	ratio			3.59	3.02			In	Social	Hunt_harv	ongoing	0	5	0
es0669	p010	s112			Oncorhynchus keta	Oncorhynchus keta	Fish	Chordata	Actinopteri	Salmoniformes	Oncorhynchus keta (chum salmon) long term trends on northwest coast of US	N			2.63	mixed	Alaska, Kotzebue(fall), 1975	Alaska, Kotzebue(fall), 1993	yes	66.897	-162.586	66.897	-162.586	N	Based on Google Maps and Figure 2 in article. growth at sea. I picked one location at sea yet many stocks were studied..	Allochronic	Phenotypic	18	4		4.5	bodyweight (kg)	size	cube (3D)	raw	ratio			4.13	3.8			In	Social	Hunt_harv	ongoing	0	5	0
es0670	p010	s112			Oncorhynchus keta	Oncorhynchus keta	Fish	Chordata	Actinopteri	Salmoniformes	Oncorhynchus keta (chum salmon) long term trends on northwest coast of US	N			2.63	mixed	Russia, Anadyr, 1975	Russia, Anadyr, 1993	yes	65.175	176.409	65.175	176.409	N	Based on Google Maps and Figure 2 in article. growth at sea. I picked one location at sea yet many stocks were studied..	Allochronic	Phenotypic	18	4		4.5	bodyweight (kg)	size	cube (3D)	raw	ratio			4.69	3.2			In	Social	Hunt_harv	ongoing	0	5	0
es0671	p010	s112			Oncorhynchus keta	Oncorhynchus keta	Fish	Chordata	Actinopteri	Salmoniformes	Oncorhynchus keta (chum salmon) long term trends on northwest coast of US	N			2.63	mixed	Russia, Kamchatka, 1975	Russia, Kamchatka, 1993	yes	56.233	162.5	56.233	162.5	N	Based on Google Maps and Figure 2 in article. growth at sea. I picked one location at sea yet many stocks were studied..	Allochronic	Phenotypic	18	4		4.5	bodyweight (kg)	size	cube (3D)	raw	ratio			3.88	3.35			In	Social	Hunt_harv	ongoing	0	5	0
es0672	p010	s112			Oncorhynchus keta	Oncorhynchus keta	Fish	Chordata	Actinopteri	Salmoniformes	Oncorhynchus keta (chum salmon) long term trends on northwest coast of US	N			2.63	mixed	Russia, Bolshaya, 1975	Russia, Bolshaya, 1993	yes	54.266	157.513	54.266	157.513	N	Based on Google Maps and Figure 2 in article. growth at sea. I picked one location at sea yet many stocks were studied..	Allochronic	Phenotypic	18	4		4.5	bodyweight (kg)	size	cube (3D)	raw	ratio			4.02	3.33			In	Social	Hunt_harv	ongoing	0	5	0
es0673	p010	s112			Oncorhynchus keta	Oncorhynchus keta	Fish	Chordata	Actinopteri	Salmoniformes	Oncorhynchus keta (chum salmon) long term trends on northwest coast of US	N			2.63	mixed	Russia, Amur(summer), 1975	Russia, Amur(summer), 1993	yes	52.947	141.084	52.947	141.084	N	Based on Google Maps and Figure 2 in article. growth at sea. I picked one location at sea yet many stocks were studied..	Allochronic	Phenotypic	18	4		4.5	bodyweight (kg)	size	cube (3D)	raw	ratio			2.66	2.37			In	Social	Hunt_harv	ongoing	0	5	0
es0674	p010	s112			Oncorhynchus keta	Oncorhynchus keta	Fish	Chordata	Actinopteri	Salmoniformes	Oncorhynchus keta (chum salmon) long term trends on northwest coast of US	N			2.63	mixed	Russia, Amur(fall), 1975	Russia, Amur(fall), 1993	yes	52.947	141.084	52.947	141.084	N	Based on Google Maps and Figure 2 in article. growth at sea. I picked one location at sea yet many stocks were studied..	Allochronic	Phenotypic	18	4		4.5	bodyweight (kg)	size	cube (3D)	raw	ratio			4.89	4.03			In	Social	Hunt_harv	ongoing	0	5	0
es0675	p010	s112			Oncorhynchus keta	Oncorhynchus keta	Fish	Chordata	Actinopteri	Salmoniformes	Oncorhynchus keta (chum salmon) long term trends on northwest coast of US	N			2.63	mixed	Japan, Ishikari, 1975	Japan, Ishikari, 1993	yes	42.799	143.514	42.799	143.514	N	Based on Google Maps and Figure 2 in article. growth at sea. I picked one location at sea yet many stocks were studied..	Allochronic	Phenotypic	18	4		4.5	bodyweight (kg)	size	cube (3D)	raw	ratio			3.72	2.85			In	Social	Hunt_harv	ongoing	0	5	0
es0676	p010	s112			Oncorhynchus keta	Oncorhynchus keta	Fish	Chordata	Actinopteri	Salmoniformes	Oncorhynchus keta (chum salmon) long term trends on northwest coast of US	N			2.63	mixed	Yukon(summer), 0,3, 1979	Yukon(summer), 0,3, 1993	yes	62.599	-164.8	62.599	-164.8	N	Based on Google Maps and Figure 2 in article. growth at sea. I picked one location at sea yet many stocks were studied..	Allochronic	Phenotypic	14	4		3.5	bodylength (mm)	size	linear	raw	ratio			580.4	563.7			In	Social	Hunt_harv	ongoing	0	5	0
es0677	p010	s112			Oncorhynchus keta	Oncorhynchus keta	Fish	Chordata	Actinopteri	Salmoniformes	Oncorhynchus keta (chum salmon) long term trends on northwest coast of US	N			2.63	mixed	Yukon(summer), 0,4, 1979	Yukon(summer), 0,4, 1993	yes	62.599	-164.8	62.599	-164.8	N	Based on Google Maps and Figure 2 in article. growth at sea. I picked one location at sea yet many stocks were studied..	Allochronic	Phenotypic	14	4		3.5	bodylength (mm)	size	linear	raw	ratio			605.1	579.6			In	Social	Hunt_harv	ongoing	0	5	0
es0678	p010	s112			Oncorhynchus keta	Oncorhynchus keta	Fish	Chordata	Actinopteri	Salmoniformes	Oncorhynchus keta (chum salmon) long term trends on northwest coast of US	N			2.63	mixed	Yukon(fall), 0,3, 1979	Yukon(fall), 0,3, 1993	yes	62.599	-164.8	62.599	-164.8	N	Based on Google Maps and Figure 2 in article. growth at sea. I picked one location at sea yet many stocks were studied..	Allochronic	Phenotypic	14	4		3.5	bodylength (mm)	size	linear	raw	ratio			598.1	588.1			In	Social	Hunt_harv	ongoing	0	5	0
es0679	p010	s112			Oncorhynchus keta	Oncorhynchus keta	Fish	Chordata	Actinopteri	Salmoniformes	Oncorhynchus keta (chum salmon) long term trends on northwest coast of US	N			2.63	mixed	Yukon(fall), 0,4, 1979	Yukon(fall), 0,4, 1993	yes	62.599	-164.8	62.599	-164.8	N	Based on Google Maps and Figure 2 in article. growth at sea. I picked one location at sea yet many stocks were studied..	Allochronic	Phenotypic	14	4		3.5	bodylength (mm)	size	linear	raw	ratio			619.1	602.6			In	Social	Hunt_harv	ongoing	0	5	0
es0680	p010	s112			Oncorhynchus keta	Oncorhynchus keta	Fish	Chordata	Actinopteri	Salmoniformes	Oncorhynchus keta (chum salmon) long term trends on northwest coast of US	N			2.63	mixed	Yukon(summer), Oceanage, 1975	Yukon(summer), Oceanage, 1993	yes	62.599	-164.8	62.599	-164.8	N	Based on Google Maps and Figure 2 in article. growth at sea. I picked one location at sea yet many stocks were studied..	Allochronic	Phenotypic	18	4		4.5	age	otherLH	time	raw	ratio			3.03	3.77			In	Social	Hunt_harv	ongoing	0	5	0
es0681	p010	s112			Oncorhynchus keta	Oncorhynchus keta	Fish	Chordata	Actinopteri	Salmoniformes	Oncorhynchus keta (chum salmon) long term trends on northwest coast of US	N			2.63	mixed	Yukon(fall), Oceanage, 1975	Yukon(fall), Oceanage, 1993	yes	62.599	-164.8	62.599	-164.8	N	Based on Google Maps and Figure 2 in article. growth at sea. I picked one location at sea yet many stocks were studied..	Allochronic	Phenotypic	18	4		4.5	age	otherLH	time	raw	ratio			2.92	3.42			In	Social	Hunt_harv	ongoing	0	5	0
es0682	p010	s112			Oncorhynchus keta	Oncorhynchus keta	Fish	Chordata	Actinopteri	Salmoniformes	Oncorhynchus keta (chum salmon) long term trends on northwest coast of US	N			2.63	mixed	Anadyr, Oceanage, 1975	Anadyr, Oceanage, 1993	yes	65.175	176.409	65.175	176.409	N	Based on Google Maps and Figure 2 in article. growth at sea. I picked one location at sea yet many stocks were studied..	Allochronic	Phenotypic	18	4		4.5	age	otherLH	time	raw	ratio			3.16	3.41			In	Social	Hunt_harv	ongoing	0	5	0
es0683	p010	s112			Oncorhynchus keta	Oncorhynchus keta	Fish	Chordata	Actinopteri	Salmoniformes	Oncorhynchus keta (chum salmon) long term trends on northwest coast of US	N			2.63	mixed	Kamchatka, Oceanage, 1975	Kamchatka, Oceanage, 1993	yes	56.233	162.5	56.233	162.5	N	Based on Google Maps and Figure 2 in article. growth at sea. I picked one location at sea yet many stocks were studied..	Allochronic	Phenotypic	18	4		4.5	age	otherLH	time	raw	ratio			3.15	3.6			In	Social	Hunt_harv	ongoing	0	5	0
es0684	p010	s112			Oncorhynchus keta	Oncorhynchus keta	Fish	Chordata	Actinopteri	Salmoniformes	Oncorhynchus keta (chum salmon) long term trends on northwest coast of US	N			2.63	mixed	Bolshaya, Oceanage, 1975	Bolshaya, Oceanage, 1993	yes	54.266	157.513	54.266	157.513	N	Based on Google Maps and Figure 2 in article. growth at sea. I picked one location at sea yet many stocks were studied..	Allochronic	Phenotypic	18	4		4.5	age	otherLH	time	raw	ratio			2.96	3.66			In	Social	Hunt_harv	ongoing	0	5	0
es0685	p010	s112			Oncorhynchus keta	Oncorhynchus keta	Fish	Chordata	Actinopteri	Salmoniformes	Oncorhynchus keta (chum salmon) long term trends on northwest coast of US	N			2.63	mixed	Amur(summer), Oceanage, 1975	Amur(summer), Oceanage, 1993	yes	52.947	141.084	52.947	141.084	N	Based on Google Maps and Figure 2 in article. growth at sea. I picked one location at sea yet many stocks were studied..	Allochronic	Phenotypic	18	4		4.5	age	otherLH	time	raw	ratio			2.8	3.28			In	Social	Hunt_harv	ongoing	0	5	0
es0686	p010	s112			Oncorhynchus keta	Oncorhynchus keta	Fish	Chordata	Actinopteri	Salmoniformes	Oncorhynchus keta (chum salmon) long term trends on northwest coast of US	N			2.63	mixed	Amur(fall), Oceanage, 1975	Amur(fall), Oceanage, 1993	yes	52.947	141.084	52.947	141.084	N	Based on Google Maps and Figure 2 in article. growth at sea. I picked one location at sea yet many stocks were studied..	Allochronic	Phenotypic	18	4		4.5	age	otherLH	time	raw	ratio			2.8	3.23			In	Social	Hunt_harv	ongoing	0	5	0
es0687	p010	s112			Oncorhynchus keta	Oncorhynchus keta	Fish	Chordata	Actinopteri	Salmoniformes	Oncorhynchus keta (chum salmon) long term trends on northwest coast of US	N			2.63	mixed	Isikari, Oceanage, 1975	Isikari, Oceanage, 1993	yes	42.799	143.514	42.799	143.514	N	Based on Google Maps and Figure 2 in article. growth at sea. I picked one location at sea yet many stocks were studied..	Allochronic	Phenotypic	18	4		4.5	age	otherLH	time	raw	ratio			2.31	2.82			In	Social	Hunt_harv	ongoing	0	5	0
es0688	p010	s113			Oncorhynchus kisutch	Oncorhynchus kisutch	Fish	Chordata	Actinopteri	Salmoniformes	Oncorhynchus kisutch (coho salmon) long term trends on northwest coast of US	N			2.83	mixed	California, Troll, 1975	California, Troll, 1993	yes	40.294	-123.973	40.294	-123.973	N	Based on Google Maps and Figure 2 in article. growth at sea. I picked one location at sea yet many stocks were studied..	Allochronic	Phenotypic	18	4		4.5	bodyweight (kg)	size	cube (3D)	raw	ratio			3.17	2.74			In	Social	Hunt_harv	ongoing	0	5	0
es0689	p010	s113			Oncorhynchus kisutch	Oncorhynchus kisutch	Fish	Chordata	Actinopteri	Salmoniformes	Oncorhynchus kisutch (coho salmon) long term trends on northwest coast of US	N			2.83	mixed	Oregon, Troll, 1975	Oregon, Troll, 1993	yes	43.499	-125.534	43.499	-125.534	N	Based on Google Maps and Figure 2 in article. growth at sea. I picked one location at sea yet many stocks were studied..	Allochronic	Phenotypic	18	4		4.5	bodyweight (kg)	size	cube (3D)	raw	ratio			2.84	2.07			In	Social	Hunt_harv	ongoing	0	5	0
es0690	p010	s113			Oncorhynchus kisutch	Oncorhynchus kisutch	Fish	Chordata	Actinopteri	Salmoniformes	Oncorhynchus kisutch (coho salmon) long term trends on northwest coast of US	N			2.83	mixed	Washington, Troll, 1975	Washington, Troll, 1993	yes	46.244	-124.058	46.244	-124.058	N	Based on Google Maps and Figure 2 in article. growth at sea. I picked one location at sea yet many stocks were studied..	Allochronic	Phenotypic	18	4		4.5	bodyweight (kg)	size	cube (3D)	raw	ratio			2.56	1.77			In	Social	Hunt_harv	ongoing	0	5	0
es0691	p010	s113			Oncorhynchus kisutch	Oncorhynchus kisutch	Fish	Chordata	Actinopteri	Salmoniformes	Oncorhynchus kisutch (coho salmon) long term trends on northwest coast of US	N			2.83	mixed	Washington, ColumbiaRiver, 1975	Washington, ColumbiaRiver, 1993	yes	46.244	-124.058	46.244	-124.058	N	Based on Google Maps and Figure 2 in article. growth at sea. I picked one location at sea yet many stocks were studied..	Allochronic	Phenotypic	18	4		4.5	bodyweight (kg)	size	cube (3D)	raw	ratio			3.9	2.83			In	Social	Hunt_harv	ongoing	0	5	0
es0692	p010	s113			Oncorhynchus kisutch	Oncorhynchus kisutch	Fish	Chordata	Actinopteri	Salmoniformes	Oncorhynchus kisutch (coho salmon) long term trends on northwest coast of US	N			2.83	mixed	BritishColumbia, Troll, 1975	BritishColumbia, Troll, 1993	yes	51.739	-123.775	51.739	-123.775	N	Based on Google Maps and Figure 2 in article. growth at sea. I picked one location at sea yet many stocks were studied..	Allochronic	Phenotypic	18	4		4.5	bodyweight (kg)	size	cube (3D)	raw	ratio			3.15	2.52			In	Social	Hunt_harv	ongoing	0	5	0
es0693	p010	s113			Oncorhynchus kisutch	Oncorhynchus kisutch	Fish	Chordata	Actinopteri	Salmoniformes	Oncorhynchus kisutch (coho salmon) long term trends on northwest coast of US	N			2.83	mixed	Alaska, Kodiak, 1975	Alaska, Kodiak, 1993	yes	57.793	-152.394	57.793	-152.394	N	Based on Google Maps and Figure 2 in article. growth at sea. I picked one location at sea yet many stocks were studied..	Allochronic	Phenotypic	18	4		4.5	bodyweight (kg)	size	cube (3D)	raw	ratio			4.01	3.57			In	Social	Hunt_harv	ongoing	0	5	0
es0694	p010	s113			Oncorhynchus kisutch	Oncorhynchus kisutch	Fish	Chordata	Actinopteri	Salmoniformes	Oncorhynchus kisutch (coho salmon) long term trends on northwest coast of US	N			2.83	mixed	Alaska, BristolBay, 1975	Alaska, BristolBay, 1993	yes	57.326	-159.825	57.326	-159.825	N	Based on Google Maps and Figure 2 in article. growth at sea. I picked one location at sea yet many stocks were studied..	Allochronic	Phenotypic	18	4		4.5	bodyweight (kg)	size	cube (3D)	raw	ratio			3.46	3.16			In	Social	Hunt_harv	ongoing	0	5	0
es0695	p010	s113			Oncorhynchus kisutch	Oncorhynchus kisutch	Fish	Chordata	Actinopteri	Salmoniformes	Oncorhynchus kisutch (coho salmon) long term trends on northwest coast of US	N			2.83	mixed	Alaska, Kuskokwim, 1975	Alaska, Kuskokwim, 1993	yes	60.083	-162.334	60.083	-162.334	N	Based on Google Maps and Figure 2 in article. growth at sea. I picked one location at sea yet many stocks were studied..	Allochronic	Phenotypic	18	4		4.5	bodyweight (kg)	size	cube (3D)	raw	ratio			3.4	3			In	Social	Hunt_harv	ongoing	0	5	0
es0696	p010	s113			Oncorhynchus kisutch	Oncorhynchus kisutch	Fish	Chordata	Actinopteri	Salmoniformes	Oncorhynchus kisutch (coho salmon) long term trends on northwest coast of US	N			2.83	mixed	Alaska, Yukon, 1975	Alaska, Yukon, 1993	yes	62.599	-164.8	62.599	-164.8	N	Based on Google Maps and Figure 2 in article. growth at sea. I picked one location at sea yet many stocks were studied..	Allochronic	Phenotypic	18	4		4.5	bodyweight (kg)	size	cube (3D)	raw	ratio			3.21	3.07			In	Social	Hunt_harv	ongoing	0	5	0
es0697	p010	s115			Oncorhynchus nerka	Oncorhynchus nerka	Fish	Chordata	Actinopteri	Salmoniformes	Oncorhynchus nerka (sockeye salmon) long term trends on northwest coast of US	N			2.92	mixed	BritishColumbia, seineorgill, 1975	BritishColumbia, seineorgill, 1993	yes	51.739	-123.775	51.739	-123.775	N	Based on Google Maps and Figure 2 in article. growth at sea. I picked one location at sea yet many stocks were studied..	Allochronic	Phenotypic	18	4		4.5	bodyweight (kg)	size	cube (3D)	raw	ratio			2.58	2.55			In	Social	Hunt_harv	ongoing	0	5	0
es0698	p010	s115			Oncorhynchus nerka	Oncorhynchus nerka	Fish	Chordata	Actinopteri	Salmoniformes	Oncorhynchus nerka (sockeye salmon) long term trends on northwest coast of US	N			2.92	mixed	Alaska, Ketchikan, 1975	Alaska, Ketchikan, 1993	yes	55.35	-131.673	55.35	-131.673	N	Based on Google Maps and Figure 2 in article. growth at sea. I picked one location at sea yet many stocks were studied..	Allochronic	Phenotypic	18	4		4.5	bodyweight (kg)	size	cube (3D)	raw	ratio			2.77	2.64			In	Social	Hunt_harv	ongoing	0	5	0
es0699	p010	s115			Oncorhynchus nerka	Oncorhynchus nerka	Fish	Chordata	Actinopteri	Salmoniformes	Oncorhynchus nerka (sockeye salmon) long term trends on northwest coast of US	N			2.92	mixed	Alaska, CookInlet, 1975	Alaska, CookInlet, 1993	yes	60.338	-151.875	60.338	-151.875	N	Based on Google Maps and Figure 2 in article. growth at sea. I picked one location at sea yet many stocks were studied..	Allochronic	Phenotypic	18	4		4.5	bodyweight (kg)	size	cube (3D)	raw	ratio			3.05	2.7			In	Social	Hunt_harv	ongoing	0	5	0
es0700	p010	s115			Oncorhynchus nerka	Oncorhynchus nerka	Fish	Chordata	Actinopteri	Salmoniformes	Oncorhynchus nerka (sockeye salmon) long term trends on northwest coast of US	N			2.92	mixed	Alaska, Kodiak, 1975	Alaska, Kodiak, 1993	yes	57.793	-152.394	57.793	-152.394	N	Based on Google Maps and Figure 2 in article. growth at sea. I picked one location at sea yet many stocks were studied..	Allochronic	Phenotypic	18	4		4.5	bodyweight (kg)	size	cube (3D)	raw	ratio			2.85	2.37			In	Social	Hunt_harv	ongoing	0	5	0
es0701	p010	s115			Oncorhynchus nerka	Oncorhynchus nerka	Fish	Chordata	Actinopteri	Salmoniformes	Oncorhynchus nerka (sockeye salmon) long term trends on northwest coast of US	N			2.92	mixed	Alaska, BristolBay, 1975	Alaska, BristolBay, 1993	yes	57.326	-159.825	57.326	-159.825	N	Based on Google Maps and Figure 2 in article. growth at sea. I picked one location at sea yet many stocks were studied..	Allochronic	Phenotypic	18	4		4.5	bodyweight (kg)	size	cube (3D)	raw	ratio			2.71	2.66			In	Social	Hunt_harv	ongoing	0	5	0
es0702	p010	s118			Oncorhynchus tshawytscha	Oncorhynchus tshawytscha	Fish	Chordata	Actinopteri	Salmoniformes	Oncorhynchus tshawytscha (Chinook salmon) long term trends on northwest coast of US	N			2.52	mixed	California, Troll, 1975	California, Troll, 1993	yes	40.294	-123.973	40.294	-123.973	N	Based on Google Maps and Figure 2 in article. growth at sea. I picked one location at sea yet many stocks were studied..	Allochronic	Phenotypic	18	4		4.5	bodyweight (kg)	size	cube (3D)	raw	ratio			4.21	5.25			In	Social	Hunt_harv	ongoing	0	5	0
es0703	p010	s118			Oncorhynchus tshawytscha	Oncorhynchus tshawytscha	Fish	Chordata	Actinopteri	Salmoniformes	Oncorhynchus tshawytscha (Chinook salmon) long term trends on northwest coast of US	N			2.52	mixed	Oregon, Troll, 1975	Oregon, Troll, 1993	yes	43.499	-125.534	43.499	-125.534	N	Based on Google Maps and Figure 2 in article. growth at sea. I picked one location at sea yet many stocks were studied..	Allochronic	Phenotypic	18	4		4.5	bodyweight (kg)	size	cube (3D)	raw	ratio			4.61	3.76			In	Social	Hunt_harv	ongoing	0	5	0
es0704	p010	s118			Oncorhynchus tshawytscha	Oncorhynchus tshawytscha	Fish	Chordata	Actinopteri	Salmoniformes	Oncorhynchus tshawytscha (Chinook salmon) long term trends on northwest coast of US	N			2.52	mixed	Washington, Troll, 1975	Washington, Troll, 1993	yes	46.244	-124.058	46.244	-124.058	N	Based on Google Maps and Figure 2 in article. growth at sea. I picked one location at sea yet many stocks were studied..	Allochronic	Phenotypic	18	4		4.5	bodyweight (kg)	size	cube (3D)	raw	ratio			6.21	3.31			In	Social	Hunt_harv	ongoing	0	5	0
es0705	p010	s118			Oncorhynchus tshawytscha	Oncorhynchus tshawytscha	Fish	Chordata	Actinopteri	Salmoniformes	Oncorhynchus tshawytscha (Chinook salmon) long term trends on northwest coast of US	N			2.52	mixed	Washington, ColumbiaRiver, 1975	Washington, ColumbiaRiver, 1993	yes	46.244	-124.058	46.244	-124.058	N	Based on Google Maps and Figure 2 in article. growth at sea. I picked one location at sea yet many stocks were studied..	Allochronic	Phenotypic	18	4		4.5	bodyweight (kg)	size	cube (3D)	raw	ratio			9.16	8.19			In	Social	Hunt_harv	ongoing	0	5	0
es0706	p010	s118			Oncorhynchus tshawytscha	Oncorhynchus tshawytscha	Fish	Chordata	Actinopteri	Salmoniformes	Oncorhynchus tshawytscha (Chinook salmon) long term trends on northwest coast of US	N			2.52	mixed	BritishColumbia, Troll, 1975	BritishColumbia, Troll, 1993	yes	51.739	-123.775	51.739	-123.775	N	Based on Google Maps and Figure 2 in article. growth at sea. I picked one location at sea yet many stocks were studied..	Allochronic	Phenotypic	18	4		4.5	bodyweight (kg)	size	cube (3D)	raw	ratio			4.15	6.04			In	Social	Hunt_harv	ongoing	0	5	0
es0707	p010	s118			Oncorhynchus tshawytscha	Oncorhynchus tshawytscha	Fish	Chordata	Actinopteri	Salmoniformes	Oncorhynchus tshawytscha (Chinook salmon) long term trends on northwest coast of US	N			2.52	mixed	Alaska, CookInlet, 1975	Alaska, CookInlet, 1993	yes	60.338	-151.875	60.338	-151.875	N	Based on Google Maps and Figure 2 in article. growth at sea. I picked one location at sea yet many stocks were studied..	Allochronic	Phenotypic	18	4		4.5	bodyweight (kg)	size	cube (3D)	raw	ratio			12.82	10.91			In	Social	Hunt_harv	ongoing	0	5	0
es0708	p010	s118			Oncorhynchus tshawytscha	Oncorhynchus tshawytscha	Fish	Chordata	Actinopteri	Salmoniformes	Oncorhynchus tshawytscha (Chinook salmon) long term trends on northwest coast of US	N			2.52	mixed	Alaska, BristolBay, 1975	Alaska, BristolBay, 1993	yes	57.326	-159.825	57.326	-159.825	N	Based on Google Maps and Figure 2 in article. growth at sea. I picked one location at sea yet many stocks were studied..	Allochronic	Phenotypic	18	4		4.5	bodyweight (kg)	size	cube (3D)	raw	ratio			9.59	7.14			In	Social	Hunt_harv	ongoing	0	5	0
es0709	p010	s118			Oncorhynchus tshawytscha	Oncorhynchus tshawytscha	Fish	Chordata	Actinopteri	Salmoniformes	Oncorhynchus tshawytscha (Chinook salmon) long term trends on northwest coast of US	N			2.52	mixed	Alaska, Kuskokwim, 1975	Alaska, Kuskokwim, 1993	yes	60.083	-162.334	60.083	-162.334	N	Based on Google Maps and Figure 2 in article. growth at sea. I picked one location at sea yet many stocks were studied..	Allochronic	Phenotypic	18	4		4.5	bodyweight (kg)	size	cube (3D)	raw	ratio			9.27	6.35			In	Social	Hunt_harv	ongoing	0	5	0
es0710	p010	s118			Oncorhynchus tshawytscha	Oncorhynchus tshawytscha	Fish	Chordata	Actinopteri	Salmoniformes	Oncorhynchus tshawytscha (Chinook salmon) long term trends on northwest coast of US	N			2.52	mixed	Alaska, Yukon, 1975	Alaska, Yukon, 1993	yes	62.599	-164.8	62.599	-164.8	N	Based on Google Maps and Figure 2 in article. growth at sea. I picked one location at sea yet many stocks were studied..	Allochronic	Phenotypic	18	4		4.5	bodyweight (kg)	size	cube (3D)	raw	ratio			10.43	8.6			In	Social	Hunt_harv	ongoing	0	5	0
es0711	p010	s118			Oncorhynchus tshawytscha	Oncorhynchus tshawytscha	Fish	Chordata	Actinopteri	Salmoniformes	Oncorhynchus tshawytscha (Chinook salmon) long term trends on northwest coast of US	N			2.52	mixed	Yukon, 3ocean, 1979	Yukon, 3ocean, 1993	yes	62.599	-164.8	62.599	-164.8	N	Based on Google Maps and Figure 2 in article. growth at sea. I picked one location at sea yet many stocks were studied..	Allochronic	Phenotypic	14	4		3.5	bodylength (mm)	size	linear	raw	ratio			789.9	759.7			In	Social	Hunt_harv	ongoing	0	5	0
es0712	p010	s118			Oncorhynchus tshawytscha	Oncorhynchus tshawytscha	Fish	Chordata	Actinopteri	Salmoniformes	Oncorhynchus tshawytscha (Chinook salmon) long term trends on northwest coast of US	N			2.52	mixed	Yukon, 4ocean, 1979	Yukon, 4ocean, 1993	yes	62.599	-164.8	62.599	-164.8	N	Based on Google Maps and Figure 2 in article. growth at sea. I picked one location at sea yet many stocks were studied..	Allochronic	Phenotypic	14	4		3.5	bodylength (mm)	size	linear	raw	ratio			885	860.7			In	Social	Hunt_harv	ongoing	0	5	0
es0713	p010	s118			Oncorhynchus tshawytscha	Oncorhynchus tshawytscha	Fish	Chordata	Actinopteri	Salmoniformes	Oncorhynchus tshawytscha (Chinook salmon) long term trends on northwest coast of US	N			2.52	mixed	Yukon, 5ocean, 1979	Yukon, 5ocean, 1993	yes	62.599	-164.8	62.599	-164.8	N	Based on Google Maps and Figure 2 in article. growth at sea. I picked one location at sea yet many stocks were studied..	Allochronic	Phenotypic	14	4		3.5	bodylength (mm)	size	linear	raw	ratio			965.5	912.1			In	Social	Hunt_harv	ongoing	0	5	0
es0714	p010	s118			Oncorhynchus tshawytscha	Oncorhynchus tshawytscha	Fish	Chordata	Actinopteri	Salmoniformes	Oncorhynchus tshawytscha (Chinook salmon) long term trends on northwest coast of US	N			2.52	mixed	Kenai, 3ocean, 1975	Kenai, 3ocean, 1993	yes	60.544	-151.279	60.544	-151.279	N	Based on Google Maps and Figure 2 in article. growth at sea. I picked one location at sea yet many stocks were studied..	Allochronic	Phenotypic	18	4		4.5	bodylength (mm)	size	linear	raw	ratio			905	828.5			In	Social	Hunt_harv	ongoing	0	5	0
es0715	p010	s118			Oncorhynchus tshawytscha	Oncorhynchus tshawytscha	Fish	Chordata	Actinopteri	Salmoniformes	Oncorhynchus tshawytscha (Chinook salmon) long term trends on northwest coast of US	N			2.52	mixed	Kenai, 4ocean, 1975	Kenai, 4ocean, 1993	yes	60.544	-151.279	60.544	-151.279	N	Based on Google Maps and Figure 2 in article. growth at sea. I picked one location at sea yet many stocks were studied..	Allochronic	Phenotypic	18	4		4.5	bodylength (mm)	size	linear	raw	ratio			1102.5	985			In	Social	Hunt_harv	ongoing	0	5	0
es0716	p010	s118			Oncorhynchus tshawytscha	Oncorhynchus tshawytscha	Fish	Chordata	Actinopteri	Salmoniformes	Oncorhynchus tshawytscha (Chinook salmon) long term trends on northwest coast of US	N			2.52	mixed	Kenai, 5ocean, 1975	Kenai, 5ocean, 1993	yes	60.544	-151.279	60.544	-151.279	N	Based on Google Maps and Figure 2 in article. growth at sea. I picked one location at sea yet many stocks were studied..	Allochronic	Phenotypic	18	4		4.5	bodylength (mm)	size	linear	raw	ratio			1169.4	1063.6			In	Social	Hunt_harv	ongoing	0	5	0
es0717	p010	s118			Oncorhynchus tshawytscha	Oncorhynchus tshawytscha	Fish	Chordata	Actinopteri	Salmoniformes	Oncorhynchus tshawytscha (Chinook salmon) long term trends on northwest coast of US	N			2.52	mixed	Yukon, Oceanage, 1975	Yukon, Oceanage, 1993	yes	62.599	-164.8	62.599	-164.8	N	Based on Google Maps and Figure 2 in article. growth at sea. I picked one location at sea yet many stocks were studied..	Allochronic	Phenotypic	18	4		4.5	age	otherLH	time	raw	ratio			3.69	3.77			In	Social	Hunt_harv	ongoing	0	5	0
es0718	p010	s118			Oncorhynchus tshawytscha	Oncorhynchus tshawytscha	Fish	Chordata	Actinopteri	Salmoniformes	Oncorhynchus tshawytscha (Chinook salmon) long term trends on northwest coast of US	N			2.52	mixed	Kuskokwim, Oceanage, 1975	Kuskokwim, Oceanage, 1993	yes	60.083	-162.334	60.083	-162.334	N	Based on Google Maps and Figure 2 in article. growth at sea. I picked one location at sea yet many stocks were studied..	Allochronic	Phenotypic	18	4		4.5	age	otherLH	time	raw	ratio			3.64	2.76			In	Social	Hunt_harv	ongoing	0	5	0
es0719	p010	s118			Oncorhynchus tshawytscha	Oncorhynchus tshawytscha	Fish	Chordata	Actinopteri	Salmoniformes	Oncorhynchus tshawytscha (Chinook salmon) long term trends on northwest coast of US	N			2.52	mixed	Kenai, Oceanage, 1975	Kenai, Oceanage, 1993	yes	60.544	-151.279	60.544	-151.279	N	Based on Google Maps and Figure 2 in article. growth at sea. I picked one location at sea yet many stocks were studied..	Allochronic	Phenotypic	18	4		4.5	age	otherLH	time	raw	ratio			3.3	4			In	Social	Hunt_harv	ongoing	0	5	0
es0720	p020	s083			Jadera haematoloma	Jadera haematoloma	Arthropod	Arthropoda	Insecta	Hemiptera	Jadera haematoloma (soapberry bug) diverged after colonizing new Asian host in Florida	N				female	Anc-Nativ(Key)	Der-Intro(Wales)	yes	25.0865	-80.4473	27.904722	-81.584167	N	https://tools.wmflabs.org/geohack/geohack.php?pagename=Key_Largo&params=25.0865_N_-80.4473_E_type:isle_region:US-FL_source:OSM. locality, a foew other sites available	Synchronic	Phenotypic	41	0.4	From the paper (Carrol 1997): Generation time is about 40 d (measured in captivity at 30 ºC). There is a large difference between the host species in the annual pattern of seed availability. In the introduced host, a much larger seed crop is available for a much briefer annual period, while in the native host, smaller seed crops are available year-round. There is time for two or three generations…	102.5	beaklength	othermorphology	linear	raw	ratio	34	44	8.58	7.23	0.991261822	0.464327471	In	Biotic	Response to introductions	novel	3	0	5
es0721	p020	s083			Jadera haematoloma	Jadera haematoloma	Arthropod	Arthropoda	Insecta	Hemiptera	Jadera haematoloma (soapberry bug) diverged after colonizing new Asian host in Florida	N				female	Anc-Nativ(Key)	Der-Intro(Lee)	yes	25.0865	-80.4473	28.810556	-81.883333	N	https://tools.wmflabs.org/geohack/geohack.php?pagename=Key_Largo&params=25.0865_N_-80.4473_E_type:isle_region:US-FL_source:OSM. locality, a foew other sites available	Synchronic	Phenotypic	41	0.4	From the paper (Carrol 1997): Generation time is about 40 d (measured in captivity at 30 ºC). There is a large difference between the host species in the annual pattern of seed availability. In the introduced host, a much larger seed crop is available for a much briefer annual period, while in the native host, smaller seed crops are available year-round. There is time for two or three generations…	102.5	beaklength	othermorphology	linear	raw	ratio	34	29	8.58	6.91	0.991261822	0.807774721	In	Biotic	Response to introductions	novel	3	0	5
es0722	p020	s083			Jadera haematoloma	Jadera haematoloma	Arthropod	Arthropoda	Insecta	Hemiptera	Jadera haematoloma (soapberry bug) diverged after colonizing new Asian host in Florida	N				female	Anc-Nativ(Key)	Der-Intro(FM)	yes	25.0865	-80.4473	26.616667	-81.833333	N	https://tools.wmflabs.org/geohack/geohack.php?pagename=Key_Largo&params=25.0865_N_-80.4473_E_type:isle_region:US-FL_source:OSM. locality, a foew other sites available	Synchronic	Phenotypic	41	0.4	From the paper (Carrol 1997): Generation time is about 40 d (measured in captivity at 30 ºC). There is a large difference between the host species in the annual pattern of seed availability. In the introduced host, a much larger seed crop is available for a much briefer annual period, while in the native host, smaller seed crops are available year-round. There is time for two or three generations…	102.5	beaklength	othermorphology	linear	raw	ratio	34	29	8.58	6.75	0.991261822	0.915478017	In	Biotic	Response to introductions	novel	3	0	5
es0723	p020	s083			Jadera haematoloma	Jadera haematoloma	Arthropod	Arthropoda	Insecta	Hemiptera	Jadera haematoloma (soapberry bug) diverged after colonizing new Asian host in Florida	N				female	Anc-Nativ(Plant)	Der-Intro(Wales)	yes	24.9844	-80.5611	27.904722	-81.584167	N	https://tools.wmflabs.org/geohack/geohack.php?pagename=Plantation_Key&params=24.9844_N_-80.5611_E_region:US. locality, a foew other sites available	Synchronic	Phenotypic	41	0.4	From the paper (Carrol 1997): Generation time is about 40 d (measured in captivity at 30 ºC). There is a large difference between the host species in the annual pattern of seed availability. In the introduced host, a much larger seed crop is available for a much briefer annual period, while in the native host, smaller seed crops are available year-round. There is time for two or three generations…	102.5	beaklength	othermorphology	linear	raw	ratio	48	44	8.24	7.23	1.039230485	0.464327471	In	Biotic	Response to introductions	novel	3	0	5
es0724	p020	s083			Jadera haematoloma	Jadera haematoloma	Arthropod	Arthropoda	Insecta	Hemiptera	Jadera haematoloma (soapberry bug) diverged after colonizing new Asian host in Florida	N				female	Anc-Nativ(Plant)	Der-Intro(Lee)	yes	24.9844	-80.5611	28.810556	-81.883333	N	https://tools.wmflabs.org/geohack/geohack.php?pagename=Plantation_Key&params=24.9844_N_-80.5611_E_region:US. locality, a foew other sites available	Synchronic	Phenotypic	41	0.4	From the paper (Carrol 1997): Generation time is about 40 d (measured in captivity at 30 ºC). There is a large difference between the host species in the annual pattern of seed availability. In the introduced host, a much larger seed crop is available for a much briefer annual period, while in the native host, smaller seed crops are available year-round. There is time for two or three generations…	102.5	beaklength	othermorphology	linear	raw	ratio	48	29	8.24	6.91	1.039230485	0.807774721	In	Biotic	Response to introductions	novel	3	0	5
es0725	p020	s083			Jadera haematoloma	Jadera haematoloma	Arthropod	Arthropoda	Insecta	Hemiptera	Jadera haematoloma (soapberry bug) diverged after colonizing new Asian host in Florida	N				female	Anc-Nativ(Plant)	Der-Intro(FM)	yes	24.9844	-80.5611	26.616667	-81.833333	N	https://tools.wmflabs.org/geohack/geohack.php?pagename=Plantation_Key&params=24.9844_N_-80.5611_E_region:US. locality, a foew other sites available	Synchronic	Phenotypic	41	0.4	From the paper (Carrol 1997): Generation time is about 40 d (measured in captivity at 30 ºC). There is a large difference between the host species in the annual pattern of seed availability. In the introduced host, a much larger seed crop is available for a much briefer annual period, while in the native host, smaller seed crops are available year-round. There is time for two or three generations…	102.5	beaklength	othermorphology	linear	raw	ratio	48	29	8.24	6.75	1.039230485	0.915478017	In	Biotic	Response to introductions	novel	3	0	5
es0726	p020	s083			Jadera haematoloma	Jadera haematoloma	Arthropod	Arthropoda	Insecta	Hemiptera	Jadera haematoloma (soapberry bug) diverged after colonizing new Asian host in Florida	N				female	Anc-Nativ(Key)	Der-Intro(Wales)	yes	25.0865	-80.4473	27.904722	-81.584167	N	https://tools.wmflabs.org/geohack/geohack.php?pagename=Key_Largo&params=25.0865_N_-80.4473_E_type:isle_region:US-FL_source:OSM. locality, a foew other sites available	Synchronic	Phenotypic	41	0.4	From the paper (Carrol 1997): Generation time is about 40 d (measured in captivity at 30 ºC). There is a large difference between the host species in the annual pattern of seed availability. In the introduced host, a much larger seed crop is available for a much briefer annual period, while in the native host, smaller seed crops are available year-round. There is time for two or three generations…	102.5	thoraxwidth	othermorphology	linear	raw	ratio	34	44	3.56	3.43	0.233238076	0.198997487	In	Biotic	Response to introductions	novel	3	0	5
es0727	p020	s083			Jadera haematoloma	Jadera haematoloma	Arthropod	Arthropoda	Insecta	Hemiptera	Jadera haematoloma (soapberry bug) diverged after colonizing new Asian host in Florida	N				female	Anc-Nativ(Key)	Der-Intro(Lee)	yes	25.0865	-80.4473	28.810556	-81.883333	N	https://tools.wmflabs.org/geohack/geohack.php?pagename=Key_Largo&params=25.0865_N_-80.4473_E_type:isle_region:US-FL_source:OSM. locality, a foew other sites available	Synchronic	Phenotypic	41	0.4	From the paper (Carrol 1997): Generation time is about 40 d (measured in captivity at 30 ºC). There is a large difference between the host species in the annual pattern of seed availability. In the introduced host, a much larger seed crop is available for a much briefer annual period, while in the native host, smaller seed crops are available year-round. There is time for two or three generations…	102.5	thoraxwidth	othermorphology	linear	raw	ratio	34	29	3.56	3.467	0.233238076	0.242332416	In	Biotic	Response to introductions	novel	3	0	5
es0728	p020	s083			Jadera haematoloma	Jadera haematoloma	Arthropod	Arthropoda	Insecta	Hemiptera	Jadera haematoloma (soapberry bug) diverged after colonizing new Asian host in Florida	N				female	Anc-Nativ(Key)	Der-Intro(FM)	yes	25.0865	-80.4473	26.616667	-81.833333	N	https://tools.wmflabs.org/geohack/geohack.php?pagename=Key_Largo&params=25.0865_N_-80.4473_E_type:isle_region:US-FL_source:OSM. locality, a foew other sites available	Synchronic	Phenotypic	41	0.4	From the paper (Carrol 1997): Generation time is about 40 d (measured in captivity at 30 ºC). There is a large difference between the host species in the annual pattern of seed availability. In the introduced host, a much larger seed crop is available for a much briefer annual period, while in the native host, smaller seed crops are available year-round. There is time for two or three generations…	102.5	thoraxwidth	othermorphology	linear	raw	ratio	34	29	3.56	3.35	0.233238076	0.323109888	In	Biotic	Response to introductions	novel	3	0	5
es0729	p020	s083			Jadera haematoloma	Jadera haematoloma	Arthropod	Arthropoda	Insecta	Hemiptera	Jadera haematoloma (soapberry bug) diverged after colonizing new Asian host in Florida	N				female	Anc-Nativ(Plant)	Der-Intro(Wales)	yes	24.9844	-80.5611	27.904722	-81.584167	N	https://tools.wmflabs.org/geohack/geohack.php?pagename=Plantation_Key&params=24.9844_N_-80.5611_E_region:US. locality, a foew other sites available	Synchronic	Phenotypic	41	0.4	From the paper (Carrol 1997): Generation time is about 40 d (measured in captivity at 30 ºC). There is a large difference between the host species in the annual pattern of seed availability. In the introduced host, a much larger seed crop is available for a much briefer annual period, while in the native host, smaller seed crops are available year-round. There is time for two or three generations…	102.5	thoraxwidth	othermorphology	linear	raw	ratio	48	44	3.47	3.43	0.277128129	0.198997487	In	Biotic	Response to introductions	novel	3	0	5
es0730	p020	s083			Jadera haematoloma	Jadera haematoloma	Arthropod	Arthropoda	Insecta	Hemiptera	Jadera haematoloma (soapberry bug) diverged after colonizing new Asian host in Florida	N				female	Anc-Nativ(Plant)	Der-Intro(Lee)	yes	24.9844	-80.5611	28.810556	-81.883333	N	https://tools.wmflabs.org/geohack/geohack.php?pagename=Plantation_Key&params=24.9844_N_-80.5611_E_region:US. locality, a foew other sites available	Synchronic	Phenotypic	41	0.4	From the paper (Carrol 1997): Generation time is about 40 d (measured in captivity at 30 ºC). There is a large difference between the host species in the annual pattern of seed availability. In the introduced host, a much larger seed crop is available for a much briefer annual period, while in the native host, smaller seed crops are available year-round. There is time for two or three generations…	102.5	thoraxwidth	othermorphology	linear	raw	ratio	48	29	3.47	3.467	0.277128129	0.242332416	In	Biotic	Response to introductions	novel	3	0	5
es0731	p020	s083			Jadera haematoloma	Jadera haematoloma	Arthropod	Arthropoda	Insecta	Hemiptera	Jadera haematoloma (soapberry bug) diverged after colonizing new Asian host in Florida	N				female	Anc-Nativ(Plant)	Der-Intro(FM)	yes	24.9844	-80.5611	26.616667	-81.833333	N	https://tools.wmflabs.org/geohack/geohack.php?pagename=Plantation_Key&params=24.9844_N_-80.5611_E_region:US. locality, a foew other sites available	Synchronic	Phenotypic	41	0.4	From the paper (Carrol 1997): Generation time is about 40 d (measured in captivity at 30 ºC). There is a large difference between the host species in the annual pattern of seed availability. In the introduced host, a much larger seed crop is available for a much briefer annual period, while in the native host, smaller seed crops are available year-round. There is time for two or three generations…	102.5	thoraxwidth	othermorphology	linear	raw	ratio	48	29	3.47	3.35	0.277128129	0.323109888	In	Biotic	Response to introductions	novel	3	0	5
es0732	p020	s083			Jadera haematoloma	Jadera haematoloma	Arthropod	Arthropoda	Insecta	Hemiptera	Jadera haematoloma (soapberry bug) diverged after colonizing new Asian host in Florida	N				female	Anc-Nativ(Key)	Der-Intro(Wales)	yes	25.0865	-80.4473	27.904722	-81.584167	N	https://tools.wmflabs.org/geohack/geohack.php?pagename=Key_Largo&params=25.0865_N_-80.4473_E_type:isle_region:US-FL_source:OSM. locality, a foew other sites available	Synchronic	Phenotypic	41	0.4	From the paper (Carrol 1997): Generation time is about 40 d (measured in captivity at 30 ºC). There is a large difference between the host species in the annual pattern of seed availability. In the introduced host, a much larger seed crop is available for a much briefer annual period, while in the native host, smaller seed crops are available year-round. There is time for two or three generations…	102.5	bodylength	size	linear	raw	ratio	34	44	12.69	12.66	0.874642784	0.464327471	In	Biotic	Response to introductions	novel	3	0	5
es0733	p020	s083			Jadera haematoloma	Jadera haematoloma	Arthropod	Arthropoda	Insecta	Hemiptera	Jadera haematoloma (soapberry bug) diverged after colonizing new Asian host in Florida	N				female	Anc-Nativ(Key)	Der-Intro(Lee)	yes	25.0865	-80.4473	28.810556	-81.883333	N	https://tools.wmflabs.org/geohack/geohack.php?pagename=Key_Largo&params=25.0865_N_-80.4473_E_type:isle_region:US-FL_source:OSM. locality, a foew other sites available	Synchronic	Phenotypic	41	0.4	From the paper (Carrol 1997): Generation time is about 40 d (measured in captivity at 30 ºC). There is a large difference between the host species in the annual pattern of seed availability. In the introduced host, a much larger seed crop is available for a much briefer annual period, while in the native host, smaller seed crops are available year-round. There is time for two or three generations…	102.5	bodylength	size	linear	raw	ratio	34	29	12.69	12.5	0.874642784	0.861626369	In	Biotic	Response to introductions	novel	3	0	5
es0734	p020	s083			Jadera haematoloma	Jadera haematoloma	Arthropod	Arthropoda	Insecta	Hemiptera	Jadera haematoloma (soapberry bug) diverged after colonizing new Asian host in Florida	N				female	Anc-Nativ(Key)	Der-Intro(FM)	yes	25.0865	-80.4473	26.616667	-81.833333	N	https://tools.wmflabs.org/geohack/geohack.php?pagename=Key_Largo&params=25.0865_N_-80.4473_E_type:isle_region:US-FL_source:OSM. locality, a foew other sites available	Synchronic	Phenotypic	41	0.4	From the paper (Carrol 1997): Generation time is about 40 d (measured in captivity at 30 ºC). There is a large difference between the host species in the annual pattern of seed availability. In the introduced host, a much larger seed crop is available for a much briefer annual period, while in the native host, smaller seed crops are available year-round. There is time for two or three generations…	102.5	bodylength	size	linear	raw	ratio	34	29	12.69	12.1	0.874642784	1.238587906	In	Biotic	Response to introductions	novel	3	0	5
es0735	p020	s083			Jadera haematoloma	Jadera haematoloma	Arthropod	Arthropoda	Insecta	Hemiptera	Jadera haematoloma (soapberry bug) diverged after colonizing new Asian host in Florida	N				female	Anc-Nativ(Plant)	Der-Intro(Wales)	yes	24.9844	-80.5611	27.904722	-81.584167	N	https://tools.wmflabs.org/geohack/geohack.php?pagename=Plantation_Key&params=24.9844_N_-80.5611_E_region:US. locality, a foew other sites available	Synchronic	Phenotypic	41	0.4	From the paper (Carrol 1997): Generation time is about 40 d (measured in captivity at 30 ºC). There is a large difference between the host species in the annual pattern of seed availability. In the introduced host, a much larger seed crop is available for a much briefer annual period, while in the native host, smaller seed crops are available year-round. There is time for two or three generations…	102.5	bodylength	size	linear	raw	ratio	48	44	12.65	12.66	1.039230485	0.464327471	In	Biotic	Response to introductions	novel	3	0	5
es0736	p020	s083			Jadera haematoloma	Jadera haematoloma	Arthropod	Arthropoda	Insecta	Hemiptera	Jadera haematoloma (soapberry bug) diverged after colonizing new Asian host in Florida	N				female	Anc-Nativ(Plant)	Der-Intro(Lee)	yes	24.9844	-80.5611	28.810556	-81.883333	N	https://tools.wmflabs.org/geohack/geohack.php?pagename=Plantation_Key&params=24.9844_N_-80.5611_E_region:US. locality, a foew other sites available	Synchronic	Phenotypic	41	0.4	From the paper (Carrol 1997): Generation time is about 40 d (measured in captivity at 30 ºC). There is a large difference between the host species in the annual pattern of seed availability. In the introduced host, a much larger seed crop is available for a much briefer annual period, while in the native host, smaller seed crops are available year-round. There is time for two or three generations…	102.5	bodylength	size	linear	raw	ratio	48	29	12.65	12.5	1.039230485	0.861626369	In	Biotic	Response to introductions	novel	3	0	5
es0737	p020	s083			Jadera haematoloma	Jadera haematoloma	Arthropod	Arthropoda	Insecta	Hemiptera	Jadera haematoloma (soapberry bug) diverged after colonizing new Asian host in Florida	N				female	Anc-Nativ(Plant)	Der-Intro(FM)	yes	24.9844	-80.5611	26.616667	-81.833333	N	https://tools.wmflabs.org/geohack/geohack.php?pagename=Plantation_Key&params=24.9844_N_-80.5611_E_region:US. locality, a foew other sites available	Synchronic	Phenotypic	41	0.4	From the paper (Carrol 1997): Generation time is about 40 d (measured in captivity at 30 ºC). There is a large difference between the host species in the annual pattern of seed availability. In the introduced host, a much larger seed crop is available for a much briefer annual period, while in the native host, smaller seed crops are available year-round. There is time for two or three generations…	102.5	bodylength	size	linear	raw	ratio	48	29	12.65	12.1	1.039230485	1.238587906	In	Biotic	Response to introductions	novel	3	0	5
es0738	p020	s083			Jadera haematoloma	Jadera haematoloma	Arthropod	Arthropoda	Insecta	Hemiptera	Jadera haematoloma (soapberry bug) diverged after colonizing new Asian host in Florida	N				female	Anc-Nativ(Key)	Der-Nativ(Wales)	yes	25.0865	-80.4473	27.904722	-81.584167	N	https://tools.wmflabs.org/geohack/geohack.php?pagename=Key_Largo&params=25.0865_N_-80.4473_E_type:isle_region:US-FL_source:OSM. locality, a foew other sites available	Synchronic	Genetic	38	0.4	From the paper (Carrol 1997): Generation time is about 40 d (measured in captivity at 30 ºC). There is a large difference between the host species in the annual pattern of seed availability. In the introduced host, a much larger seed crop is available for a much briefer annual period, while in the native host, smaller seed crops are available year-round. There is time for two or three generations…	95	beaklength	othermorphology	linear	raw	ratio	26	17	8.78	5.91	1.019803903	0.536003731	In	Biotic	Response to introductions	novel	3	0	5
es0739	p020	s083			Jadera haematoloma	Jadera haematoloma	Arthropod	Arthropoda	Insecta	Hemiptera	Jadera haematoloma (soapberry bug) diverged after colonizing new Asian host in Florida	N				female	Anc-Nativ(Key)	Der-Nativ(Lee)	yes	25.0865	-80.4473	28.810556	-81.883333	N	https://tools.wmflabs.org/geohack/geohack.php?pagename=Key_Largo&params=25.0865_N_-80.4473_E_type:isle_region:US-FL_source:OSM. locality, a foew other sites available	Synchronic	Genetic	38	0.4	From the paper (Carrol 1997): Generation time is about 40 d (measured in captivity at 30 ºC). There is a large difference between the host species in the annual pattern of seed availability. In the introduced host, a much larger seed crop is available for a much briefer annual period, while in the native host, smaller seed crops are available year-round. There is time for two or three generations…	95	beaklength	othermorphology	linear	raw	ratio	26	46	8.78	6.56	1.019803903	0.746056298	In	Biotic	Response to introductions	novel	3	0	5
es0740	p020	s083			Jadera haematoloma	Jadera haematoloma	Arthropod	Arthropoda	Insecta	Hemiptera	Jadera haematoloma (soapberry bug) diverged after colonizing new Asian host in Florida	N				female	Anc-Nativ(Plant)	Der-Nativ(Wales)	yes	24.9844	-80.5611	27.904722	-81.584167	N	https://tools.wmflabs.org/geohack/geohack.php?pagename=Plantation_Key&params=24.9844_N_-80.5611_E_region:US. locality, a foew other sites available	Synchronic	Genetic	38	0.4	From the paper (Carrol 1997): Generation time is about 40 d (measured in captivity at 30 ºC). There is a large difference between the host species in the annual pattern of seed availability. In the introduced host, a much larger seed crop is available for a much briefer annual period, while in the native host, smaller seed crops are available year-round. There is time for two or three generations…	95	beaklength	othermorphology	linear	raw	ratio	40	17	8.41	5.91	0.885437745	0.536003731	In	Biotic	Response to introductions	novel	3	0	5
es0741	p020	s083			Jadera haematoloma	Jadera haematoloma	Arthropod	Arthropoda	Insecta	Hemiptera	Jadera haematoloma (soapberry bug) diverged after colonizing new Asian host in Florida	N				female	Anc-Nativ(Plant)	Der-Nativ(Lee)	yes	24.9844	-80.5611	28.810556	-81.883333	N	https://tools.wmflabs.org/geohack/geohack.php?pagename=Plantation_Key&params=24.9844_N_-80.5611_E_region:US. locality, a foew other sites available	Synchronic	Genetic	38	0.4	From the paper (Carrol 1997): Generation time is about 40 d (measured in captivity at 30 ºC). There is a large difference between the host species in the annual pattern of seed availability. In the introduced host, a much larger seed crop is available for a much briefer annual period, while in the native host, smaller seed crops are available year-round. There is time for two or three generations…	95	beaklength	othermorphology	linear	raw	ratio	40	46	8.41	6.56	0.885437745	0.746056298	In	Biotic	Response to introductions	novel	3	0	5
es0742	p020	s083			Jadera haematoloma	Jadera haematoloma	Arthropod	Arthropoda	Insecta	Hemiptera	Jadera haematoloma (soapberry bug) diverged after colonizing new Asian host in Florida	N				male	Anc-Nativ(Key)	Der-Nativ(Wales)	yes	25.0865	-80.4473	27.904722	-81.584167	N	https://tools.wmflabs.org/geohack/geohack.php?pagename=Key_Largo&params=25.0865_N_-80.4473_E_type:isle_region:US-FL_source:OSM. locality, a foew other sites available	Synchronic	Genetic	38	0.4	From the paper (Carrol 1997): Generation time is about 40 d (measured in captivity at 30 ºC). There is a large difference between the host species in the annual pattern of seed availability. In the introduced host, a much larger seed crop is available for a much briefer annual period, while in the native host, smaller seed crops are available year-round. There is time for two or three generations…	95	beaklength	othermorphology	linear	raw	ratio	24	13	6.94	5.06	0.342928564	0.180277564	In	Biotic	Response to introductions	novel	3	0	5
es0743	p020	s083			Jadera haematoloma	Jadera haematoloma	Arthropod	Arthropoda	Insecta	Hemiptera	Jadera haematoloma (soapberry bug) diverged after colonizing new Asian host in Florida	N				male	Anc-Nativ(Key)	Der-Nativ(Lee)	yes	25.0865	-80.4473	28.810556	-81.883333	N	https://tools.wmflabs.org/geohack/geohack.php?pagename=Key_Largo&params=25.0865_N_-80.4473_E_type:isle_region:US-FL_source:OSM. locality, a foew other sites available	Synchronic	Genetic	38	0.4	From the paper (Carrol 1997): Generation time is about 40 d (measured in captivity at 30 ºC). There is a large difference between the host species in the annual pattern of seed availability. In the introduced host, a much larger seed crop is available for a much briefer annual period, while in the native host, smaller seed crops are available year-round. There is time for two or three generations…	95	beaklength	othermorphology	linear	raw	ratio	24	47	6.94	5.45	0.440908154	0.548452368	In	Biotic	Response to introductions	novel	3	0	5
es0744	p020	s083			Jadera haematoloma	Jadera haematoloma	Arthropod	Arthropoda	Insecta	Hemiptera	Jadera haematoloma (soapberry bug) diverged after colonizing new Asian host in Florida	N				male	Anc-Nativ(Plant)	Der-Nativ(Wales)	yes	24.9844	-80.5611	27.904722	-81.584167	N	https://tools.wmflabs.org/geohack/geohack.php?pagename=Plantation_Key&params=24.9844_N_-80.5611_E_region:US. locality, a foew other sites available	Synchronic	Genetic	38	0.4	From the paper (Carrol 1997): Generation time is about 40 d (measured in captivity at 30 ºC). There is a large difference between the host species in the annual pattern of seed availability. In the introduced host, a much larger seed crop is available for a much briefer annual period, while in the native host, smaller seed crops are available year-round. There is time for two or three generations…	95	beaklength	othermorphology	linear	raw	ratio	43	13	7.08	5.06	0.459020697	0.180277564	In	Biotic	Response to introductions	novel	3	0	5
es0745	p020	s083			Jadera haematoloma	Jadera haematoloma	Arthropod	Arthropoda	Insecta	Hemiptera	Jadera haematoloma (soapberry bug) diverged after colonizing new Asian host in Florida	N				male	Anc-Nativ(Plant)	Der-Nativ(Lee)	yes	24.9844	-80.5611	28.810556	-81.883333	N	https://tools.wmflabs.org/geohack/geohack.php?pagename=Plantation_Key&params=24.9844_N_-80.5611_E_region:US. locality, a foew other sites available	Synchronic	Genetic	38	0.4	From the paper (Carrol 1997): Generation time is about 40 d (measured in captivity at 30 ºC). There is a large difference between the host species in the annual pattern of seed availability. In the introduced host, a much larger seed crop is available for a much briefer annual period, while in the native host, smaller seed crops are available year-round. There is time for two or three generations…	95	beaklength	othermorphology	linear	raw	ratio	43	47	7.08	5.45	0.459020697	0.548452368	In	Biotic	Response to introductions	novel	3	0	5
es0746	p020	s083			Jadera haematoloma	Jadera haematoloma	Arthropod	Arthropoda	Insecta	Hemiptera	Jadera haematoloma (soapberry bug) diverged after colonizing new Asian host in Florida	N				female	Anc-Intro(Key)	Der-Intro(Wales)	yes	25.0865	-80.4473	27.904722	-81.584167	N	https://tools.wmflabs.org/geohack/geohack.php?pagename=Key_Largo&params=25.0865_N_-80.4473_E_type:isle_region:US-FL_source:OSM. locality, a foew other sites available	Synchronic	Genetic	38	0.4	From the paper (Carrol 1997): Generation time is about 40 d (measured in captivity at 30 ºC). There is a large difference between the host species in the annual pattern of seed availability. In the introduced host, a much larger seed crop is available for a much briefer annual period, while in the native host, smaller seed crops are available year-round. There is time for two or three generations…	95	beaklength	othermorphology	linear	raw	ratio	15	35	8.82	6.58	0.503487835	0.650768776	In	Biotic	Response to introductions	novel	3	0	5
es0747	p020	s083			Jadera haematoloma	Jadera haematoloma	Arthropod	Arthropoda	Insecta	Hemiptera	Jadera haematoloma (soapberry bug) diverged after colonizing new Asian host in Florida	N				female	Anc-Intro(Key)	Der-Intro(Lee)	yes	25.0865	-80.4473	28.810556	-81.883333	N	https://tools.wmflabs.org/geohack/geohack.php?pagename=Key_Largo&params=25.0865_N_-80.4473_E_type:isle_region:US-FL_source:OSM. locality, a foew other sites available	Synchronic	Genetic	38	0.4	From the paper (Carrol 1997): Generation time is about 40 d (measured in captivity at 30 ºC). There is a large difference between the host species in the annual pattern of seed availability. In the introduced host, a much larger seed crop is available for a much briefer annual period, while in the native host, smaller seed crops are available year-round. There is time for two or three generations…	95	beaklength	othermorphology	linear	raw	ratio	15	33	8.82	7.07	0.503487835	0.746793144	In	Biotic	Response to introductions	novel	3	0	5
es0748	p020	s083			Jadera haematoloma	Jadera haematoloma	Arthropod	Arthropoda	Insecta	Hemiptera	Jadera haematoloma (soapberry bug) diverged after colonizing new Asian host in Florida	N				female	Anc-Intro(Plant)	Der-Intro(Wales)	yes	24.9844	-80.5611	27.904722	-81.584167	N	https://tools.wmflabs.org/geohack/geohack.php?pagename=Plantation_Key&params=24.9844_N_-80.5611_E_region:US. locality, a foew other sites available	Synchronic	Genetic	38	0.4	From the paper (Carrol 1997): Generation time is about 40 d (measured in captivity at 30 ºC). There is a large difference between the host species in the annual pattern of seed availability. In the introduced host, a much larger seed crop is available for a much briefer annual period, while in the native host, smaller seed crops are available year-round. There is time for two or three generations…	95	beaklength	othermorphology	linear	raw	ratio	24	35	7.95	6.58	0.636867333	0.650768776	In	Biotic	Response to introductions	novel	3	0	5
es0749	p020	s083			Jadera haematoloma	Jadera haematoloma	Arthropod	Arthropoda	Insecta	Hemiptera	Jadera haematoloma (soapberry bug) diverged after colonizing new Asian host in Florida	N				female	Anc-Intro(Plant)	Der-Intro(Lee)	yes	24.9844	-80.5611	28.810556	-81.883333	N	https://tools.wmflabs.org/geohack/geohack.php?pagename=Plantation_Key&params=24.9844_N_-80.5611_E_region:US. locality, a foew other sites available	Synchronic	Genetic	38	0.4	From the paper (Carrol 1997): Generation time is about 40 d (measured in captivity at 30 ºC). There is a large difference between the host species in the annual pattern of seed availability. In the introduced host, a much larger seed crop is available for a much briefer annual period, while in the native host, smaller seed crops are available year-round. There is time for two or three generations…	95	beaklength	othermorphology	linear	raw	ratio	24	33	7.95	7.07	0.636867333	0.746793144	In	Biotic	Response to introductions	novel	3	0	5
es0750	p020	s083			Jadera haematoloma	Jadera haematoloma	Arthropod	Arthropoda	Insecta	Hemiptera	Jadera haematoloma (soapberry bug) diverged after colonizing new Asian host in Florida	N				male	Anc-Intro(Key)	Der-Intro(Wales)	yes	25.0865	-80.4473	27.904722	-81.584167	N	https://tools.wmflabs.org/geohack/geohack.php?pagename=Key_Largo&params=25.0865_N_-80.4473_E_type:isle_region:US-FL_source:OSM. locality, a foew other sites available	Synchronic	Genetic	38	0.4	From the paper (Carrol 1997): Generation time is about 40 d (measured in captivity at 30 ºC). There is a large difference between the host species in the annual pattern of seed availability. In the introduced host, a much larger seed crop is available for a much briefer annual period, while in the native host, smaller seed crops are available year-round. There is time for two or three generations…	95	beaklength	othermorphology	linear	raw	ratio	15	42	6.5	5.17	0.309838668	0.518459256	In	Biotic	Response to introductions	novel	3	0	5
es0751	p020	s083			Jadera haematoloma	Jadera haematoloma	Arthropod	Arthropoda	Insecta	Hemiptera	Jadera haematoloma (soapberry bug) diverged after colonizing new Asian host in Florida	N				male	Anc-Intro(Key)	Der-Intro(Lee)	yes	25.0865	-80.4473	28.810556	-81.883333	N	https://tools.wmflabs.org/geohack/geohack.php?pagename=Key_Largo&params=25.0865_N_-80.4473_E_type:isle_region:US-FL_source:OSM. locality, a foew other sites available	Synchronic	Genetic	38	0.4	From the paper (Carrol 1997): Generation time is about 40 d (measured in captivity at 30 ºC). There is a large difference between the host species in the annual pattern of seed availability. In the introduced host, a much larger seed crop is available for a much briefer annual period, while in the native host, smaller seed crops are available year-round. There is time for two or three generations…	95	beaklength	othermorphology	linear	raw	ratio	15	43	6.5	5.55	0.309838668	0.327871926	In	Biotic	Response to introductions	novel	3	0	5
es0752	p020	s083			Jadera haematoloma	Jadera haematoloma	Arthropod	Arthropoda	Insecta	Hemiptera	Jadera haematoloma (soapberry bug) diverged after colonizing new Asian host in Florida	N				male	Anc-Intro(Plant)	Der-Intro(Wales)	yes	24.9844	-80.5611	27.904722	-81.584167	N	https://tools.wmflabs.org/geohack/geohack.php?pagename=Plantation_Key&params=24.9844_N_-80.5611_E_region:US. locality, a foew other sites available	Synchronic	Genetic	38	0.4	From the paper (Carrol 1997): Generation time is about 40 d (measured in captivity at 30 ºC). There is a large difference between the host species in the annual pattern of seed availability. In the introduced host, a much larger seed crop is available for a much briefer annual period, while in the native host, smaller seed crops are available year-round. There is time for two or three generations…	95	beaklength	othermorphology	linear	raw	ratio	26	42	6.42	5.17	0.407921561	0.518459256	In	Biotic	Response to introductions	novel	3	0	5
es0753	p020	s083			Jadera haematoloma	Jadera haematoloma	Arthropod	Arthropoda	Insecta	Hemiptera	Jadera haematoloma (soapberry bug) diverged after colonizing new Asian host in Florida	N				male	Anc-Intro(Plant)	Der-Intro(Lee)	yes	24.9844	-80.5611	28.810556	-81.883333	N	https://tools.wmflabs.org/geohack/geohack.php?pagename=Plantation_Key&params=24.9844_N_-80.5611_E_region:US. locality, a foew other sites available	Synchronic	Genetic	38	0.4	From the paper (Carrol 1997): Generation time is about 40 d (measured in captivity at 30 ºC). There is a large difference between the host species in the annual pattern of seed availability. In the introduced host, a much larger seed crop is available for a much briefer annual period, while in the native host, smaller seed crops are available year-round. There is time for two or three generations…	95	beaklength	othermorphology	linear	raw	ratio	26	43	6.42	5.55	0.407921561	0.327871926	In	Biotic	Response to introductions	novel	3	0	5
es0754	p020	s083			Jadera haematoloma	Jadera haematoloma	Arthropod	Arthropoda	Insecta	Hemiptera	Jadera haematoloma (soapberry bug) diverged after colonizing new Asian host in Florida	N				female	Anc-Nativ(Key)	Der-Nativ(Wales)	yes	25.0865	-80.4473	27.904722	-81.584167	N	https://tools.wmflabs.org/geohack/geohack.php?pagename=Key_Largo&params=25.0865_N_-80.4473_E_type:isle_region:US-FL_source:OSM. locality, a foew other sites available	Synchronic	Genetic	38	0.4	From the paper (Carrol 1997): Generation time is about 40 d (measured in captivity at 30 ºC). There is a large difference between the host species in the annual pattern of seed availability. In the introduced host, a much larger seed crop is available for a much briefer annual period, while in the native host, smaller seed crops are available year-round. There is time for two or three generations…	95	thoraxwidth	othermorphology	linear	raw	ratio	26	17	3.8	3.36	0.305941171	0.206155281	In	Biotic	Response to introductions	novel	3	0	5
es0755	p020	s083			Jadera haematoloma	Jadera haematoloma	Arthropod	Arthropoda	Insecta	Hemiptera	Jadera haematoloma (soapberry bug) diverged after colonizing new Asian host in Florida	N				female	Anc-Nativ(Key)	Der-Nativ(Lee)	yes	25.0865	-80.4473	28.810556	-81.883333	N	https://tools.wmflabs.org/geohack/geohack.php?pagename=Key_Largo&params=25.0865_N_-80.4473_E_type:isle_region:US-FL_source:OSM. locality, a foew other sites available	Synchronic	Genetic	38	0.4	From the paper (Carrol 1997): Generation time is about 40 d (measured in captivity at 30 ºC). There is a large difference between the host species in the annual pattern of seed availability. In the introduced host, a much larger seed crop is available for a much briefer annual period, while in the native host, smaller seed crops are available year-round. There is time for two or three generations…	95	thoraxwidth	othermorphology	linear	raw	ratio	26	46	3.8	3.34	0.305941171	0.271293199	In	Biotic	Response to introductions	novel	3	0	5
[truncated: 8,508 more rows]
[truncated: 19 more columns]
