# Supplementary material for: PROCEED v6.1: Phenotypic rates of change evolutionary and ecological database
Source: Ecology. 2025 Mar 3;106(3):e70009. doi: 10.1002/ecy.70009 (PMC11876790; doi:10.1002/ecy.70009)
Supplement: Supplementary file 1 — Appendix S1. [file ECY-106-e70009-s001.zip › DataS1/PROCEEDv6.1_TimeSeriesDB.csv]

uts_ID	es_ID	ref_ID	sys_ID	released_sys	released_es	reference	taxa	phylum	class	order	sp_pub	sp_ncbi	sex	c_value	system	genphen	out_in	disturbance	env_change	experimental	exp_type	trait_description	trait_type	data_type	transf_data	data_scale	gtime	date_year	time_years	time_generations	n	mean	sd	obs
uts_0000	es4178	p019	s057			Carlson 2007, Ecology letters 10 : 512-521	Fish	Chordata	Actinopteri	Esociformes	Esox lucius	Esox lucius	mixed	1.21	Esox lucius (northern pike) response to fisheries and natural selection in Windermere lake (UK) over four decades	Phenotypic	In	Hunt_harv	o	N		Body length (cm)	size	linear	raw	ratio	4	1953	0	0	150	51.6	12.06
uts_0001	es4178	p019	s057			Carlson 2007, Ecology letters 10 : 512-521	Fish	Chordata	Actinopteri	Esociformes	Esox lucius	Esox lucius	mixed	1.21	Esox lucius (northern pike) response to fisheries and natural selection in Windermere lake (UK) over four decades	Phenotypic	In	Hunt_harv	o	N		Body length (cm)	size	linear	raw	ratio	4	1954	1	0.25	182	53.85	11.53
uts_0002	es4178	p019	s057			Carlson 2007, Ecology letters 10 : 512-521	Fish	Chordata	Actinopteri	Esociformes	Esox lucius	Esox lucius	mixed	1.21	Esox lucius (northern pike) response to fisheries and natural selection in Windermere lake (UK) over four decades	Phenotypic	In	Hunt_harv	o	N		Body length (cm)	size	linear	raw	ratio	4	1955	2	0.5	125	59.99	12.39
uts_0003	es4178	p019	s057			Carlson 2007, Ecology letters 10 : 512-521	Fish	Chordata	Actinopteri	Esociformes	Esox lucius	Esox lucius	mixed	1.21	Esox lucius (northern pike) response to fisheries and natural selection in Windermere lake (UK) over four decades	Phenotypic	In	Hunt_harv	o	N		Body length (cm)	size	linear	raw	ratio	4	1956	3	0.75	84	51.95	14.21
uts_0004	es4178	p019	s057			Carlson 2007, Ecology letters 10 : 512-521	Fish	Chordata	Actinopteri	Esociformes	Esox lucius	Esox lucius	mixed	1.21	Esox lucius (northern pike) response to fisheries and natural selection in Windermere lake (UK) over four decades	Phenotypic	In	Hunt_harv	o	N		Body length (cm)	size	linear	raw	ratio	4	1957	4	1	98	58.2	12.87
uts_0005	es4178	p019	s057			Carlson 2007, Ecology letters 10 : 512-521	Fish	Chordata	Actinopteri	Esociformes	Esox lucius	Esox lucius	mixed	1.21	Esox lucius (northern pike) response to fisheries and natural selection in Windermere lake (UK) over four decades	Phenotypic	In	Hunt_harv	o	N		Body length (cm)	size	linear	raw	ratio	4	1958	5	1.25	143	51.52	10.63
uts_0006	es4178	p019	s057			Carlson 2007, Ecology letters 10 : 512-521	Fish	Chordata	Actinopteri	Esociformes	Esox lucius	Esox lucius	mixed	1.21	Esox lucius (northern pike) response to fisheries and natural selection in Windermere lake (UK) over four decades	Phenotypic	In	Hunt_harv	o	N		Body length (cm)	size	linear	raw	ratio	4	1959	6	1.5	194	55.14	12.63
uts_0007	es4178	p019	s057			Carlson 2007, Ecology letters 10 : 512-521	Fish	Chordata	Actinopteri	Esociformes	Esox lucius	Esox lucius	mixed	1.21	Esox lucius (northern pike) response to fisheries and natural selection in Windermere lake (UK) over four decades	Phenotypic	In	Hunt_harv	o	N		Body length (cm)	size	linear	raw	ratio	4	1960	7	1.75	248	55.83	11.71
uts_0008	es4178	p019	s057			Carlson 2007, Ecology letters 10 : 512-521	Fish	Chordata	Actinopteri	Esociformes	Esox lucius	Esox lucius	mixed	1.21	Esox lucius (northern pike) response to fisheries and natural selection in Windermere lake (UK) over four decades	Phenotypic	In	Hunt_harv	o	N		Body length (cm)	size	linear	raw	ratio	4	1961	8	2	225	51.52	13.48
uts_0009	es4178	p019	s057			Carlson 2007, Ecology letters 10 : 512-521	Fish	Chordata	Actinopteri	Esociformes	Esox lucius	Esox lucius	mixed	1.21	Esox lucius (northern pike) response to fisheries and natural selection in Windermere lake (UK) over four decades	Phenotypic	In	Hunt_harv	o	N		Body length (cm)	size	linear	raw	ratio	4	1962	9	2.25	272	59.15	11.45
uts_000a	es4178	p019	s057			Carlson 2007, Ecology letters 10 : 512-521	Fish	Chordata	Actinopteri	Esociformes	Esox lucius	Esox lucius	mixed	1.21	Esox lucius (northern pike) response to fisheries and natural selection in Windermere lake (UK) over four decades	Phenotypic	In	Hunt_harv	o	N		Body length (cm)	size	linear	raw	ratio	4	1963	10	2.5	206	61.52	7.61
uts_000b	es4178	p019	s057			Carlson 2007, Ecology letters 10 : 512-521	Fish	Chordata	Actinopteri	Esociformes	Esox lucius	Esox lucius	mixed	1.21	Esox lucius (northern pike) response to fisheries and natural selection in Windermere lake (UK) over four decades	Phenotypic	In	Hunt_harv	o	N		Body length (cm)	size	linear	raw	ratio	4	1964	11	2.75	123	59.71	10.78
uts_000c	es4178	p019	s057			Carlson 2007, Ecology letters 10 : 512-521	Fish	Chordata	Actinopteri	Esociformes	Esox lucius	Esox lucius	mixed	1.21	Esox lucius (northern pike) response to fisheries and natural selection in Windermere lake (UK) over four decades	Phenotypic	In	Hunt_harv	o	N		Body length (cm)	size	linear	raw	ratio	4	1965	12	3	64	57.4	10.72
uts_000d	es4178	p019	s057			Carlson 2007, Ecology letters 10 : 512-521	Fish	Chordata	Actinopteri	Esociformes	Esox lucius	Esox lucius	mixed	1.21	Esox lucius (northern pike) response to fisheries and natural selection in Windermere lake (UK) over four decades	Phenotypic	In	Hunt_harv	o	N		Body length (cm)	size	linear	raw	ratio	4	1966	13	3.25	95	57.27	12.79
uts_000e	es4178	p019	s057			Carlson 2007, Ecology letters 10 : 512-521	Fish	Chordata	Actinopteri	Esociformes	Esox lucius	Esox lucius	mixed	1.21	Esox lucius (northern pike) response to fisheries and natural selection in Windermere lake (UK) over four decades	Phenotypic	In	Hunt_harv	o	N		Body length (cm)	size	linear	raw	ratio	4	1967	14	3.5	242	51.87	14.09
uts_000f	es4178	p019	s057			Carlson 2007, Ecology letters 10 : 512-521	Fish	Chordata	Actinopteri	Esociformes	Esox lucius	Esox lucius	mixed	1.21	Esox lucius (northern pike) response to fisheries and natural selection in Windermere lake (UK) over four decades	Phenotypic	In	Hunt_harv	o	N		Body length (cm)	size	linear	raw	ratio	4	1968	15	3.75	303	49.68	9.99
uts_000g	es4178	p019	s057			Carlson 2007, Ecology letters 10 : 512-521	Fish	Chordata	Actinopteri	Esociformes	Esox lucius	Esox lucius	mixed	1.21	Esox lucius (northern pike) response to fisheries and natural selection in Windermere lake (UK) over four decades	Phenotypic	In	Hunt_harv	o	N		Body length (cm)	size	linear	raw	ratio	4	1969	16	4	252	50.51	8.92
uts_000h	es4178	p019	s057			Carlson 2007, Ecology letters 10 : 512-521	Fish	Chordata	Actinopteri	Esociformes	Esox lucius	Esox lucius	mixed	1.21	Esox lucius (northern pike) response to fisheries and natural selection in Windermere lake (UK) over four decades	Phenotypic	In	Hunt_harv	o	N		Body length (cm)	size	linear	raw	ratio	4	1970	17	4.25	271	50.29	8.25
uts_000i	es4178	p019	s057			Carlson 2007, Ecology letters 10 : 512-521	Fish	Chordata	Actinopteri	Esociformes	Esox lucius	Esox lucius	mixed	1.21	Esox lucius (northern pike) response to fisheries and natural selection in Windermere lake (UK) over four decades	Phenotypic	In	Hunt_harv	o	N		Body length (cm)	size	linear	raw	ratio	4	1971	18	4.5	338	54.82	9.31
uts_000j	es4178	p019	s057			Carlson 2007, Ecology letters 10 : 512-521	Fish	Chordata	Actinopteri	Esociformes	Esox lucius	Esox lucius	mixed	1.21	Esox lucius (northern pike) response to fisheries and natural selection in Windermere lake (UK) over four decades	Phenotypic	In	Hunt_harv	o	N		Body length (cm)	size	linear	raw	ratio	4	1972	19	4.75	170	54.97	9.11
uts_000k	es4178	p019	s057			Carlson 2007, Ecology letters 10 : 512-521	Fish	Chordata	Actinopteri	Esociformes	Esox lucius	Esox lucius	mixed	1.21	Esox lucius (northern pike) response to fisheries and natural selection in Windermere lake (UK) over four decades	Phenotypic	In	Hunt_harv	o	N		Body length (cm)	size	linear	raw	ratio	4	1973	20	5	116	52.08	9.34
uts_000l	es4178	p019	s057			Carlson 2007, Ecology letters 10 : 512-521	Fish	Chordata	Actinopteri	Esociformes	Esox lucius	Esox lucius	mixed	1.21	Esox lucius (northern pike) response to fisheries and natural selection in Windermere lake (UK) over four decades	Phenotypic	In	Hunt_harv	o	N		Body length (cm)	size	linear	raw	ratio	4	1974	21	5.25	114	53.42	8.17
uts_000m	es4178	p019	s057			Carlson 2007, Ecology letters 10 : 512-521	Fish	Chordata	Actinopteri	Esociformes	Esox lucius	Esox lucius	mixed	1.21	Esox lucius (northern pike) response to fisheries and natural selection in Windermere lake (UK) over four decades	Phenotypic	In	Hunt_harv	o	N		Body length (cm)	size	linear	raw	ratio	4	1975	22	5.5	98	50.58	6.83
uts_000n	es4178	p019	s057			Carlson 2007, Ecology letters 10 : 512-521	Fish	Chordata	Actinopteri	Esociformes	Esox lucius	Esox lucius	mixed	1.21	Esox lucius (northern pike) response to fisheries and natural selection in Windermere lake (UK) over four decades	Phenotypic	In	Hunt_harv	o	N		Body length (cm)	size	linear	raw	ratio	4	1976	23	5.75	35	61.03	6.91
uts_000o	es4178	p019	s057			Carlson 2007, Ecology letters 10 : 512-521	Fish	Chordata	Actinopteri	Esociformes	Esox lucius	Esox lucius	mixed	1.21	Esox lucius (northern pike) response to fisheries and natural selection in Windermere lake (UK) over four decades	Phenotypic	In	Hunt_harv	o	N		Body length (cm)	size	linear	raw	ratio	4	1977	24	6	81	53.4	9.36
uts_000p	es4178	p019	s057			Carlson 2007, Ecology letters 10 : 512-521	Fish	Chordata	Actinopteri	Esociformes	Esox lucius	Esox lucius	mixed	1.21	Esox lucius (northern pike) response to fisheries and natural selection in Windermere lake (UK) over four decades	Phenotypic	In	Hunt_harv	o	N		Body length (cm)	size	linear	raw	ratio	4	1978	25	6.25	36	63.21	11.1
uts_000q	es4178	p019	s057			Carlson 2007, Ecology letters 10 : 512-521	Fish	Chordata	Actinopteri	Esociformes	Esox lucius	Esox lucius	mixed	1.21	Esox lucius (northern pike) response to fisheries and natural selection in Windermere lake (UK) over four decades	Phenotypic	In	Hunt_harv	o	N		Body length (cm)	size	linear	raw	ratio	4	1979	26	6.5	80	52.7	9.2
uts_000r	es4178	p019	s057			Carlson 2007, Ecology letters 10 : 512-521	Fish	Chordata	Actinopteri	Esociformes	Esox lucius	Esox lucius	mixed	1.21	Esox lucius (northern pike) response to fisheries and natural selection in Windermere lake (UK) over four decades	Phenotypic	In	Hunt_harv	o	N		Body length (cm)	size	linear	raw	ratio	4	1980	27	6.75	34	54.64	13
uts_000s	es4178	p019	s057			Carlson 2007, Ecology letters 10 : 512-521	Fish	Chordata	Actinopteri	Esociformes	Esox lucius	Esox lucius	mixed	1.21	Esox lucius (northern pike) response to fisheries and natural selection in Windermere lake (UK) over four decades	Phenotypic	In	Hunt_harv	o	N		Body length (cm)	size	linear	raw	ratio	4	1981	28	7	18	51.91	8.5
uts_000t	es4178	p019	s057			Carlson 2007, Ecology letters 10 : 512-521	Fish	Chordata	Actinopteri	Esociformes	Esox lucius	Esox lucius	mixed	1.21	Esox lucius (northern pike) response to fisheries and natural selection in Windermere lake (UK) over four decades	Phenotypic	In	Hunt_harv	o	N		Body length (cm)	size	linear	raw	ratio	4	1982	29	7.25	18	50.99	7.39
uts_000u	es4178	p019	s057			Carlson 2007, Ecology letters 10 : 512-521	Fish	Chordata	Actinopteri	Esociformes	Esox lucius	Esox lucius	mixed	1.21	Esox lucius (northern pike) response to fisheries and natural selection in Windermere lake (UK) over four decades	Phenotypic	In	Hunt_harv	o	N		Body length (cm)	size	linear	raw	ratio	4	1983	30	7.5	31	53.12	8.43
uts_000v	es4178	p019	s057			Carlson 2007, Ecology letters 10 : 512-521	Fish	Chordata	Actinopteri	Esociformes	Esox lucius	Esox lucius	mixed	1.21	Esox lucius (northern pike) response to fisheries and natural selection in Windermere lake (UK) over four decades	Phenotypic	In	Hunt_harv	o	N		Body length (cm)	size	linear	raw	ratio	4	1984	31	7.75	31	50.44	9.37
uts_000w	es4178	p019	s057			Carlson 2007, Ecology letters 10 : 512-521	Fish	Chordata	Actinopteri	Esociformes	Esox lucius	Esox lucius	mixed	1.21	Esox lucius (northern pike) response to fisheries and natural selection in Windermere lake (UK) over four decades	Phenotypic	In	Hunt_harv	o	N		Body length (cm)	size	linear	raw	ratio	4	1985	32	8	64	47.26	7.8
uts_000x	es4178	p019	s057			Carlson 2007, Ecology letters 10 : 512-521	Fish	Chordata	Actinopteri	Esociformes	Esox lucius	Esox lucius	mixed	1.21	Esox lucius (northern pike) response to fisheries and natural selection in Windermere lake (UK) over four decades	Phenotypic	In	Hunt_harv	o	N		Body length (cm)	size	linear	raw	ratio	4	1986	33	8.25	61	51.8	8.04
uts_000y	es4460	p075	s163			Law 2005, PNAS 102: 10218-10220	Plant	Streptophyta	Magnoliopsida	Asterales	Saussurea laniceps	Saussurea laniceps			Saussurea laniceps (snow lotus) phenotypic variation between contrasting harvesting regime and in time in Yunnan, China	Phenotypic	In	Hunt_harv	o	N		Plant height	size	linear	raw	ratio	8.5	1906	0	0	2	29	4.24264068711929
uts_000z	es4460	p075	s163			Law 2005, PNAS 102: 10218-10220	Plant	Streptophyta	Magnoliopsida	Asterales	Saussurea laniceps	Saussurea laniceps			Saussurea laniceps (snow lotus) phenotypic variation between contrasting harvesting regime and in time in Yunnan, China	Phenotypic	In	Hunt_harv	o	N		Plant height	size	linear	raw	ratio	8.5	1914	8	0.941176470588235	2	22.7	3.81837661840735
uts_0010	es4460	p075	s163			Law 2005, PNAS 102: 10218-10220	Plant	Streptophyta	Magnoliopsida	Asterales	Saussurea laniceps	Saussurea laniceps			Saussurea laniceps (snow lotus) phenotypic variation between contrasting harvesting regime and in time in Yunnan, China	Phenotypic	In	Hunt_harv	o	N		Plant height	size	linear	raw	ratio	8.5	1917	11	1.29411764705882	2	15.215	5.35279833358216
uts_0011	es4460	p075	s163			Law 2005, PNAS 102: 10218-10220	Plant	Streptophyta	Magnoliopsida	Asterales	Saussurea laniceps	Saussurea laniceps			Saussurea laniceps (snow lotus) phenotypic variation between contrasting harvesting regime and in time in Yunnan, China	Phenotypic	In	Hunt_harv	o	N		Plant height	size	linear	raw	ratio	8.5	1922	16	1.88235294117647	3	28.8333333333333	6.37050495120546
uts_0012	es4460	p075	s163			Law 2005, PNAS 102: 10218-10220	Plant	Streptophyta	Magnoliopsida	Asterales	Saussurea laniceps	Saussurea laniceps			Saussurea laniceps (snow lotus) phenotypic variation between contrasting harvesting regime and in time in Yunnan, China	Phenotypic	In	Hunt_harv	o	N		Plant height	size	linear	raw	ratio	8.5	1923	17	2	4	28.2625	6.67899381144596
uts_0013	es4460	p075	s163			Law 2005, PNAS 102: 10218-10220	Plant	Streptophyta	Magnoliopsida	Asterales	Saussurea laniceps	Saussurea laniceps			Saussurea laniceps (snow lotus) phenotypic variation between contrasting harvesting regime and in time in Yunnan, China	Phenotypic	In	Hunt_harv	o	N		Plant height	size	linear	raw	ratio	8.5	1928	22	2.58823529411765	3	24.3333333333333	2.88675134594814
uts_0014	es4460	p075	s163			Law 2005, PNAS 102: 10218-10220	Plant	Streptophyta	Magnoliopsida	Asterales	Saussurea laniceps	Saussurea laniceps			Saussurea laniceps (snow lotus) phenotypic variation between contrasting harvesting regime and in time in Yunnan, China	Phenotypic	In	Hunt_harv	o	N		Plant height	size	linear	raw	ratio	8.5	1932	26	3.05882352941176	5	17.656	6.43635611196273
uts_0015	es4460	p075	s163			Law 2005, PNAS 102: 10218-10220	Plant	Streptophyta	Magnoliopsida	Asterales	Saussurea laniceps	Saussurea laniceps			Saussurea laniceps (snow lotus) phenotypic variation between contrasting harvesting regime and in time in Yunnan, China	Phenotypic	In	Hunt_harv	o	N		Plant height	size	linear	raw	ratio	8.5	1935	29	3.41176470588235	2	28	2.82842712474619
uts_0016	es4460	p075	s163			Law 2005, PNAS 102: 10218-10220	Plant	Streptophyta	Magnoliopsida	Asterales	Saussurea laniceps	Saussurea laniceps			Saussurea laniceps (snow lotus) phenotypic variation between contrasting harvesting regime and in time in Yunnan, China	Phenotypic	In	Hunt_harv	o	N		Plant height	size	linear	raw	ratio	8.5	1937	31	3.64705882352941	7	26.7857142857143	5.75801718517424
uts_0017	es4460	p075	s163			Law 2005, PNAS 102: 10218-10220	Plant	Streptophyta	Magnoliopsida	Asterales	Saussurea laniceps	Saussurea laniceps			Saussurea laniceps (snow lotus) phenotypic variation between contrasting harvesting regime and in time in Yunnan, China	Phenotypic	In	Hunt_harv	o	N		Plant height	size	linear	raw	ratio	8.5	1938	32	3.76470588235294	10	23.6	7.49740695915002
uts_0018	es4460	p075	s163			Law 2005, PNAS 102: 10218-10220	Plant	Streptophyta	Magnoliopsida	Asterales	Saussurea laniceps	Saussurea laniceps			Saussurea laniceps (snow lotus) phenotypic variation between contrasting harvesting regime and in time in Yunnan, China	Phenotypic	In	Hunt_harv	o	N		Plant height	size	linear	raw	ratio	8.5	1939	33	3.88235294117647	4	24.5	4.12310562561766
uts_0019	es4460	p075	s163			Law 2005, PNAS 102: 10218-10220	Plant	Streptophyta	Magnoliopsida	Asterales	Saussurea laniceps	Saussurea laniceps			Saussurea laniceps (snow lotus) phenotypic variation between contrasting harvesting regime and in time in Yunnan, China	Phenotypic	In	Hunt_harv	o	N		Plant height	size	linear	raw	ratio	8.5	1940	34	4	7	18.8571428571429	9.93610539780001
uts_001a	es4460	p075	s163			Law 2005, PNAS 102: 10218-10220	Plant	Streptophyta	Magnoliopsida	Asterales	Saussurea laniceps	Saussurea laniceps			Saussurea laniceps (snow lotus) phenotypic variation between contrasting harvesting regime and in time in Yunnan, China	Phenotypic	In	Hunt_harv	o	N		Plant height	size	linear	raw	ratio	8.5	1950	44	5.17647058823529	4	22.5	1.08012344973464
uts_001b	es4460	p075	s163			Law 2005, PNAS 102: 10218-10220	Plant	Streptophyta	Magnoliopsida	Asterales	Saussurea laniceps	Saussurea laniceps			Saussurea laniceps (snow lotus) phenotypic variation between contrasting harvesting regime and in time in Yunnan, China	Phenotypic	In	Hunt_harv	o	N		Plant height	size	linear	raw	ratio	8.5	2000	94	11.0588235294118	5	16.8	1.92353840616713
uts_001c	es4460	p075	s163			Law 2005, PNAS 102: 10218-10220	Plant	Streptophyta	Magnoliopsida	Asterales	Saussurea laniceps	Saussurea laniceps			Saussurea laniceps (snow lotus) phenotypic variation between contrasting harvesting regime and in time in Yunnan, China	Phenotypic	In	Hunt_harv	o	N		Plant height	size	linear	raw	ratio	8.5	2001	95	11.1764705882353	2	17	4.24264068711929
uts_001d	es4460	p075	s163			Law 2005, PNAS 102: 10218-10220	Plant	Streptophyta	Magnoliopsida	Asterales	Saussurea laniceps	Saussurea laniceps			Saussurea laniceps (snow lotus) phenotypic variation between contrasting harvesting regime and in time in Yunnan, China	Phenotypic	In	Hunt_harv	o	N		Plant height	size	linear	raw	ratio	8.5	2002	96	11.2941176470588	4	19.75	4.99165971062398
uts_001e	es4460	p075	s163			Law 2005, PNAS 102: 10218-10220	Plant	Streptophyta	Magnoliopsida	Asterales	Saussurea laniceps	Saussurea laniceps			Saussurea laniceps (snow lotus) phenotypic variation between contrasting harvesting regime and in time in Yunnan, China	Phenotypic	In	Hunt_harv	o	N		Plant height	size	linear	raw	ratio	8.5	2003	97	11.4117647058824	3	20.6666666666667	2.51661147842359
uts_001f	es4460	p075	s163			Law 2005, PNAS 102: 10218-10220	Plant	Streptophyta	Magnoliopsida	Asterales	Saussurea laniceps	Saussurea laniceps			Saussurea laniceps (snow lotus) phenotypic variation between contrasting harvesting regime and in time in Yunnan, China	Phenotypic	In	Hunt_harv	o	N		Plant height	size	linear	raw	ratio	8.5	2004	98	11.5294117647059	141	13.2482269503546	3.98417589322129
uts_001g	es4461	p075	s164			Law 2005, PNAS 102: 10218-10220	Plant	Streptophyta	Magnoliopsida	Asterales	Saussurea medusa	Saussurea medusa			Saussurea medusa (snow lotus) natural phenotypic variation in Yunnan, China over the past 100 years	Phenotypic	In	Other	o	N		Plant height	size	linear	raw	ratio	5	1903	0	0	2	6	1.41
uts_001h	es4461	p075	s164			Law 2005, PNAS 102: 10218-10220	Plant	Streptophyta	Magnoliopsida	Asterales	Saussurea medusa	Saussurea medusa			Saussurea medusa (snow lotus) natural phenotypic variation in Yunnan, China over the past 100 years	Phenotypic	In	Other	o	N		Plant height	size	linear	raw	ratio	5	1917	14	2.8	3	14	6.08
uts_001i	es4461	p075	s164			Law 2005, PNAS 102: 10218-10220	Plant	Streptophyta	Magnoliopsida	Asterales	Saussurea medusa	Saussurea medusa			Saussurea medusa (snow lotus) natural phenotypic variation in Yunnan, China over the past 100 years	Phenotypic	In	Other	o	N		Plant height	size	linear	raw	ratio	5	1921	18	3.6	10	12.6	6.54
uts_001j	es4461	p075	s164			Law 2005, PNAS 102: 10218-10220	Plant	Streptophyta	Magnoliopsida	Asterales	Saussurea medusa	Saussurea medusa			Saussurea medusa (snow lotus) natural phenotypic variation in Yunnan, China over the past 100 years	Phenotypic	In	Other	o	N		Plant height	size	linear	raw	ratio	5	1923	20	4	3	16.33	4.16
uts_001k	es4461	p075	s164			Law 2005, PNAS 102: 10218-10220	Plant	Streptophyta	Magnoliopsida	Asterales	Saussurea medusa	Saussurea medusa			Saussurea medusa (snow lotus) natural phenotypic variation in Yunnan, China over the past 100 years	Phenotypic	In	Other	o	N		Plant height	size	linear	raw	ratio	5	1925	22	4.4	4	11.25	4.27
uts_001l	es4461	p075	s164			Law 2005, PNAS 102: 10218-10220	Plant	Streptophyta	Magnoliopsida	Asterales	Saussurea medusa	Saussurea medusa			Saussurea medusa (snow lotus) natural phenotypic variation in Yunnan, China over the past 100 years	Phenotypic	In	Other	o	N		Plant height	size	linear	raw	ratio	5	1926	23	4.6	17	10.53	4.68
uts_001m	es4461	p075	s164			Law 2005, PNAS 102: 10218-10220	Plant	Streptophyta	Magnoliopsida	Asterales	Saussurea medusa	Saussurea medusa			Saussurea medusa (snow lotus) natural phenotypic variation in Yunnan, China over the past 100 years	Phenotypic	In	Other	o	N		Plant height	size	linear	raw	ratio	5	1928	25	5	2	10.5	6.36
uts_001n	es4461	p075	s164			Law 2005, PNAS 102: 10218-10220	Plant	Streptophyta	Magnoliopsida	Asterales	Saussurea medusa	Saussurea medusa			Saussurea medusa (snow lotus) natural phenotypic variation in Yunnan, China over the past 100 years	Phenotypic	In	Other	o	N		Plant height	size	linear	raw	ratio	5	1929	26	5.2	7	11.86	2.04
uts_001o	es4461	p075	s164			Law 2005, PNAS 102: 10218-10220	Plant	Streptophyta	Magnoliopsida	Asterales	Saussurea medusa	Saussurea medusa			Saussurea medusa (snow lotus) natural phenotypic variation in Yunnan, China over the past 100 years	Phenotypic	In	Other	o	N		Plant height	size	linear	raw	ratio	5	1930	27	5.4	6	9.25	2.56
uts_001p	es4461	p075	s164			Law 2005, PNAS 102: 10218-10220	Plant	Streptophyta	Magnoliopsida	Asterales	Saussurea medusa	Saussurea medusa			Saussurea medusa (snow lotus) natural phenotypic variation in Yunnan, China over the past 100 years	Phenotypic	In	Other	o	N		Plant height	size	linear	raw	ratio	5	1934	31	6.2	12	7.79	3.77
uts_001q	es4461	p075	s164			Law 2005, PNAS 102: 10218-10220	Plant	Streptophyta	Magnoliopsida	Asterales	Saussurea medusa	Saussurea medusa			Saussurea medusa (snow lotus) natural phenotypic variation in Yunnan, China over the past 100 years	Phenotypic	In	Other	o	N		Plant height	size	linear	raw	ratio	5	1935	32	6.4	22	12.18	3.38
uts_001r	es4461	p075	s164			Law 2005, PNAS 102: 10218-10220	Plant	Streptophyta	Magnoliopsida	Asterales	Saussurea medusa	Saussurea medusa			Saussurea medusa (snow lotus) natural phenotypic variation in Yunnan, China over the past 100 years	Phenotypic	In	Other	o	N		Plant height	size	linear	raw	ratio	5	1937	34	6.8	34	11.09	3.15
uts_001s	es4461	p075	s164			Law 2005, PNAS 102: 10218-10220	Plant	Streptophyta	Magnoliopsida	Asterales	Saussurea medusa	Saussurea medusa			Saussurea medusa (snow lotus) natural phenotypic variation in Yunnan, China over the past 100 years	Phenotypic	In	Other	o	N		Plant height	size	linear	raw	ratio	5	1939	36	7.2	5	5.2	1.64
uts_001t	es4461	p075	s164			Law 2005, PNAS 102: 10218-10220	Plant	Streptophyta	Magnoliopsida	Asterales	Saussurea medusa	Saussurea medusa			Saussurea medusa (snow lotus) natural phenotypic variation in Yunnan, China over the past 100 years	Phenotypic	In	Other	o	N		Plant height	size	linear	raw	ratio	5	1951	48	9.6	3	11.5	1.8
uts_001u	es4461	p075	s164			Law 2005, PNAS 102: 10218-10220	Plant	Streptophyta	Magnoliopsida	Asterales	Saussurea medusa	Saussurea medusa			Saussurea medusa (snow lotus) natural phenotypic variation in Yunnan, China over the past 100 years	Phenotypic	In	Other	o	N		Plant height	size	linear	raw	ratio	5	1958	55	11	4	7	0.82
uts_001v	es4461	p075	s164			Law 2005, PNAS 102: 10218-10220	Plant	Streptophyta	Magnoliopsida	Asterales	Saussurea medusa	Saussurea medusa			Saussurea medusa (snow lotus) natural phenotypic variation in Yunnan, China over the past 100 years	Phenotypic	In	Other	o	N		Plant height	size	linear	raw	ratio	5	1963	60	12	6	8.5	1.97
uts_001w	es4461	p075	s164			Law 2005, PNAS 102: 10218-10220	Plant	Streptophyta	Magnoliopsida	Asterales	Saussurea medusa	Saussurea medusa			Saussurea medusa (snow lotus) natural phenotypic variation in Yunnan, China over the past 100 years	Phenotypic	In	Other	o	N		Plant height	size	linear	raw	ratio	5	1964	61	12.2	3	7	1
uts_001x	es4461	p075	s164			Law 2005, PNAS 102: 10218-10220	Plant	Streptophyta	Magnoliopsida	Asterales	Saussurea medusa	Saussurea medusa			Saussurea medusa (snow lotus) natural phenotypic variation in Yunnan, China over the past 100 years	Phenotypic	In	Other	o	N		Plant height	size	linear	raw	ratio	5	1972	69	13.8	2	8.5	2.12
uts_001y	es4461	p075	s164			Law 2005, PNAS 102: 10218-10220	Plant	Streptophyta	Magnoliopsida	Asterales	Saussurea medusa	Saussurea medusa			Saussurea medusa (snow lotus) natural phenotypic variation in Yunnan, China over the past 100 years	Phenotypic	In	Other	o	N		Plant height	size	linear	raw	ratio	5	1973	70	14	3	15.67	1.15
uts_001z	es4461	p075	s164			Law 2005, PNAS 102: 10218-10220	Plant	Streptophyta	Magnoliopsida	Asterales	Saussurea medusa	Saussurea medusa			Saussurea medusa (snow lotus) natural phenotypic variation in Yunnan, China over the past 100 years	Phenotypic	In	Other	o	N		Plant height	size	linear	raw	ratio	5	1975	72	14.4	9	9.22	3.27
uts_0020	es4461	p075	s164			Law 2005, PNAS 102: 10218-10220	Plant	Streptophyta	Magnoliopsida	Asterales	Saussurea medusa	Saussurea medusa			Saussurea medusa (snow lotus) natural phenotypic variation in Yunnan, China over the past 100 years	Phenotypic	In	Other	o	N		Plant height	size	linear	raw	ratio	5	1976	73	14.6	16	9.69	3.77
uts_0021	es4461	p075	s164			Law 2005, PNAS 102: 10218-10220	Plant	Streptophyta	Magnoliopsida	Asterales	Saussurea medusa	Saussurea medusa			Saussurea medusa (snow lotus) natural phenotypic variation in Yunnan, China over the past 100 years	Phenotypic	In	Other	o	N		Plant height	size	linear	raw	ratio	5	1981	78	15.6	12	9.75	4.25
uts_0022	es4461	p075	s164			Law 2005, PNAS 102: 10218-10220	Plant	Streptophyta	Magnoliopsida	Asterales	Saussurea medusa	Saussurea medusa			Saussurea medusa (snow lotus) natural phenotypic variation in Yunnan, China over the past 100 years	Phenotypic	In	Other	o	N		Plant height	size	linear	raw	ratio	5	1982	79	15.8	3	7	2
uts_0023	es4461	p075	s164			Law 2005, PNAS 102: 10218-10220	Plant	Streptophyta	Magnoliopsida	Asterales	Saussurea medusa	Saussurea medusa			Saussurea medusa (snow lotus) natural phenotypic variation in Yunnan, China over the past 100 years	Phenotypic	In	Other	o	N		Plant height	size	linear	raw	ratio	5	1993	90	18	8	10.88	4.45
uts_0024	es4461	p075	s164			Law 2005, PNAS 102: 10218-10220	Plant	Streptophyta	Magnoliopsida	Asterales	Saussurea medusa	Saussurea medusa			Saussurea medusa (snow lotus) natural phenotypic variation in Yunnan, China over the past 100 years	Phenotypic	In	Other	o	N		Plant height	size	linear	raw	ratio	5	1994	91	18.2	6	6.08	4.39
uts_0025	es4461	p075	s164			Law 2005, PNAS 102: 10218-10220	Plant	Streptophyta	Magnoliopsida	Asterales	Saussurea medusa	Saussurea medusa			Saussurea medusa (snow lotus) natural phenotypic variation in Yunnan, China over the past 100 years	Phenotypic	In	Other	o	N		Plant height	size	linear	raw	ratio	5	1996	93	18.6	13	8.69	3.54
uts_0026	es4461	p075	s164			Law 2005, PNAS 102: 10218-10220	Plant	Streptophyta	Magnoliopsida	Asterales	Saussurea medusa	Saussurea medusa			Saussurea medusa (snow lotus) natural phenotypic variation in Yunnan, China over the past 100 years	Phenotypic	In	Other	o	N		Plant height	size	linear	raw	ratio	5	1998	95	19	2	9.5	3.54
uts_0027	es4461	p075	s164			Law 2005, PNAS 102: 10218-10220	Plant	Streptophyta	Magnoliopsida	Asterales	Saussurea medusa	Saussurea medusa			Saussurea medusa (snow lotus) natural phenotypic variation in Yunnan, China over the past 100 years	Phenotypic	In	Other	o	N		Plant height	size	linear	raw	ratio	5	2001	98	19.6	5	12	3.08
uts_0028	es4461	p075	s164			Law 2005, PNAS 102: 10218-10220	Plant	Streptophyta	Magnoliopsida	Asterales	Saussurea medusa	Saussurea medusa			Saussurea medusa (snow lotus) natural phenotypic variation in Yunnan, China over the past 100 years	Phenotypic	In	Other	o	N		Plant height	size	linear	raw	ratio	5	2004	101	20.2	75	10.05	2.05
uts_0029	es3475	p086	s121			Milner 1999, J. Anim. Ecol. 68: 472-488	Mammal	Chordata	Mammalia	Artiodactyla	Ovis aries	Ovis aries	female	3.3	Ovis aries (Soay sheep) multiyear monitoring and winter mortality on Hirta Island, St Kilda archipelago, Scotland	Phenotypic	In	Other	o	N		Body mass lambs (kg)	size	cube (3D)	raw	ratio	2	1986	0	0	4	9.52	3.6
uts_002a	es3475	p086	s121			Milner 1999, J. Anim. Ecol. 68: 472-488	Mammal	Chordata	Mammalia	Artiodactyla	Ovis aries	Ovis aries	female	3.3	Ovis aries (Soay sheep) multiyear monitoring and winter mortality on Hirta Island, St Kilda archipelago, Scotland	Phenotypic	In	Other	o	N		Body mass lambs (kg)	size	cube (3D)	raw	ratio	2	1987	1	0.5	32	14.67	2.08758233370567
uts_002b	es3475	p086	s121			Milner 1999, J. Anim. Ecol. 68: 472-488	Mammal	Chordata	Mammalia	Artiodactyla	Ovis aries	Ovis aries	female	3.3	Ovis aries (Soay sheep) multiyear monitoring and winter mortality on Hirta Island, St Kilda archipelago, Scotland	Phenotypic	In	Other	o	N		Body mass lambs (kg)	size	cube (3D)	raw	ratio	2	1988	2	1	6	15.92	0.702851335632223
uts_002c	es3475	p086	s121			Milner 1999, J. Anim. Ecol. 68: 472-488	Mammal	Chordata	Mammalia	Artiodactyla	Ovis aries	Ovis aries	female	3.3	Ovis aries (Soay sheep) multiyear monitoring and winter mortality on Hirta Island, St Kilda archipelago, Scotland	Phenotypic	In	Other	o	N		Body mass lambs (kg)	size	cube (3D)	raw	ratio	2	1989	3	1.5	2	10.83	0.529150262212918
uts_002d	es3475	p086	s121			Milner 1999, J. Anim. Ecol. 68: 472-488	Mammal	Chordata	Mammalia	Artiodactyla	Ovis aries	Ovis aries	female	3.3	Ovis aries (Soay sheep) multiyear monitoring and winter mortality on Hirta Island, St Kilda archipelago, Scotland	Phenotypic	In	Other	o	N		Body mass lambs (kg)	size	cube (3D)	raw	ratio	2	1990	4	2	15	13.68	2.29259678094514
uts_002e	es3475	p086	s121			Milner 1999, J. Anim. Ecol. 68: 472-488	Mammal	Chordata	Mammalia	Artiodactyla	Ovis aries	Ovis aries	female	3.3	Ovis aries (Soay sheep) multiyear monitoring and winter mortality on Hirta Island, St Kilda archipelago, Scotland	Phenotypic	In	Other	o	N		Body mass lambs (kg)	size	cube (3D)	raw	ratio	2	1991	5	2.5	11	13.61	1.9824227601599
uts_002f	es3475	p086	s121			Milner 1999, J. Anim. Ecol. 68: 472-488	Mammal	Chordata	Mammalia	Artiodactyla	Ovis aries	Ovis aries	female	3.3	Ovis aries (Soay sheep) multiyear monitoring and winter mortality on Hirta Island, St Kilda archipelago, Scotland	Phenotypic	In	Other	o	N		Body mass lambs (kg)	size	cube (3D)	raw	ratio	2	1992	6	3	27	12.62	2.28254244210267
uts_002g	es3475	p086	s121			Milner 1999, J. Anim. Ecol. 68: 472-488	Mammal	Chordata	Mammalia	Artiodactyla	Ovis aries	Ovis aries	female	3.3	Ovis aries (Soay sheep) multiyear monitoring and winter mortality on Hirta Island, St Kilda archipelago, Scotland	Phenotypic	In	Other	o	N		Body mass lambs (kg)	size	cube (3D)	raw	ratio	2	1993	7	3.5	27	14.11	1.64438438328756
uts_002h	es3475	p086	s121			Milner 1999, J. Anim. Ecol. 68: 472-488	Mammal	Chordata	Mammalia	Artiodactyla	Ovis aries	Ovis aries	female	3.3	Ovis aries (Soay sheep) multiyear monitoring and winter mortality on Hirta Island, St Kilda archipelago, Scotland	Phenotypic	In	Other	o	N		Body mass lambs (kg)	size	cube (3D)	raw	ratio	2	1994	8	4	7	13.92	1.0507140429251
uts_002i	es3475	p086	s121			Milner 1999, J. Anim. Ecol. 68: 472-488	Mammal	Chordata	Mammalia	Artiodactyla	Ovis aries	Ovis aries	female	3.3	Ovis aries (Soay sheep) multiyear monitoring and winter mortality on Hirta Island, St Kilda archipelago, Scotland	Phenotypic	In	Other	o	N		Body mass lambs (kg)	size	cube (3D)	raw	ratio	2	1995	9	4.5	27	12.41	1.97433533119377
uts_002j	es3475	p086	s121			Milner 1999, J. Anim. Ecol. 68: 472-488	Mammal	Chordata	Mammalia	Artiodactyla	Ovis aries	Ovis aries	female	3.3	Ovis aries (Soay sheep) multiyear monitoring and winter mortality on Hirta Island, St Kilda archipelago, Scotland	Phenotypic	In	Other	o	N		Body mass lambs (kg)	size	cube (3D)	raw	ratio	2	1996	10	5	22	13.44	2.04107814647063
uts_002k	es3476	p086	s121			Milner 1999, J. Anim. Ecol. 68: 472-488	Mammal	Chordata	Mammalia	Artiodactyla	Ovis aries	Ovis aries	male	3.3	Ovis aries (Soay sheep) multiyear monitoring and winter mortality on Hirta Island, St Kilda archipelago, Scotland	Phenotypic	In	Other	o	N		Body mass lambs (kg)	size	cube (3D)	raw	ratio	2	1986	0	0	3	14.3	3.01297195473174
uts_002l	es3476	p086	s121			Milner 1999, J. Anim. Ecol. 68: 472-488	Mammal	Chordata	Mammalia	Artiodactyla	Ovis aries	Ovis aries	male	3.3	Ovis aries (Soay sheep) multiyear monitoring and winter mortality on Hirta Island, St Kilda archipelago, Scotland	Phenotypic	In	Other	o	N		Body mass lambs (kg)	size	cube (3D)	raw	ratio	2	1987	1	0.5	36	16.39	2.1918029108476
uts_002m	es3476	p086	s121			Milner 1999, J. Anim. Ecol. 68: 472-488	Mammal	Chordata	Mammalia	Artiodactyla	Ovis aries	Ovis aries	male	3.3	Ovis aries (Soay sheep) multiyear monitoring and winter mortality on Hirta Island, St Kilda archipelago, Scotland	Phenotypic	In	Other	o	N		Body mass lambs (kg)	size	cube (3D)	raw	ratio	2	1989	3	1.5	3	14.64	3.07148172711478
uts_002n	es3476	p086	s121			Milner 1999, J. Anim. Ecol. 68: 472-488	Mammal	Chordata	Mammalia	Artiodactyla	Ovis aries	Ovis aries	male	3.3	Ovis aries (Soay sheep) multiyear monitoring and winter mortality on Hirta Island, St Kilda archipelago, Scotland	Phenotypic	In	Other	o	N		Body mass lambs (kg)	size	cube (3D)	raw	ratio	2	1990	4	2	18	16.06	2.31084400165827
uts_002o	es3476	p086	s121			Milner 1999, J. Anim. Ecol. 68: 472-488	Mammal	Chordata	Mammalia	Artiodactyla	Ovis aries	Ovis aries	male	3.3	Ovis aries (Soay sheep) multiyear monitoring and winter mortality on Hirta Island, St Kilda archipelago, Scotland	Phenotypic	In	Other	o	N		Body mass lambs (kg)	size	cube (3D)	raw	ratio	2	1991	5	2.5	4	16.07	2.84850838159202
uts_002p	es3476	p086	s121			Milner 1999, J. Anim. Ecol. 68: 472-488	Mammal	Chordata	Mammalia	Artiodactyla	Ovis aries	Ovis aries	male	3.3	Ovis aries (Soay sheep) multiyear monitoring and winter mortality on Hirta Island, St Kilda archipelago, Scotland	Phenotypic	In	Other	o	N		Body mass lambs (kg)	size	cube (3D)	raw	ratio	2	1992	6	3	26	13.14	2.54794034467057
uts_002q	es3476	p086	s121			Milner 1999, J. Anim. Ecol. 68: 472-488	Mammal	Chordata	Mammalia	Artiodactyla	Ovis aries	Ovis aries	male	3.3	Ovis aries (Soay sheep) multiyear monitoring and winter mortality on Hirta Island, St Kilda archipelago, Scotland	Phenotypic	In	Other	o	N		Body mass lambs (kg)	size	cube (3D)	raw	ratio	2	1993	7	3.5	18	16.63	2.19909072118455
uts_002r	es3476	p086	s121			Milner 1999, J. Anim. Ecol. 68: 472-488	Mammal	Chordata	Mammalia	Artiodactyla	Ovis aries	Ovis aries	male	3.3	Ovis aries (Soay sheep) multiyear monitoring and winter mortality on Hirta Island, St Kilda archipelago, Scotland	Phenotypic	In	Other	o	N		Body mass lambs (kg)	size	cube (3D)	raw	ratio	2	1994	8	4	3	13.17	2.31905153025973
uts_002s	es3476	p086	s121			Milner 1999, J. Anim. Ecol. 68: 472-488	Mammal	Chordata	Mammalia	Artiodactyla	Ovis aries	Ovis aries	male	3.3	Ovis aries (Soay sheep) multiyear monitoring and winter mortality on Hirta Island, St Kilda archipelago, Scotland	Phenotypic	In	Other	o	N		Body mass lambs (kg)	size	cube (3D)	raw	ratio	2	1995	9	4.5	15	13.13	3.26909773484979
uts_002t	es3476	p086	s121			Milner 1999, J. Anim. Ecol. 68: 472-488	Mammal	Chordata	Mammalia	Artiodactyla	Ovis aries	Ovis aries	male	3.3	Ovis aries (Soay sheep) multiyear monitoring and winter mortality on Hirta Island, St Kilda archipelago, Scotland	Phenotypic	In	Other	o	N		Body mass lambs (kg)	size	cube (3D)	raw	ratio	2	1996	10	5	15	16.14	1.99799899899875
uts_002u	es3477	p086	s121			Milner 1999, J. Anim. Ecol. 68: 472-488	Mammal	Chordata	Mammalia	Artiodactyla	Ovis aries	Ovis aries	female	3.3	Ovis aries (Soay sheep) multiyear monitoring and winter mortality on Hirta Island, St Kilda archipelago, Scotland	Phenotypic	In	Other	o	N		Body mass adult (kg)	size	cube (3D)	raw	ratio	2	1985	0	0	67	22.19	3.56791255498225
uts_002v	es3477	p086	s121			Milner 1999, J. Anim. Ecol. 68: 472-488	Mammal	Chordata	Mammalia	Artiodactyla	Ovis aries	Ovis aries	female	3.3	Ovis aries (Soay sheep) multiyear monitoring and winter mortality on Hirta Island, St Kilda archipelago, Scotland	Phenotypic	In	Other	o	N		Body mass adult (kg)	size	cube (3D)	raw	ratio	2	1986	1	0.5	25	23.29	2.71108834234519
uts_002w	es3477	p086	s121			Milner 1999, J. Anim. Ecol. 68: 472-488	Mammal	Chordata	Mammalia	Artiodactyla	Ovis aries	Ovis aries	female	3.3	Ovis aries (Soay sheep) multiyear monitoring and winter mortality on Hirta Island, St Kilda archipelago, Scotland	Phenotypic	In	Other	o	N		Body mass adult (kg)	size	cube (3D)	raw	ratio	2	1987	2	1	73	24.16	3.55808937493144
uts_002x	es3477	p086	s121			Milner 1999, J. Anim. Ecol. 68: 472-488	Mammal	Chordata	Mammalia	Artiodactyla	Ovis aries	Ovis aries	female	3.3	Ovis aries (Soay sheep) multiyear monitoring and winter mortality on Hirta Island, St Kilda archipelago, Scotland	Phenotypic	In	Other	o	N		Body mass adult (kg)	size	cube (3D)	raw	ratio	2	1988	3	1.5	31	22.73	3.43656805548792
uts_002y	es3477	p086	s121			Milner 1999, J. Anim. Ecol. 68: 472-488	Mammal	Chordata	Mammalia	Artiodactyla	Ovis aries	Ovis aries	female	3.3	Ovis aries (Soay sheep) multiyear monitoring and winter mortality on Hirta Island, St Kilda archipelago, Scotland	Phenotypic	In	Other	o	N		Body mass adult (kg)	size	cube (3D)	raw	ratio	2	1989	4	2	20	21.56	3.61109401705356
uts_002z	es3477	p086	s121			Milner 1999, J. Anim. Ecol. 68: 472-488	Mammal	Chordata	Mammalia	Artiodactyla	Ovis aries	Ovis aries	female	3.3	Ovis aries (Soay sheep) multiyear monitoring and winter mortality on Hirta Island, St Kilda archipelago, Scotland	Phenotypic	In	Other	o	N		Body mass adult (kg)	size	cube (3D)	raw	ratio	2	1990	5	2.5	47	23.49	3.77491721763537
uts_0030	es3477	p086	s121			Milner 1999, J. Anim. Ecol. 68: 472-488	Mammal	Chordata	Mammalia	Artiodactyla	Ovis aries	Ovis aries	female	3.3	Ovis aries (Soay sheep) multiyear monitoring and winter mortality on Hirta Island, St Kilda archipelago, Scotland	Phenotypic	In	Other	o	N		Body mass adult (kg)	size	cube (3D)	raw	ratio	2	1991	6	3	75	23.37	3.40293990543471
uts_0031	es3477	p086	s121			Milner 1999, J. Anim. Ecol. 68: 472-488	Mammal	Chordata	Mammalia	Artiodactyla	Ovis aries	Ovis aries	female	3.3	Ovis aries (Soay sheep) multiyear monitoring and winter mortality on Hirta Island, St Kilda archipelago, Scotland	Phenotypic	In	Other	o	N		Body mass adult (kg)	size	cube (3D)	raw	ratio	2	1992	7	3.5	105	22.24	3.24037034920393
uts_0032	es3477	p086	s121			Milner 1999, J. Anim. Ecol. 68: 472-488	Mammal	Chordata	Mammalia	Artiodactyla	Ovis aries	Ovis aries	female	3.3	Ovis aries (Soay sheep) multiyear monitoring and winter mortality on Hirta Island, St Kilda archipelago, Scotland	Phenotypic	In	Other	o	N		Body mass adult (kg)	size	cube (3D)	raw	ratio	2	1993	8	4	107	22.54	3.42344855372474
uts_0033	es3477	p086	s121			Milner 1999, J. Anim. Ecol. 68: 472-488	Mammal	Chordata	Mammalia	Artiodactyla	Ovis aries	Ovis aries	female	3.3	Ovis aries (Soay sheep) multiyear monitoring and winter mortality on Hirta Island, St Kilda archipelago, Scotland	Phenotypic	In	Other	o	N		Body mass adult (kg)	size	cube (3D)	raw	ratio	2	1994	9	4.5	91	21.9	3.0935416596516
uts_0034	es3477	p086	s121			Milner 1999, J. Anim. Ecol. 68: 472-488	Mammal	Chordata	Mammalia	Artiodactyla	Ovis aries	Ovis aries	female	3.3	Ovis aries (Soay sheep) multiyear monitoring and winter mortality on Hirta Island, St Kilda archipelago, Scotland	Phenotypic	In	Other	o	N		Body mass adult (kg)	size	cube (3D)	raw	ratio	2	1995	10	5	91	22.4	2.37486841740758
uts_0035	es3477	p086	s121			Milner 1999, J. Anim. Ecol. 68: 472-488	Mammal	Chordata	Mammalia	Artiodactyla	Ovis aries	Ovis aries	female	3.3	Ovis aries (Soay sheep) multiyear monitoring and winter mortality on Hirta Island, St Kilda archipelago, Scotland	Phenotypic	In	Other	o	N		Body mass adult (kg)	size	cube (3D)	raw	ratio	2	1996	11	5.5	154	21.81	3.46121365997536
uts_0036	es3478	p086	s121			Milner 1999, J. Anim. Ecol. 68: 472-488	Mammal	Chordata	Mammalia	Artiodactyla	Ovis aries	Ovis aries	male	3.3	Ovis aries (Soay sheep) multiyear monitoring and winter mortality on Hirta Island, St Kilda archipelago, Scotland	Phenotypic	In	Other	o	N		Body mass adult (kg)	size	cube (3D)	raw	ratio	2	1985	0	0	11	29.45	7.03135833249878
uts_0037	es3478	p086	s121			Milner 1999, J. Anim. Ecol. 68: 472-488	Mammal	Chordata	Mammalia	Artiodactyla	Ovis aries	Ovis aries	male	3.3	Ovis aries (Soay sheep) multiyear monitoring and winter mortality on Hirta Island, St Kilda archipelago, Scotland	Phenotypic	In	Other	o	N		Body mass adult (kg)	size	cube (3D)	raw	ratio	2	1986	1	0.5	5	32.15	3.19530906173409
uts_0038	es3478	p086	s121			Milner 1999, J. Anim. Ecol. 68: 472-488	Mammal	Chordata	Mammalia	Artiodactyla	Ovis aries	Ovis aries	male	3.3	Ovis aries (Soay sheep) multiyear monitoring and winter mortality on Hirta Island, St Kilda archipelago, Scotland	Phenotypic	In	Other	o	N		Body mass adult (kg)	size	cube (3D)	raw	ratio	2	1987	2	1	20	28.24	5.51815186452856
uts_0039	es3478	p086	s121			Milner 1999, J. Anim. Ecol. 68: 472-488	Mammal	Chordata	Mammalia	Artiodactyla	Ovis aries	Ovis aries	male	3.3	Ovis aries (Soay sheep) multiyear monitoring and winter mortality on Hirta Island, St Kilda archipelago, Scotland	Phenotypic	In	Other	o	N		Body mass adult (kg)	size	cube (3D)	raw	ratio	2	1988	3	1.5	4	29.48	7.02353187506115
uts_003a	es3478	p086	s121			Milner 1999, J. Anim. Ecol. 68: 472-488	Mammal	Chordata	Mammalia	Artiodactyla	Ovis aries	Ovis aries	male	3.3	Ovis aries (Soay sheep) multiyear monitoring and winter mortality on Hirta Island, St Kilda archipelago, Scotland	Phenotypic	In	Other	o	N		Body mass adult (kg)	size	cube (3D)	raw	ratio	2	1989	4	2	5	21.77	4.6184412955022
uts_003b	es3478	p086	s121			Milner 1999, J. Anim. Ecol. 68: 472-488	Mammal	Chordata	Mammalia	Artiodactyla	Ovis aries	Ovis aries	male	3.3	Ovis aries (Soay sheep) multiyear monitoring and winter mortality on Hirta Island, St Kilda archipelago, Scotland	Phenotypic	In	Other	o	N		Body mass adult (kg)	size	cube (3D)	raw	ratio	2	1990	5	2.5	10	24.58	5.53263047744922
uts_003c	es3478	p086	s121			Milner 1999, J. Anim. Ecol. 68: 472-488	Mammal	Chordata	Mammalia	Artiodactyla	Ovis aries	Ovis aries	male	3.3	Ovis aries (Soay sheep) multiyear monitoring and winter mortality on Hirta Island, St Kilda archipelago, Scotland	Phenotypic	In	Other	o	N		Body mass adult (kg)	size	cube (3D)	raw	ratio	2	1991	6	3	19	26	4.99799959983992
uts_003d	es3478	p086	s121			Milner 1999, J. Anim. Ecol. 68: 472-488	Mammal	Chordata	Mammalia	Artiodactyla	Ovis aries	Ovis aries	male	3.3	Ovis aries (Soay sheep) multiyear monitoring and winter mortality on Hirta Island, St Kilda archipelago, Scotland	Phenotypic	In	Other	o	N		Body mass adult (kg)	size	cube (3D)	raw	ratio	2	1992	7	3.5	36	28.77	6.08769250208977
uts_003e	es3478	p086	s121			Milner 1999, J. Anim. Ecol. 68: 472-488	Mammal	Chordata	Mammalia	Artiodactyla	Ovis aries	Ovis aries	male	3.3	Ovis aries (Soay sheep) multiyear monitoring and winter mortality on Hirta Island, St Kilda archipelago, Scotland	Phenotypic	In	Other	o	N		Body mass adult (kg)	size	cube (3D)	raw	ratio	2	1993	8	4	35	27.83	7.80704809771273
uts_003f	es3478	p086	s121			Milner 1999, J. Anim. Ecol. 68: 472-488	Mammal	Chordata	Mammalia	Artiodactyla	Ovis aries	Ovis aries	male	3.3	Ovis aries (Soay sheep) multiyear monitoring and winter mortality on Hirta Island, St Kilda archipelago, Scotland	Phenotypic	In	Other	o	N		Body mass adult (kg)	size	cube (3D)	raw	ratio	2	1994	9	4.5	24	27.64	7.18331399842719
uts_003g	es3478	p086	s121			Milner 1999, J. Anim. Ecol. 68: 472-488	Mammal	Chordata	Mammalia	Artiodactyla	Ovis aries	Ovis aries	male	3.3	Ovis aries (Soay sheep) multiyear monitoring and winter mortality on Hirta Island, St Kilda archipelago, Scotland	Phenotypic	In	Other	o	N		Body mass adult (kg)	size	cube (3D)	raw	ratio	2	1995	10	5	10	34.64	4.81663783151692
uts_003h	es3478	p086	s121			Milner 1999, J. Anim. Ecol. 68: 472-488	Mammal	Chordata	Mammalia	Artiodactyla	Ovis aries	Ovis aries	male	3.3	Ovis aries (Soay sheep) multiyear monitoring and winter mortality on Hirta Island, St Kilda archipelago, Scotland	Phenotypic	In	Other	o	N		Body mass adult (kg)	size	cube (3D)	raw	ratio	2	1996	11	5.5	41	28.17	8.75899537618328
uts_003i	es3479	p086	s121			Milner 1999, J. Anim. Ecol. 68: 472-488	Mammal	Chordata	Mammalia	Artiodactyla	Ovis aries	Ovis aries	female	3.3	Ovis aries (Soay sheep) multiyear monitoring and winter mortality on Hirta Island, St Kilda archipelago, Scotland	Phenotypic	In	Other	o	N		Hindleg length lamb	othermorphology	linear	raw	ratio	2	1988	0	0	6	169.9	5.75760366819391
uts_003j	es3479	p086	s121			Milner 1999, J. Anim. Ecol. 68: 472-488	Mammal	Chordata	Mammalia	Artiodactyla	Ovis aries	Ovis aries	female	3.3	Ovis aries (Soay sheep) multiyear monitoring and winter mortality on Hirta Island, St Kilda archipelago, Scotland	Phenotypic	In	Other	o	N		Hindleg length lamb	othermorphology	linear	raw	ratio	2	1989	1	0.5	2	156	7.03206939669967
uts_003k	es3479	p086	s121			Milner 1999, J. Anim. Ecol. 68: 472-488	Mammal	Chordata	Mammalia	Artiodactyla	Ovis aries	Ovis aries	female	3.3	Ovis aries (Soay sheep) multiyear monitoring and winter mortality on Hirta Island, St Kilda archipelago, Scotland	Phenotypic	In	Other	o	N		Hindleg length lamb	othermorphology	linear	raw	ratio	2	1990	2	1	15	161	7.24292758489273
uts_003l	es3479	p086	s121			Milner 1999, J. Anim. Ecol. 68: 472-488	Mammal	Chordata	Mammalia	Artiodactyla	Ovis aries	Ovis aries	female	3.3	Ovis aries (Soay sheep) multiyear monitoring and winter mortality on Hirta Island, St Kilda archipelago, Scotland	Phenotypic	In	Other	o	N		Hindleg length lamb	othermorphology	linear	raw	ratio	2	1991	3	1.5	11	161.7	5.71051661410769
uts_003m	es3479	p086	s121			Milner 1999, J. Anim. Ecol. 68: 472-488	Mammal	Chordata	Mammalia	Artiodactyla	Ovis aries	Ovis aries	female	3.3	Ovis aries (Soay sheep) multiyear monitoring and winter mortality on Hirta Island, St Kilda archipelago, Scotland	Phenotypic	In	Other	o	N		Hindleg length lamb	othermorphology	linear	raw	ratio	2	1992	4	2	27	158	9.0785461391128
uts_003n	es3479	p086	s121			Milner 1999, J. Anim. Ecol. 68: 472-488	Mammal	Chordata	Mammalia	Artiodactyla	Ovis aries	Ovis aries	female	3.3	Ovis aries (Soay sheep) multiyear monitoring and winter mortality on Hirta Island, St Kilda archipelago, Scotland	Phenotypic	In	Other	o	N		Hindleg length lamb	othermorphology	linear	raw	ratio	2	1993	5	2.5	27	164.5	7.18748913042656
uts_003o	es3479	p086	s121			Milner 1999, J. Anim. Ecol. 68: 472-488	Mammal	Chordata	Mammalia	Artiodactyla	Ovis aries	Ovis aries	female	3.3	Ovis aries (Soay sheep) multiyear monitoring and winter mortality on Hirta Island, St Kilda archipelago, Scotland	Phenotypic	In	Other	o	N		Hindleg length lamb	othermorphology	linear	raw	ratio	2	1994	6	3	7	161.9	7.48732261893395
uts_003p	es3479	p086	s121			Milner 1999, J. Anim. Ecol. 68: 472-488	Mammal	Chordata	Mammalia	Artiodactyla	Ovis aries	Ovis aries	female	3.3	Ovis aries (Soay sheep) multiyear monitoring and winter mortality on Hirta Island, St Kilda archipelago, Scotland	Phenotypic	In	Other	o	N		Hindleg length lamb	othermorphology	linear	raw	ratio	2	1995	7	3.5	27	157.6	6.83154448130143
uts_003q	es3479	p086	s121			Milner 1999, J. Anim. Ecol. 68: 472-488	Mammal	Chordata	Mammalia	Artiodactyla	Ovis aries	Ovis aries	female	3.3	Ovis aries (Soay sheep) multiyear monitoring and winter mortality on Hirta Island, St Kilda archipelago, Scotland	Phenotypic	In	Other	o	N		Hindleg length lamb	othermorphology	linear	raw	ratio	2	1996	8	4	22	163.4	7.36478105580879
uts_003r	es3480	p086	s121			Milner 1999, J. Anim. Ecol. 68: 472-488	Mammal	Chordata	Mammalia	Artiodactyla	Ovis aries	Ovis aries	male	3.3	Ovis aries (Soay sheep) multiyear monitoring and winter mortality on Hirta Island, St Kilda archipelago, Scotland	Phenotypic	In	Other	o	N		Hindleg length lamb	othermorphology	linear	raw	ratio	2	1989	0	0	3	160.9	8.76070773396762
uts_003s	es3480	p086	s121			Milner 1999, J. Anim. Ecol. 68: 472-488	Mammal	Chordata	Mammalia	Artiodactyla	Ovis aries	Ovis aries	male	3.3	Ovis aries (Soay sheep) multiyear monitoring and winter mortality on Hirta Island, St Kilda archipelago, Scotland	Phenotypic	In	Other	o	N		Hindleg length lamb	othermorphology	linear	raw	ratio	2	1990	1	0.5	18	167.8	6.87749954561976
uts_003t	es3480	p086	s121			Milner 1999, J. Anim. Ecol. 68: 472-488	Mammal	Chordata	Mammalia	Artiodactyla	Ovis aries	Ovis aries	male	3.3	Ovis aries (Soay sheep) multiyear monitoring and winter mortality on Hirta Island, St Kilda archipelago, Scotland	Phenotypic	In	Other	o	N		Hindleg length lamb	othermorphology	linear	raw	ratio	2	1991	2	1	4	170.7	9.93176721434811
uts_003u	es3480	p086	s121			Milner 1999, J. Anim. Ecol. 68: 472-488	Mammal	Chordata	Mammalia	Artiodactyla	Ovis aries	Ovis aries	male	3.3	Ovis aries (Soay sheep) multiyear monitoring and winter mortality on Hirta Island, St Kilda archipelago, Scotland	Phenotypic	In	Other	o	N		Hindleg length lamb	othermorphology	linear	raw	ratio	2	1992	3	1.5	27	162.5	8.09814793641114
uts_003v	es3480	p086	s121			Milner 1999, J. Anim. Ecol. 68: 472-488	Mammal	Chordata	Mammalia	Artiodactyla	Ovis aries	Ovis aries	male	3.3	Ovis aries (Soay sheep) multiyear monitoring and winter mortality on Hirta Island, St Kilda archipelago, Scotland	Phenotypic	In	Other	o	N		Hindleg length lamb	othermorphology	linear	raw	ratio	2	1993	4	2	18	170.7	7.54387168501692
uts_003w	es3480	p086	s121			Milner 1999, J. Anim. Ecol. 68: 472-488	Mammal	Chordata	Mammalia	Artiodactyla	Ovis aries	Ovis aries	male	3.3	Ovis aries (Soay sheep) multiyear monitoring and winter mortality on Hirta Island, St Kilda archipelago, Scotland	Phenotypic	In	Other	o	N		Hindleg length lamb	othermorphology	linear	raw	ratio	2	1994	5	2.5	3	160.4	3.15911379978626
uts_003x	es3480	p086	s121			Milner 1999, J. Anim. Ecol. 68: 472-488	Mammal	Chordata	Mammalia	Artiodactyla	Ovis aries	Ovis aries	male	3.3	Ovis aries (Soay sheep) multiyear monitoring and winter mortality on Hirta Island, St Kilda archipelago, Scotland	Phenotypic	In	Other	o	N		Hindleg length lamb	othermorphology	linear	raw	ratio	2	1995	6	3	15	159.6	11.1135052976098
uts_003y	es3480	p086	s121			Milner 1999, J. Anim. Ecol. 68: 472-488	Mammal	Chordata	Mammalia	Artiodactyla	Ovis aries	Ovis aries	male	3.3	Ovis aries (Soay sheep) multiyear monitoring and winter mortality on Hirta Island, St Kilda archipelago, Scotland	Phenotypic	In	Other	o	N		Hindleg length lamb	othermorphology	linear	raw	ratio	2	1996	7	3.5	15	170	8.02932126645833
uts_003z	es3481	p086	s121			Milner 1999, J. Anim. Ecol. 68: 472-488	Mammal	Chordata	Mammalia	Artiodactyla	Ovis aries	Ovis aries	female	3.3	Ovis aries (Soay sheep) multiyear monitoring and winter mortality on Hirta Island, St Kilda archipelago, Scotland	Phenotypic	In	Other	o	N		Hindleg length adult	othermorphology	linear	raw	ratio	2	1988	0	0	32	184.5	6.55972560401729
uts_0040	es3481	p086	s121			Milner 1999, J. Anim. Ecol. 68: 472-488	Mammal	Chordata	Mammalia	Artiodactyla	Ovis aries	Ovis aries	female	3.3	Ovis aries (Soay sheep) multiyear monitoring and winter mortality on Hirta Island, St Kilda archipelago, Scotland	Phenotypic	In	Other	o	N		Hindleg length adult	othermorphology	linear	raw	ratio	2	1989	1	0.5	20	180.6	8.35583628370015
uts_0041	es3481	p086	s121			Milner 1999, J. Anim. Ecol. 68: 472-488	Mammal	Chordata	Mammalia	Artiodactyla	Ovis aries	Ovis aries	female	3.3	Ovis aries (Soay sheep) multiyear monitoring and winter mortality on Hirta Island, St Kilda archipelago, Scotland	Phenotypic	In	Other	o	N		Hindleg length adult	othermorphology	linear	raw	ratio	2	1990	2	1	47	180.7	8.26498638837355
uts_0042	es3481	p086	s121			Milner 1999, J. Anim. Ecol. 68: 472-488	Mammal	Chordata	Mammalia	Artiodactyla	Ovis aries	Ovis aries	female	3.3	Ovis aries (Soay sheep) multiyear monitoring and winter mortality on Hirta Island, St Kilda archipelago, Scotland	Phenotypic	In	Other	o	N		Hindleg length adult	othermorphology	linear	raw	ratio	2	1991	3	1.5	75	182.6	6.69402718847183
uts_0043	es3481	p086	s121			Milner 1999, J. Anim. Ecol. 68: 472-488	Mammal	Chordata	Mammalia	Artiodactyla	Ovis aries	Ovis aries	female	3.3	Ovis aries (Soay sheep) multiyear monitoring and winter mortality on Hirta Island, St Kilda archipelago, Scotland	Phenotypic	In	Other	o	N		Hindleg length adult	othermorphology	linear	raw	ratio	2	1992	4	2	105	181.7	6.66408283261845
uts_0044	es3481	p086	s121			Milner 1999, J. Anim. Ecol. 68: 472-488	Mammal	Chordata	Mammalia	Artiodactyla	Ovis aries	Ovis aries	female	3.3	Ovis aries (Soay sheep) multiyear monitoring and winter mortality on Hirta Island, St Kilda archipelago, Scotland	Phenotypic	In	Other	o	N		Hindleg length adult	othermorphology	linear	raw	ratio	2	1993	5	2.5	107	180.7	7.46659226153404
uts_0045	es3481	p086	s121			Milner 1999, J. Anim. Ecol. 68: 472-488	Mammal	Chordata	Mammalia	Artiodactyla	Ovis aries	Ovis aries	female	3.3	Ovis aries (Soay sheep) multiyear monitoring and winter mortality on Hirta Island, St Kilda archipelago, Scotland	Phenotypic	In	Other	o	N		Hindleg length adult	othermorphology	linear	raw	ratio	2	1994	6	3	91	179.8	7.33757453113766
uts_0046	es3481	p086	s121			Milner 1999, J. Anim. Ecol. 68: 472-488	Mammal	Chordata	Mammalia	Artiodactyla	Ovis aries	Ovis aries	female	3.3	Ovis aries (Soay sheep) multiyear monitoring and winter mortality on Hirta Island, St Kilda archipelago, Scotland	Phenotypic	In	Other	o	N		Hindleg length adult	othermorphology	linear	raw	ratio	2	1995	7	3.5	91	180.9	6.2745517768204
uts_0047	es3481	p086	s121			Milner 1999, J. Anim. Ecol. 68: 472-488	Mammal	Chordata	Mammalia	Artiodactyla	Ovis aries	Ovis aries	female	3.3	Ovis aries (Soay sheep) multiyear monitoring and winter mortality on Hirta Island, St Kilda archipelago, Scotland	Phenotypic	In	Other	o	N		Hindleg length adult	othermorphology	linear	raw	ratio	2	1996	8	4	154	180.2	7.30410843293006
uts_0048	es3482	p086	s121			Milner 1999, J. Anim. Ecol. 68: 472-488	Mammal	Chordata	Mammalia	Artiodactyla	Ovis aries	Ovis aries	male	3.3	Ovis aries (Soay sheep) multiyear monitoring and winter mortality on Hirta Island, St Kilda archipelago, Scotland	Phenotypic	In	Other	o	N		Hindleg length adult	othermorphology	linear	raw	ratio	2	1988	0	0	4	187.8	8.88369292580512
uts_0049	es3482	p086	s121			Milner 1999, J. Anim. Ecol. 68: 472-488	Mammal	Chordata	Mammalia	Artiodactyla	Ovis aries	Ovis aries	male	3.3	Ovis aries (Soay sheep) multiyear monitoring and winter mortality on Hirta Island, St Kilda archipelago, Scotland	Phenotypic	In	Other	o	N		Hindleg length adult	othermorphology	linear	raw	ratio	2	1989	1	0.5	5	187.4	6.22896460095897
uts_004a	es3482	p086	s121			Milner 1999, J. Anim. Ecol. 68: 472-488	Mammal	Chordata	Mammalia	Artiodactyla	Ovis aries	Ovis aries	male	3.3	Ovis aries (Soay sheep) multiyear monitoring and winter mortality on Hirta Island, St Kilda archipelago, Scotland	Phenotypic	In	Other	o	N		Hindleg length adult	othermorphology	linear	raw	ratio	2	1990	2	1	10	187.7	8.44630096551147
uts_004b	es3482	p086	s121			Milner 1999, J. Anim. Ecol. 68: 472-488	Mammal	Chordata	Mammalia	Artiodactyla	Ovis aries	Ovis aries	male	3.3	Ovis aries (Soay sheep) multiyear monitoring and winter mortality on Hirta Island, St Kilda archipelago, Scotland	Phenotypic	In	Other	o	N		Hindleg length adult	othermorphology	linear	raw	ratio	2	1991	3	1.5	19	187.6	8.24863625092051
uts_004c	es3482	p086	s121			Milner 1999, J. Anim. Ecol. 68: 472-488	Mammal	Chordata	Mammalia	Artiodactyla	Ovis aries	Ovis aries	male	3.3	Ovis aries (Soay sheep) multiyear monitoring and winter mortality on Hirta Island, St Kilda archipelago, Scotland	Phenotypic	In	Other	o	N		Hindleg length adult	othermorphology	linear	raw	ratio	2	1992	4	2	36	188.4	7.9359939516106
uts_004d	es3482	p086	s121			Milner 1999, J. Anim. Ecol. 68: 472-488	Mammal	Chordata	Mammalia	Artiodactyla	Ovis aries	Ovis aries	male	3.3	Ovis aries (Soay sheep) multiyear monitoring and winter mortality on Hirta Island, St Kilda archipelago, Scotland	Phenotypic	In	Other	o	N		Hindleg length adult	othermorphology	linear	raw	ratio	2	1993	5	2.5	35	184.4	9.94786409235671
uts_004e	es3482	p086	s121			Milner 1999, J. Anim. Ecol. 68: 472-488	Mammal	Chordata	Mammalia	Artiodactyla	Ovis aries	Ovis aries	male	3.3	Ovis aries (Soay sheep) multiyear monitoring and winter mortality on Hirta Island, St Kilda archipelago, Scotland	Phenotypic	In	Other	o	N		Hindleg length adult	othermorphology	linear	raw	ratio	2	1994	6	3	24	185.7	9.6031244915392
uts_004f	es3482	p086	s121			Milner 1999, J. Anim. Ecol. 68: 472-488	Mammal	Chordata	Mammalia	Artiodactyla	Ovis aries	Ovis aries	male	3.3	Ovis aries (Soay sheep) multiyear monitoring and winter mortality on Hirta Island, St Kilda archipelago, Scotland	Phenotypic	In	Other	o	N		Hindleg length adult	othermorphology	linear	raw	ratio	2	1995	7	3.5	10	194.36	3.772267222772
uts_004g	es3482	p086	s121			Milner 1999, J. Anim. Ecol. 68: 472-488	Mammal	Chordata	Mammalia	Artiodactyla	Ovis aries	Ovis aries	male	3.3	Ovis aries (Soay sheep) multiyear monitoring and winter mortality on Hirta Island, St Kilda archipelago, Scotland	Phenotypic	In	Other	o	N		Hindleg length adult	othermorphology	linear	raw	ratio	2	1996	8	4	40	184.1	10.3826778819339
uts_004h	es3483	p086	s121			Milner 1999, J. Anim. Ecol. 68: 472-488	Mammal	Chordata	Mammalia	Artiodactyla	Ovis aries	Ovis aries	female	3.3	Ovis aries (Soay sheep) multiyear monitoring and winter mortality on Hirta Island, St Kilda archipelago, Scotland	Phenotypic	In	Other	o	N		Incisor breadth lamb	othermorphology	linear	raw	ratio	2	1990	0	0	15	21.74	0.898888202169769
uts_004i	es3483	p086	s121			Milner 1999, J. Anim. Ecol. 68: 472-488	Mammal	Chordata	Mammalia	Artiodactyla	Ovis aries	Ovis aries	female	3.3	Ovis aries (Soay sheep) multiyear monitoring and winter mortality on Hirta Island, St Kilda archipelago, Scotland	Phenotypic	In	Other	o	N		Incisor breadth lamb	othermorphology	linear	raw	ratio	2	1991	1	0.5	10	22.55	0.641872261435249
uts_004j	es3483	p086	s121			Milner 1999, J. Anim. Ecol. 68: 472-488	Mammal	Chordata	Mammalia	Artiodactyla	Ovis aries	Ovis aries	female	3.3	Ovis aries (Soay sheep) multiyear monitoring and winter mortality on Hirta Island, St Kilda archipelago, Scotland	Phenotypic	In	Other	o	N		Incisor breadth lamb	othermorphology	linear	raw	ratio	2	1992	2	1	26	21.73	0.949210198006743
uts_004k	es3483	p086	s121			Milner 1999, J. Anim. Ecol. 68: 472-488	Mammal	Chordata	Mammalia	Artiodactyla	Ovis aries	Ovis aries	female	3.3	Ovis aries (Soay sheep) multiyear monitoring and winter mortality on Hirta Island, St Kilda archipelago, Scotland	Phenotypic	In	Other	o	N		Incisor breadth lamb	othermorphology	linear	raw	ratio	2	1993	3	1.5	27	22.31	0.987420882906575
uts_004l	es3483	p086	s121			Milner 1999, J. Anim. Ecol. 68: 472-488	Mammal	Chordata	Mammalia	Artiodactyla	Ovis aries	Ovis aries	female	3.3	Ovis aries (Soay sheep) multiyear monitoring and winter mortality on Hirta Island, St Kilda archipelago, Scotland	Phenotypic	In	Other	o	N		Incisor breadth lamb	othermorphology	linear	raw	ratio	2	1994	4	2	6	22.23	0.786765530510838
uts_004m	es3483	p086	s121			Milner 1999, J. Anim. Ecol. 68: 472-488	Mammal	Chordata	Mammalia	Artiodactyla	Ovis aries	Ovis aries	female	3.3	Ovis aries (Soay sheep) multiyear monitoring and winter mortality on Hirta Island, St Kilda archipelago, Scotland	Phenotypic	In	Other	o	N		Incisor breadth lamb	othermorphology	linear	raw	ratio	2	1995	5	2.5	25	22.11	1.07191417566893
uts_004n	es3483	p086	s121			Milner 1999, J. Anim. Ecol. 68: 472-488	Mammal	Chordata	Mammalia	Artiodactyla	Ovis aries	Ovis aries	female	3.3	Ovis aries (Soay sheep) multiyear monitoring and winter mortality on Hirta Island, St Kilda archipelago, Scotland	Phenotypic	In	Other	o	N		Incisor breadth lamb	othermorphology	linear	raw	ratio	2	1996	6	3	22	22.12	0.839642781187333
uts_004o	es3484	p086	s121			Milner 1999, J. Anim. Ecol. 68: 472-488	Mammal	Chordata	Mammalia	Artiodactyla	Ovis aries	Ovis aries	male	3.3	Ovis aries (Soay sheep) multiyear monitoring and winter mortality on Hirta Island, St Kilda archipelago, Scotland	Phenotypic	In	Other	o	N		Incisor breadth lamb	othermorphology	linear	raw	ratio	2	1990	0	0	17	22.82	0.977752524926425
uts_004p	es3484	p086	s121			Milner 1999, J. Anim. Ecol. 68: 472-488	Mammal	Chordata	Mammalia	Artiodactyla	Ovis aries	Ovis aries	male	3.3	Ovis aries (Soay sheep) multiyear monitoring and winter mortality on Hirta Island, St Kilda archipelago, Scotland	Phenotypic	In	Other	o	N		Incisor breadth lamb	othermorphology	linear	raw	ratio	2	1991	1	0.5	4	22.77	1.02420701032555
uts_004q	es3484	p086	s121			Milner 1999, J. Anim. Ecol. 68: 472-488	Mammal	Chordata	Mammalia	Artiodactyla	Ovis aries	Ovis aries	male	3.3	Ovis aries (Soay sheep) multiyear monitoring and winter mortality on Hirta Island, St Kilda archipelago, Scotland	Phenotypic	In	Other	o	N		Incisor breadth lamb	othermorphology	linear	raw	ratio	2	1992	2	1	24	22.32	1.03392456204503
uts_004r	es3484	p086	s121			Milner 1999, J. Anim. Ecol. 68: 472-488	Mammal	Chordata	Mammalia	Artiodactyla	Ovis aries	Ovis aries	male	3.3	Ovis aries (Soay sheep) multiyear monitoring and winter mortality on Hirta Island, St Kilda archipelago, Scotland	Phenotypic	In	Other	o	N		Incisor breadth lamb	othermorphology	linear	raw	ratio	2	1993	3	1.5	18	23.38	1.04928547116597
uts_004s	es3484	p086	s121			Milner 1999, J. Anim. Ecol. 68: 472-488	Mammal	Chordata	Mammalia	Artiodactyla	Ovis aries	Ovis aries	male	3.3	Ovis aries (Soay sheep) multiyear monitoring and winter mortality on Hirta Island, St Kilda archipelago, Scotland	Phenotypic	In	Other	o	N		Incisor breadth lamb	othermorphology	linear	raw	ratio	2	1994	4	2	2	22.15	0.636396103067893
uts_004t	es3484	p086	s121			Milner 1999, J. Anim. Ecol. 68: 472-488	Mammal	Chordata	Mammalia	Artiodactyla	Ovis aries	Ovis aries	male	3.3	Ovis aries (Soay sheep) multiyear monitoring and winter mortality on Hirta Island, St Kilda archipelago, Scotland	Phenotypic	In	Other	o	N		Incisor breadth lamb	othermorphology	linear	raw	ratio	2	1995	5	2.5	15	21.57	0.786765530510838
uts_004u	es3484	p086	s121			Milner 1999, J. Anim. Ecol. 68: 472-488	Mammal	Chordata	Mammalia	Artiodactyla	Ovis aries	Ovis aries	male	3.3	Ovis aries (Soay sheep) multiyear monitoring and winter mortality on Hirta Island, St Kilda archipelago, Scotland	Phenotypic	In	Other	o	N		Incisor breadth lamb	othermorphology	linear	raw	ratio	2	1996	6	3	14	22.44	1.06301458127346
uts_004v	es3485	p086	s121			Milner 1999, J. Anim. Ecol. 68: 472-488	Mammal	Chordata	Mammalia	Artiodactyla	Ovis aries	Ovis aries	female	3.3	Ovis aries (Soay sheep) multiyear monitoring and winter mortality on Hirta Island, St Kilda archipelago, Scotland	Phenotypic	In	Other	o	N		Incisor breadth adult	othermorphology	linear	raw	ratio	2	1989	0	0	8	26.05	2.25588120254591
uts_004w	es3485	p086	s121			Milner 1999, J. Anim. Ecol. 68: 472-488	Mammal	Chordata	Mammalia	Artiodactyla	Ovis aries	Ovis aries	female	3.3	Ovis aries (Soay sheep) multiyear monitoring and winter mortality on Hirta Island, St Kilda archipelago, Scotland	Phenotypic	In	Other	o	N		Incisor breadth adult	othermorphology	linear	raw	ratio	2	1990	1	0.5	44	25.14	2.43556974853934
uts_004x	es3485	p086	s121			Milner 1999, J. Anim. Ecol. 68: 472-488	Mammal	Chordata	Mammalia	Artiodactyla	Ovis aries	Ovis aries	female	3.3	Ovis aries (Soay sheep) multiyear monitoring and winter mortality on Hirta Island, St Kilda archipelago, Scotland	Phenotypic	In	Other	o	N		Incisor breadth adult	othermorphology	linear	raw	ratio	2	1991	2	1	68	26.27	2.1915747762739
uts_004y	es3485	p086	s121			Milner 1999, J. Anim. Ecol. 68: 472-488	Mammal	Chordata	Mammalia	Artiodactyla	Ovis aries	Ovis aries	female	3.3	Ovis aries (Soay sheep) multiyear monitoring and winter mortality on Hirta Island, St Kilda archipelago, Scotland	Phenotypic	In	Other	o	N		Incisor breadth adult	othermorphology	linear	raw	ratio	2	1992	3	1.5	96	26.31	2.0794229968912
uts_004z	es3485	p086	s121			Milner 1999, J. Anim. Ecol. 68: 472-488	Mammal	Chordata	Mammalia	Artiodactyla	Ovis aries	Ovis aries	female	3.3	Ovis aries (Soay sheep) multiyear monitoring and winter mortality on Hirta Island, St Kilda archipelago, Scotland	Phenotypic	In	Other	o	N		Incisor breadth adult	othermorphology	linear	raw	ratio	2	1993	4	2	103	26.08	1.9809088823063
uts_0050	es3485	p086	s121			Milner 1999, J. Anim. Ecol. 68: 472-488	Mammal	Chordata	Mammalia	Artiodactyla	Ovis aries	Ovis aries	female	3.3	Ovis aries (Soay sheep) multiyear monitoring and winter mortality on Hirta Island, St Kilda archipelago, Scotland	Phenotypic	In	Other	o	N		Incisor breadth adult	othermorphology	linear	raw	ratio	2	1994	5	2.5	86	25.48	1.64529632589391
uts_0051	es3485	p086	s121			Milner 1999, J. Anim. Ecol. 68: 472-488	Mammal	Chordata	Mammalia	Artiodactyla	Ovis aries	Ovis aries	female	3.3	Ovis aries (Soay sheep) multiyear monitoring and winter mortality on Hirta Island, St Kilda archipelago, Scotland	Phenotypic	In	Other	o	N		Incisor breadth adult	othermorphology	linear	raw	ratio	2	1995	6	3	82	26.09	1.85310550158376
uts_0052	es3485	p086	s121			Milner 1999, J. Anim. Ecol. 68: 472-488	Mammal	Chordata	Mammalia	Artiodactyla	Ovis aries	Ovis aries	female	3.3	Ovis aries (Soay sheep) multiyear monitoring and winter mortality on Hirta Island, St Kilda archipelago, Scotland	Phenotypic	In	Other	o	N		Incisor breadth adult	othermorphology	linear	raw	ratio	2	1996	7	3.5	154	25.75	1.96900990347941
uts_0053	es3486	p086	s121			Milner 1999, J. Anim. Ecol. 68: 472-488	Mammal	Chordata	Mammalia	Artiodactyla	Ovis aries	Ovis aries	male	3.3	Ovis aries (Soay sheep) multiyear monitoring and winter mortality on Hirta Island, St Kilda archipelago, Scotland	Phenotypic	In	Other	o	N		Incisor breadth adult	othermorphology	linear	raw	ratio	2	1990	0	0	8	26.64	1.21243556529821
uts_0054	es3486	p086	s121			Milner 1999, J. Anim. Ecol. 68: 472-488	Mammal	Chordata	Mammalia	Artiodactyla	Ovis aries	Ovis aries	male	3.3	Ovis aries (Soay sheep) multiyear monitoring and winter mortality on Hirta Island, St Kilda archipelago, Scotland	Phenotypic	In	Other	o	N		Incisor breadth adult	othermorphology	linear	raw	ratio	2	1991	1	0.5	16	27.01	0.974679434480896
uts_0055	es3486	p086	s121			Milner 1999, J. Anim. Ecol. 68: 472-488	Mammal	Chordata	Mammalia	Artiodactyla	Ovis aries	Ovis aries	male	3.3	Ovis aries (Soay sheep) multiyear monitoring and winter mortality on Hirta Island, St Kilda archipelago, Scotland	Phenotypic	In	Other	o	N		Incisor breadth adult	othermorphology	linear	raw	ratio	2	1992	2	1	34	26.95	1.9131126469709
uts_0056	es3486	p086	s121			Milner 1999, J. Anim. Ecol. 68: 472-488	Mammal	Chordata	Mammalia	Artiodactyla	Ovis aries	Ovis aries	male	3.3	Ovis aries (Soay sheep) multiyear monitoring and winter mortality on Hirta Island, St Kilda archipelago, Scotland	Phenotypic	In	Other	o	N		Incisor breadth adult	othermorphology	linear	raw	ratio	2	1993	3	1.5	35	26.04	2.10973932039008
uts_0057	es3486	p086	s121			Milner 1999, J. Anim. Ecol. 68: 472-488	Mammal	Chordata	Mammalia	Artiodactyla	Ovis aries	Ovis aries	male	3.3	Ovis aries (Soay sheep) multiyear monitoring and winter mortality on Hirta Island, St Kilda archipelago, Scotland	Phenotypic	In	Other	o	N		Incisor breadth adult	othermorphology	linear	raw	ratio	2	1994	4	2	22	25.95	2.08734280845289
uts_0058	es3486	p086	s121			Milner 1999, J. Anim. Ecol. 68: 472-488	Mammal	Chordata	Mammalia	Artiodactyla	Ovis aries	Ovis aries	male	3.3	Ovis aries (Soay sheep) multiyear monitoring and winter mortality on Hirta Island, St Kilda archipelago, Scotland	Phenotypic	In	Other	o	N		Incisor breadth adult	othermorphology	linear	raw	ratio	2	1995	5	2.5	10	27.59	2.14476105895272
uts_0059	es3486	p086	s121			Milner 1999, J. Anim. Ecol. 68: 472-488	Mammal	Chordata	Mammalia	Artiodactyla	Ovis aries	Ovis aries	male	3.3	Ovis aries (Soay sheep) multiyear monitoring and winter mortality on Hirta Island, St Kilda archipelago, Scotland	Phenotypic	In	Other	o	N		Incisor breadth adult	othermorphology	linear	raw	ratio	2	1996	6	3	41	26.5	2.22261107708929
uts_005a	es3505	p099	s128			Postma 2005, Nature 433: 65-68	Bird	Chordata	Aves	Passeriformes	Parus major	Parus major	female	1.51	Parus major (great tit) diversify clutch size under low gene flow in Vlieland Islands	Phenotypic	In	Other	o	N		clutch size	otherLH	count	raw	ratio	1	1975	0	0	8	10.125	1.1259916264596
uts_005b	es3505	p099	s128			Postma 2005, Nature 433: 65-68	Bird	Chordata	Aves	Passeriformes	Parus major	Parus major	female	1.51	Parus major (great tit) diversify clutch size under low gene flow in Vlieland Islands	Phenotypic	In	Other	o	N		clutch size	otherLH	count	raw	ratio	1	1976	1	1	6	10.5	1.6431676725155
uts_005c	es3505	p099	s128			Postma 2005, Nature 433: 65-68	Bird	Chordata	Aves	Passeriformes	Parus major	Parus major	female	1.51	Parus major (great tit) diversify clutch size under low gene flow in Vlieland Islands	Phenotypic	In	Other	o	N		clutch size	otherLH	count	raw	ratio	1	1977	2	2	20	9.55	0.998683343734455
uts_005d	es3505	p099	s128			Postma 2005, Nature 433: 65-68	Bird	Chordata	Aves	Passeriformes	Parus major	Parus major	female	1.51	Parus major (great tit) diversify clutch size under low gene flow in Vlieland Islands	Phenotypic	In	Other	o	N		clutch size	otherLH	count	raw	ratio	1	1978	3	3	10	8.9	1.52388392675499
uts_005e	es3505	p099	s128			Postma 2005, Nature 433: 65-68	Bird	Chordata	Aves	Passeriformes	Parus major	Parus major	female	1.51	Parus major (great tit) diversify clutch size under low gene flow in Vlieland Islands	Phenotypic	In	Other	o	N		clutch size	otherLH	count	raw	ratio	1	1979	4	4	7	8.71428571428571	0.951189731211342
uts_005f	es3505	p099	s128			Postma 2005, Nature 433: 65-68	Bird	Chordata	Aves	Passeriformes	Parus major	Parus major	female	1.51	Parus major (great tit) diversify clutch size under low gene flow in Vlieland Islands	Phenotypic	In	Other	o	N		clutch size	otherLH	count	raw	ratio	1	1980	5	5	24	9.375	1.01349588703826
uts_005g	es3505	p099	s128			Postma 2005, Nature 433: 65-68	Bird	Chordata	Aves	Passeriformes	Parus major	Parus major	female	1.51	Parus major (great tit) diversify clutch size under low gene flow in Vlieland Islands	Phenotypic	In	Other	o	N		clutch size	otherLH	count	raw	ratio	1	1981	6	6	22	9.36363636363636	1.29266997760282
uts_005h	es3505	p099	s128			Postma 2005, Nature 433: 65-68	Bird	Chordata	Aves	Passeriformes	Parus major	Parus major	female	1.51	Parus major (great tit) diversify clutch size under low gene flow in Vlieland Islands	Phenotypic	In	Other	o	N		clutch size	otherLH	count	raw	ratio	1	1982	7	7	23	9.73913043478261	1.48377256601812
uts_005i	es3505	p099	s128			Postma 2005, Nature 433: 65-68	Bird	Chordata	Aves	Passeriformes	Parus major	Parus major	female	1.51	Parus major (great tit) diversify clutch size under low gene flow in Vlieland Islands	Phenotypic	In	Other	o	N		clutch size	otherLH	count	raw	ratio	1	1983	8	8	12	9.91666666666667	0.996204919895622
uts_005j	es3505	p099	s128			Postma 2005, Nature 433: 65-68	Bird	Chordata	Aves	Passeriformes	Parus major	Parus major	female	1.51	Parus major (great tit) diversify clutch size under low gene flow in Vlieland Islands	Phenotypic	In	Other	o	N		clutch size	otherLH	count	raw	ratio	1	1984	9	9	19	8.78947368421053	1.61860527644502
uts_005k	es3505	p099	s128			Postma 2005, Nature 433: 65-68	Bird	Chordata	Aves	Passeriformes	Parus major	Parus major	female	1.51	Parus major (great tit) diversify clutch size under low gene flow in Vlieland Islands	Phenotypic	In	Other	o	N		clutch size	otherLH	count	raw	ratio	1	1985	10	10	6	10.1666666666667	0.752772652709081
uts_005l	es3505	p099	s128			Postma 2005, Nature 433: 65-68	Bird	Chordata	Aves	Passeriformes	Parus major	Parus major	female	1.51	Parus major (great tit) diversify clutch size under low gene flow in Vlieland Islands	Phenotypic	In	Other	o	N		clutch size	otherLH	count	raw	ratio	1	1986	11	11	9	9.77777777777778	1.20185042515466
uts_005m	es3505	p099	s128			Postma 2005, Nature 433: 65-68	Bird	Chordata	Aves	Passeriformes	Parus major	Parus major	female	1.51	Parus major (great tit) diversify clutch size under low gene flow in Vlieland Islands	Phenotypic	In	Other	o	N		clutch size	otherLH	count	raw	ratio	1	1987	12	12	21	9.04761904761905	1.39557122627942
uts_005n	es3505	p099	s128			Postma 2005, Nature 433: 65-68	Bird	Chordata	Aves	Passeriformes	Parus major	Parus major	female	1.51	Parus major (great tit) diversify clutch size under low gene flow in Vlieland Islands	Phenotypic	In	Other	o	N		clutch size	otherLH	count	raw	ratio	1	1988	13	13	14	9.28571428571429	0.913873533463376
uts_005o	es3505	p099	s128			Postma 2005, Nature 433: 65-68	Bird	Chordata	Aves	Passeriformes	Parus major	Parus major	female	1.51	Parus major (great tit) diversify clutch size under low gene flow in Vlieland Islands	Phenotypic	In	Other	o	N		clutch size	otherLH	count	raw	ratio	1	1989	14	14	23	9.30434782608696	1.10514427724066
uts_005p	es3505	p099	s128			Postma 2005, Nature 433: 65-68	Bird	Chordata	Aves	Passeriformes	Parus major	Parus major	female	1.51	Parus major (great tit) diversify clutch size under low gene flow in Vlieland Islands	Phenotypic	In	Other	o	N		clutch size	otherLH	count	raw	ratio	1	1990	15	15	9	9.88888888888889	0.781735959970572
uts_005q	es3505	p099	s128			Postma 2005, Nature 433: 65-68	Bird	Chordata	Aves	Passeriformes	Parus major	Parus major	female	1.51	Parus major (great tit) diversify clutch size under low gene flow in Vlieland Islands	Phenotypic	In	Other	o	N		clutch size	otherLH	count	raw	ratio	1	1991	16	16	14	9.14285714285714	1.65748386032949
uts_005r	es3505	p099	s128			Postma 2005, Nature 433: 65-68	Bird	Chordata	Aves	Passeriformes	Parus major	Parus major	female	1.51	Parus major (great tit) diversify clutch size under low gene flow in Vlieland Islands	Phenotypic	In	Other	o	N		clutch size	otherLH	count	raw	ratio	1	1992	17	17	14	9.92857142857143	1.14113881811014
uts_005s	es3505	p099	s128			Postma 2005, Nature 433: 65-68	Bird	Chordata	Aves	Passeriformes	Parus major	Parus major	female	1.51	Parus major (great tit) diversify clutch size under low gene flow in Vlieland Islands	Phenotypic	In	Other	o	N		clutch size	otherLH	count	raw	ratio	1	1993	18	18	20	9.2	1.19648608323224
uts_005t	es3505	p099	s128			Postma 2005, Nature 433: 65-68	Bird	Chordata	Aves	Passeriformes	Parus major	Parus major	female	1.51	Parus major (great tit) diversify clutch size under low gene flow in Vlieland Islands	Phenotypic	In	Other	o	N		clutch size	otherLH	count	raw	ratio	1	1994	19	19	16	9.6875	1.19547758936195
uts_005u	es3505	p099	s128			Postma 2005, Nature 433: 65-68	Bird	Chordata	Aves	Passeriformes	Parus major	Parus major	female	1.51	Parus major (great tit) diversify clutch size under low gene flow in Vlieland Islands	Phenotypic	In	Other	o	N		clutch size	otherLH	count	raw	ratio	1	1995	20	20	6	9.16666666666667	0.752772652709081
uts_005v	es3506	p099	s128			Postma 2005, Nature 433: 65-68	Bird	Chordata	Aves	Passeriformes	Parus major	Parus major	female	1.51	Parus major (great tit) diversify clutch size under low gene flow in Vlieland Islands	Phenotypic	In	Other	o	N		clutch size	otherLH	count	raw	ratio	1	1975	0	0	22	8.18181818181818	1.46827931806048
uts_005w	es3506	p099	s128			Postma 2005, Nature 433: 65-68	Bird	Chordata	Aves	Passeriformes	Parus major	Parus major	female	1.51	Parus major (great tit) diversify clutch size under low gene flow in Vlieland Islands	Phenotypic	In	Other	o	N		clutch size	otherLH	count	raw	ratio	1	1976	1	1	10	8.6	1.34989711542111
uts_005x	es3506	p099	s128			Postma 2005, Nature 433: 65-68	Bird	Chordata	Aves	Passeriformes	Parus major	Parus major	female	1.51	Parus major (great tit) diversify clutch size under low gene flow in Vlieland Islands	Phenotypic	In	Other	o	N		clutch size	otherLH	count	raw	ratio	1	1977	2	2	32	9.46875	0.841825014381676
uts_005y	es3506	p099	s128			Postma 2005, Nature 433: 65-68	Bird	Chordata	Aves	Passeriformes	Parus major	Parus major	female	1.51	Parus major (great tit) diversify clutch size under low gene flow in Vlieland Islands	Phenotypic	In	Other	o	N		clutch size	otherLH	count	raw	ratio	1	1978	3	3	17	8.11764705882353	0.696630546019236
uts_005z	es3506	p099	s128			Postma 2005, Nature 433: 65-68	Bird	Chordata	Aves	Passeriformes	Parus major	Parus major	female	1.51	Parus major (great tit) diversify clutch size under low gene flow in Vlieland Islands	Phenotypic	In	Other	o	N		clutch size	otherLH	count	raw	ratio	1	1979	4	4	23	7.91304347826087	1.64905051133457
uts_0060	es3506	p099	s128			Postma 2005, Nature 433: 65-68	Bird	Chordata	Aves	Passeriformes	Parus major	Parus major	female	1.51	Parus major (great tit) diversify clutch size under low gene flow in Vlieland Islands	Phenotypic	In	Other	o	N		clutch size	otherLH	count	raw	ratio	1	1980	5	5	48	8.39583333333333	1.26725676810663
uts_0061	es3506	p099	s128			Postma 2005, Nature 433: 65-68	Bird	Chordata	Aves	Passeriformes	Parus major	Parus major	female	1.51	Parus major (great tit) diversify clutch size under low gene flow in Vlieland Islands	Phenotypic	In	Other	o	N		clutch size	otherLH	count	raw	ratio	1	1981	6	6	31	8.35483870967742	1.33037305787447
uts_0062	es3506	p099	s128			Postma 2005, Nature 433: 65-68	Bird	Chordata	Aves	Passeriformes	Parus major	Parus major	female	1.51	Parus major (great tit) diversify clutch size under low gene flow in Vlieland Islands	Phenotypic	In	Other	o	N		clutch size	otherLH	count	raw	ratio	1	1982	7	7	42	7.76190476190476	1.51108947628611
uts_0063	es3506	p099	s128			Postma 2005, Nature 433: 65-68	Bird	Chordata	Aves	Passeriformes	Parus major	Parus major	female	1.51	Parus major (great tit) diversify clutch size under low gene flow in Vlieland Islands	Phenotypic	In	Other	o	N		clutch size	otherLH	count	raw	ratio	1	1983	8	8	29	9.27586206896552	1.13063040961789
uts_0064	es3506	p099	s128			Postma 2005, Nature 433: 65-68	Bird	Chordata	Aves	Passeriformes	Parus major	Parus major	female	1.51	Parus major (great tit) diversify clutch size under low gene flow in Vlieland Islands	Phenotypic	In	Other	o	N		clutch size	otherLH	count	raw	ratio	1	1984	9	9	54	8.2962962962963	1.17569136030806
uts_0065	es3506	p099	s128			Postma 2005, Nature 433: 65-68	Bird	Chordata	Aves	Passeriformes	Parus major	Parus major	female	1.51	Parus major (great tit) diversify clutch size under low gene flow in Vlieland Islands	Phenotypic	In	Other	o	N		clutch size	otherLH	count	raw	ratio	1	1985	10	10	26	7.76923076923077	1.607673904937
uts_0066	es3506	p099	s128			Postma 2005, Nature 433: 65-68	Bird	Chordata	Aves	Passeriformes	Parus major	Parus major	female	1.51	Parus major (great tit) diversify clutch size under low gene flow in Vlieland Islands	Phenotypic	In	Other	o	N		clutch size	otherLH	count	raw	ratio	1	1986	11	11	32	8.09375	1.2276222756259
uts_0067	es3506	p099	s128			Postma 2005, Nature 433: 65-68	Bird	Chordata	Aves	Passeriformes	Parus major	Parus major	female	1.51	Parus major (great tit) diversify clutch size under low gene flow in Vlieland Islands	Phenotypic	In	Other	o	N		clutch size	otherLH	count	raw	ratio	1	1987	12	12	40	8.575	1.15219967998785
uts_0068	es3506	p099	s128			Postma 2005, Nature 433: 65-68	Bird	Chordata	Aves	Passeriformes	Parus major	Parus major	female	1.51	Parus major (great tit) diversify clutch size under low gene flow in Vlieland Islands	Phenotypic	In	Other	o	N		clutch size	otherLH	count	raw	ratio	1	1988	13	13	53	8.20754716981132	1.06262538746182
uts_0069	es3506	p099	s128			Postma 2005, Nature 433: 65-68	Bird	Chordata	Aves	Passeriformes	Parus major	Parus major	female	1.51	Parus major (great tit) diversify clutch size under low gene flow in Vlieland Islands	Phenotypic	In	Other	o	N		clutch size	otherLH	count	raw	ratio	1	1989	14	14	32	7.8125	1.0297979758029
uts_006a	es3506	p099	s128			Postma 2005, Nature 433: 65-68	Bird	Chordata	Aves	Passeriformes	Parus major	Parus major	female	1.51	Parus major (great tit) diversify clutch size under low gene flow in Vlieland Islands	Phenotypic	In	Other	o	N		clutch size	otherLH	count	raw	ratio	1	1990	15	15	14	8.85714285714286	1.09945041215655
uts_006b	es3506	p099	s128			Postma 2005, Nature 433: 65-68	Bird	Chordata	Aves	Passeriformes	Parus major	Parus major	female	1.51	Parus major (great tit) diversify clutch size under low gene flow in Vlieland Islands	Phenotypic	In	Other	o	N		clutch size	otherLH	count	raw	ratio	1	1991	16	16	33	8.54545454545455	1.03352881826383
uts_006c	es3506	p099	s128			Postma 2005, Nature 433: 65-68	Bird	Chordata	Aves	Passeriformes	Parus major	Parus major	female	1.51	Parus major (great tit) diversify clutch size under low gene flow in Vlieland Islands	Phenotypic	In	Other	o	N		clutch size	otherLH	count	raw	ratio	1	1992	17	17	39	8.69230769230769	1.12749947260686
uts_006d	es3506	p099	s128			Postma 2005, Nature 433: 65-68	Bird	Chordata	Aves	Passeriformes	Parus major	Parus major	female	1.51	Parus major (great tit) diversify clutch size under low gene flow in Vlieland Islands	Phenotypic	In	Other	o	N		clutch size	otherLH	count	raw	ratio	1	1993	18	18	62	8.43548387096774	1.61571146326393
uts_006e	es3506	p099	s128			Postma 2005, Nature 433: 65-68	Bird	Chordata	Aves	Passeriformes	Parus major	Parus major	female	1.51	Parus major (great tit) diversify clutch size under low gene flow in Vlieland Islands	Phenotypic	In	Other	o	N		clutch size	otherLH	count	raw	ratio	1	1994	19	19	42	7.73809523809524	1.34453770837603
uts_006f	es3506	p099	s128			Postma 2005, Nature 433: 65-68	Bird	Chordata	Aves	Passeriformes	Parus major	Parus major	female	1.51	Parus major (great tit) diversify clutch size under low gene flow in Vlieland Islands	Phenotypic	In	Other	o	N		clutch size	otherLH	count	raw	ratio	1	1995	20	20	43	8.27906976744186	1.11964240454898
uts_006g	es4179	p117	s064			Swain 2007, Proc. R. Soc. B 274 : 1015-1022	Fish	Chordata	Actinopteri	Gadiformes	Gadus morhua	Gadus morhua	mixed	0.93	Gadus morhua (Atlantic cod) reponse to intense fisheries within its range in the southern Gulf of St Lawrence	Phenotypic	In	Hunt_harv	o	N		Body length (cm) of 6-year-old cod	size	linear	raw	ratio	7	1971	0	0	177	53.143	4.9325
uts_006h	es4179	p117	s064			Swain 2007, Proc. R. Soc. B 274 : 1015-1022	Fish	Chordata	Actinopteri	Gadiformes	Gadus morhua	Gadus morhua	mixed	0.93	Gadus morhua (Atlantic cod) reponse to intense fisheries within its range in the southern Gulf of St Lawrence	Phenotypic	In	Hunt_harv	o	N		Body length (cm) of 6-year-old cod	size	linear	raw	ratio	7	1972	1	0.142857142857143	173	53.874	4.4439
uts_006i	es4179	p117	s064			Swain 2007, Proc. R. Soc. B 274 : 1015-1022	Fish	Chordata	Actinopteri	Gadiformes	Gadus morhua	Gadus morhua	mixed	0.93	Gadus morhua (Atlantic cod) reponse to intense fisheries within its range in the southern Gulf of St Lawrence	Phenotypic	In	Hunt_harv	o	N		Body length (cm) of 6-year-old cod	size	linear	raw	ratio	7	1973	2	0.285714285714286	123	54.4	4.2172
uts_006j	es4179	p117	s064			Swain 2007, Proc. R. Soc. B 274 : 1015-1022	Fish	Chordata	Actinopteri	Gadiformes	Gadus morhua	Gadus morhua	mixed	0.93	Gadus morhua (Atlantic cod) reponse to intense fisheries within its range in the southern Gulf of St Lawrence	Phenotypic	In	Hunt_harv	o	N		Body length (cm) of 6-year-old cod	size	linear	raw	ratio	7	1974	3	0.428571428571429	147	55.42	4.6621
uts_006k	es4179	p117	s064			Swain 2007, Proc. R. Soc. B 274 : 1015-1022	Fish	Chordata	Actinopteri	Gadiformes	Gadus morhua	Gadus morhua	mixed	0.93	Gadus morhua (Atlantic cod) reponse to intense fisheries within its range in the southern Gulf of St Lawrence	Phenotypic	In	Hunt_harv	o	N		Body length (cm) of 6-year-old cod	size	linear	raw	ratio	7	1975	4	0.571428571428571	88	56.079	4.8214
uts_006l	es4179	p117	s064			Swain 2007, Proc. R. Soc. B 274 : 1015-1022	Fish	Chordata	Actinopteri	Gadiformes	Gadus morhua	Gadus morhua	mixed	0.93	Gadus morhua (Atlantic cod) reponse to intense fisheries within its range in the southern Gulf of St Lawrence	Phenotypic	In	Hunt_harv	o	N		Body length (cm) of 6-year-old cod	size	linear	raw	ratio	7	1976	5	0.714285714285714	97	57.441	4.3745
uts_006m	es4179	p117	s064			Swain 2007, Proc. R. Soc. B 274 : 1015-1022	Fish	Chordata	Actinopteri	Gadiformes	Gadus morhua	Gadus morhua	mixed	0.93	Gadus morhua (Atlantic cod) reponse to intense fisheries within its range in the southern Gulf of St Lawrence	Phenotypic	In	Hunt_harv	o	N		Body length (cm) of 6-year-old cod	size	linear	raw	ratio	7	1977	6	0.857142857142857	132	58.591	5.394
uts_006n	es4179	p117	s064			Swain 2007, Proc. R. Soc. B 274 : 1015-1022	Fish	Chordata	Actinopteri	Gadiformes	Gadus morhua	Gadus morhua	mixed	0.93	Gadus morhua (Atlantic cod) reponse to intense fisheries within its range in the southern Gulf of St Lawrence	Phenotypic	In	Hunt_harv	o	N		Body length (cm) of 6-year-old cod	size	linear	raw	ratio	7	1978	7	1	100	59.217	4.8388
uts_006o	es4179	p117	s064			Swain 2007, Proc. R. Soc. B 274 : 1015-1022	Fish	Chordata	Actinopteri	Gadiformes	Gadus morhua	Gadus morhua	mixed	0.93	Gadus morhua (Atlantic cod) reponse to intense fisheries within its range in the southern Gulf of St Lawrence	Phenotypic	In	Hunt_harv	o	N		Body length (cm) of 6-year-old cod	size	linear	raw	ratio	7	1979	8	1.14285714285714	301	54.093	5.3866
uts_006p	es4179	p117	s064			Swain 2007, Proc. R. Soc. B 274 : 1015-1022	Fish	Chordata	Actinopteri	Gadiformes	Gadus morhua	Gadus morhua	mixed	0.93	Gadus morhua (Atlantic cod) reponse to intense fisheries within its range in the southern Gulf of St Lawrence	Phenotypic	In	Hunt_harv	o	N		Body length (cm) of 6-year-old cod	size	linear	raw	ratio	7	1980	9	1.28571428571429	367	50.96	4.6988
uts_006q	es4179	p117	s064			Swain 2007, Proc. R. Soc. B 274 : 1015-1022	Fish	Chordata	Actinopteri	Gadiformes	Gadus morhua	Gadus morhua	mixed	0.93	Gadus morhua (Atlantic cod) reponse to intense fisheries within its range in the southern Gulf of St Lawrence	Phenotypic	In	Hunt_harv	o	N		Body length (cm) of 6-year-old cod	size	linear	raw	ratio	7	1981	10	1.42857142857143	388	50.496	4.2126
uts_006r	es4179	p117	s064			Swain 2007, Proc. R. Soc. B 274 : 1015-1022	Fish	Chordata	Actinopteri	Gadiformes	Gadus morhua	Gadus morhua	mixed	0.93	Gadus morhua (Atlantic cod) reponse to intense fisheries within its range in the southern Gulf of St Lawrence	Phenotypic	In	Hunt_harv	o	N		Body length (cm) of 6-year-old cod	size	linear	raw	ratio	7	1982	11	1.57142857142857	59	49.249	3.2795
uts_006s	es4179	p117	s064			Swain 2007, Proc. R. Soc. B 274 : 1015-1022	Fish	Chordata	Actinopteri	Gadiformes	Gadus morhua	Gadus morhua	mixed	0.93	Gadus morhua (Atlantic cod) reponse to intense fisheries within its range in the southern Gulf of St Lawrence	Phenotypic	In	Hunt_harv	o	N		Body length (cm) of 6-year-old cod	size	linear	raw	ratio	7	1983	12	1.71428571428571	59	51.298	4.3996
uts_006t	es4179	p117	s064			Swain 2007, Proc. R. Soc. B 274 : 1015-1022	Fish	Chordata	Actinopteri	Gadiformes	Gadus morhua	Gadus morhua	mixed	0.93	Gadus morhua (Atlantic cod) reponse to intense fisheries within its range in the southern Gulf of St Lawrence	Phenotypic	In	Hunt_harv	o	N		Body length (cm) of 6-year-old cod	size	linear	raw	ratio	7	1984	13	1.85714285714286	52	48.163	4.5602
uts_006u	es4179	p117	s064			Swain 2007, Proc. R. Soc. B 274 : 1015-1022	Fish	Chordata	Actinopteri	Gadiformes	Gadus morhua	Gadus morhua	mixed	0.93	Gadus morhua (Atlantic cod) reponse to intense fisheries within its range in the southern Gulf of St Lawrence	Phenotypic	In	Hunt_harv	o	N		Body length (cm) of 6-year-old cod	size	linear	raw	ratio	7	1985	14	2	92	45.11	3.7139
uts_006v	es4179	p117	s064			Swain 2007, Proc. R. Soc. B 274 : 1015-1022	Fish	Chordata	Actinopteri	Gadiformes	Gadus morhua	Gadus morhua	mixed	0.93	Gadus morhua (Atlantic cod) reponse to intense fisheries within its range in the southern Gulf of St Lawrence	Phenotypic	In	Hunt_harv	o	N		Body length (cm) of 6-year-old cod	size	linear	raw	ratio	7	1986	15	2.14285714285714	43	44.041	3.4653
uts_006w	es4179	p117	s064			Swain 2007, Proc. R. Soc. B 274 : 1015-1022	Fish	Chordata	Actinopteri	Gadiformes	Gadus morhua	Gadus morhua	mixed	0.93	Gadus morhua (Atlantic cod) reponse to intense fisheries within its range in the southern Gulf of St Lawrence	Phenotypic	In	Hunt_harv	o	N		Body length (cm) of 6-year-old cod	size	linear	raw	ratio	7	1987	16	2.28571428571429	351	44.88	3.1976
uts_006x	es4179	p117	s064			Swain 2007, Proc. R. Soc. B 274 : 1015-1022	Fish	Chordata	Actinopteri	Gadiformes	Gadus morhua	Gadus morhua	mixed	0.93	Gadus morhua (Atlantic cod) reponse to intense fisheries within its range in the southern Gulf of St Lawrence	Phenotypic	In	Hunt_harv	o	N		Body length (cm) of 6-year-old cod	size	linear	raw	ratio	7	1988	17	2.42857142857143	208	45.222	3.8073
uts_006y	es4179	p117	s064			Swain 2007, Proc. R. Soc. B 274 : 1015-1022	Fish	Chordata	Actinopteri	Gadiformes	Gadus morhua	Gadus morhua	mixed	0.93	Gadus morhua (Atlantic cod) reponse to intense fisheries within its range in the southern Gulf of St Lawrence	Phenotypic	In	Hunt_harv	o	N		Body length (cm) of 6-year-old cod	size	linear	raw	ratio	7	1989	18	2.57142857142857	500	45.716	3.6195
uts_006z	es4179	p117	s064			Swain 2007, Proc. R. Soc. B 274 : 1015-1022	Fish	Chordata	Actinopteri	Gadiformes	Gadus morhua	Gadus morhua	mixed	0.93	Gadus morhua (Atlantic cod) reponse to intense fisheries within its range in the southern Gulf of St Lawrence	Phenotypic	In	Hunt_harv	o	N		Body length (cm) of 6-year-old cod	size	linear	raw	ratio	7	1990	19	2.71428571428571	326	46.555	4.0968
uts_0070	es4179	p117	s064			Swain 2007, Proc. R. Soc. B 274 : 1015-1022	Fish	Chordata	Actinopteri	Gadiformes	Gadus morhua	Gadus morhua	mixed	0.93	Gadus morhua (Atlantic cod) reponse to intense fisheries within its range in the southern Gulf of St Lawrence	Phenotypic	In	Hunt_harv	o	N		Body length (cm) of 6-year-old cod	size	linear	raw	ratio	7	1991	20	2.85714285714286	354	46.425	3.7259
uts_0071	es4179	p117	s064			Swain 2007, Proc. R. Soc. B 274 : 1015-1022	Fish	Chordata	Actinopteri	Gadiformes	Gadus morhua	Gadus morhua	mixed	0.93	Gadus morhua (Atlantic cod) reponse to intense fisheries within its range in the southern Gulf of St Lawrence	Phenotypic	In	Hunt_harv	o	N		Body length (cm) of 6-year-old cod	size	linear	raw	ratio	7	1992	21	3	324	46.455	3.7657
uts_0072	es4179	p117	s064			Swain 2007, Proc. R. Soc. B 274 : 1015-1022	Fish	Chordata	Actinopteri	Gadiformes	Gadus morhua	Gadus morhua	mixed	0.93	Gadus morhua (Atlantic cod) reponse to intense fisheries within its range in the southern Gulf of St Lawrence	Phenotypic	In	Hunt_harv	o	N		Body length (cm) of 6-year-old cod	size	linear	raw	ratio	7	1993	22	3.14285714285714	520	46.332	3.9449
uts_0073	es4179	p117	s064			Swain 2007, Proc. R. Soc. B 274 : 1015-1022	Fish	Chordata	Actinopteri	Gadiformes	Gadus morhua	Gadus morhua	mixed	0.93	Gadus morhua (Atlantic cod) reponse to intense fisheries within its range in the southern Gulf of St Lawrence	Phenotypic	In	Hunt_harv	o	N		Body length (cm) of 6-year-old cod	size	linear	raw	ratio	7	1994	23	3.28571428571429	546	44.622	4.1059
uts_0074	es4179	p117	s064			Swain 2007, Proc. R. Soc. B 274 : 1015-1022	Fish	Chordata	Actinopteri	Gadiformes	Gadus morhua	Gadus morhua	mixed	0.93	Gadus morhua (Atlantic cod) reponse to intense fisheries within its range in the southern Gulf of St Lawrence	Phenotypic	In	Hunt_harv	o	N		Body length (cm) of 6-year-old cod	size	linear	raw	ratio	7	1995	24	3.42857142857143	332	44.935	3.7981
uts_0075	es4179	p117	s064			Swain 2007, Proc. R. Soc. B 274 : 1015-1022	Fish	Chordata	Actinopteri	Gadiformes	Gadus morhua	Gadus morhua	mixed	0.93	Gadus morhua (Atlantic cod) reponse to intense fisheries within its range in the southern Gulf of St Lawrence	Phenotypic	In	Hunt_harv	o	N		Body length (cm) of 6-year-old cod	size	linear	raw	ratio	7	1996	25	3.57142857142857	379	46.257	3.798
uts_0076	es4179	p117	s064			Swain 2007, Proc. R. Soc. B 274 : 1015-1022	Fish	Chordata	Actinopteri	Gadiformes	Gadus morhua	Gadus morhua	mixed	0.93	Gadus morhua (Atlantic cod) reponse to intense fisheries within its range in the southern Gulf of St Lawrence	Phenotypic	In	Hunt_harv	o	N		Body length (cm) of 6-year-old cod	size	linear	raw	ratio	7	1997	26	3.71428571428571	413	48.823	4.4533
uts_0077	es4179	p117	s064			Swain 2007, Proc. R. Soc. B 274 : 1015-1022	Fish	Chordata	Actinopteri	Gadiformes	Gadus morhua	Gadus morhua	mixed	0.93	Gadus morhua (Atlantic cod) reponse to intense fisheries within its range in the southern Gulf of St Lawrence	Phenotypic	In	Hunt_harv	o	N		Body length (cm) of 6-year-old cod	size	linear	raw	ratio	7	1998	27	3.85714285714286	371	48.035	5.0339
uts_0078	es4179	p117	s064			Swain 2007, Proc. R. Soc. B 274 : 1015-1022	Fish	Chordata	Actinopteri	Gadiformes	Gadus morhua	Gadus morhua	mixed	0.93	Gadus morhua (Atlantic cod) reponse to intense fisheries within its range in the southern Gulf of St Lawrence	Phenotypic	In	Hunt_harv	o	N		Body length (cm) of 6-year-old cod	size	linear	raw	ratio	7	1999	28	4	182	47.462	4.1965
uts_0079	es4179	p117	s064			Swain 2007, Proc. R. Soc. B 274 : 1015-1022	Fish	Chordata	Actinopteri	Gadiformes	Gadus morhua	Gadus morhua	mixed	0.93	Gadus morhua (Atlantic cod) reponse to intense fisheries within its range in the southern Gulf of St Lawrence	Phenotypic	In	Hunt_harv	o	N		Body length (cm) of 6-year-old cod	size	linear	raw	ratio	7	2000	29	4.14285714285714	283	48.239	3.8912
uts_007a	es4179	p117	s064			Swain 2007, Proc. R. Soc. B 274 : 1015-1022	Fish	Chordata	Actinopteri	Gadiformes	Gadus morhua	Gadus morhua	mixed	0.93	Gadus morhua (Atlantic cod) reponse to intense fisheries within its range in the southern Gulf of St Lawrence	Phenotypic	In	Hunt_harv	o	N		Body length (cm) of 6-year-old cod	size	linear	raw	ratio	7	2001	30	4.28571428571429	242	47.985	4.475
uts_007b	es4179	p117	s064			Swain 2007, Proc. R. Soc. B 274 : 1015-1022	Fish	Chordata	Actinopteri	Gadiformes	Gadus morhua	Gadus morhua	mixed	0.93	Gadus morhua (Atlantic cod) reponse to intense fisheries within its range in the southern Gulf of St Lawrence	Phenotypic	In	Hunt_harv	o	N		Body length (cm) of 6-year-old cod	size	linear	raw	ratio	7	2002	31	4.42857142857143	217	45.674	3.3375
uts_007c	es4179	p117	s064			Swain 2007, Proc. R. Soc. B 274 : 1015-1022	Fish	Chordata	Actinopteri	Gadiformes	Gadus morhua	Gadus morhua	mixed	0.93	Gadus morhua (Atlantic cod) reponse to intense fisheries within its range in the southern Gulf of St Lawrence	Phenotypic	In	Hunt_harv	o	N		Body length (cm) of 6-year-old cod	size	linear	raw	ratio	7	2003	32	4.57142857142857	64	48.451	3.906
uts_007d	es4179	p117	s064			Swain 2007, Proc. R. Soc. B 274 : 1015-1022	Fish	Chordata	Actinopteri	Gadiformes	Gadus morhua	Gadus morhua	mixed	0.93	Gadus morhua (Atlantic cod) reponse to intense fisheries within its range in the southern Gulf of St Lawrence	Phenotypic	In	Hunt_harv	o	N		Body length (cm) of 6-year-old cod	size	linear	raw	ratio	7	2004	33	4.71428571428571	127	46.64	3.6531
uts_007e	es4179	p117	s064			Swain 2007, Proc. R. Soc. B 274 : 1015-1022	Fish	Chordata	Actinopteri	Gadiformes	Gadus morhua	Gadus morhua	mixed	0.93	Gadus morhua (Atlantic cod) reponse to intense fisheries within its range in the southern Gulf of St Lawrence	Phenotypic	In	Hunt_harv	o	N		Body length (cm) of 6-year-old cod	size	linear	raw	ratio	7	2005	34	4.85714285714286	192	45.328	3.5562
uts_007f	es4600	p121	s156			Tryjanowski 2006, Naturwissenschaften 93: 110-113	Amphibian	Chordata	Amphibia	Anura	Rana esculenta complex	Pelophylax lessonae/ridibunda	female	6.75	Rana esculenta complex (ridibunda, lessonae, and esculenta, the hybrid frog species) change body size within its range in western Poland over 40 years	Phenotypic	In	Climate change	o	N		Rana lessonae, body length (snout vent length; mm)	size	linear	raw	ratio	2	1964	0	0	5	66.7	7.14667754974295
uts_007g	es4600	p121	s156			Tryjanowski 2006, Naturwissenschaften 93: 110-113	Amphibian	Chordata	Amphibia	Anura	Rana esculenta complex	Pelophylax lessonae/ridibunda	female	6.75	Rana esculenta complex (ridibunda, lessonae, and esculenta, the hybrid frog species) change body size within its range in western Poland over 40 years	Phenotypic	In	Climate change	o	N		Rana lessonae, body length (snout vent length; mm)	size	linear	raw	ratio	2	1965	1	0.5	46	58.8913043478261	6.04971353176539
uts_007h	es4600	p121	s156			Tryjanowski 2006, Naturwissenschaften 93: 110-113	Amphibian	Chordata	Amphibia	Anura	Rana esculenta complex	Pelophylax lessonae/ridibunda	female	6.75	Rana esculenta complex (ridibunda, lessonae, and esculenta, the hybrid frog species) change body size within its range in western Poland over 40 years	Phenotypic	In	Climate change	o	N		Rana lessonae, body length (snout vent length; mm)	size	linear	raw	ratio	2	1966	2	1	8	58.375	4.1726148019814
uts_007i	es4600	p121	s156			Tryjanowski 2006, Naturwissenschaften 93: 110-113	Amphibian	Chordata	Amphibia	Anura	Rana esculenta complex	Pelophylax lessonae/ridibunda	female	6.75	Rana esculenta complex (ridibunda, lessonae, and esculenta, the hybrid frog species) change body size within its range in western Poland over 40 years	Phenotypic	In	Climate change	o	N		Rana lessonae, body length (snout vent length; mm)	size	linear	raw	ratio	2	1967	3	1.5	4	60	5.78791845139511
uts_007j	es4600	p121	s156			Tryjanowski 2006, Naturwissenschaften 93: 110-113	Amphibian	Chordata	Amphibia	Anura	Rana esculenta complex	Pelophylax lessonae/ridibunda	female	6.75	Rana esculenta complex (ridibunda, lessonae, and esculenta, the hybrid frog species) change body size within its range in western Poland over 40 years	Phenotypic	In	Climate change	o	N		Rana lessonae, body length (snout vent length; mm)	size	linear	raw	ratio	2	1968	4	2	6	68.0833333333333	3.51307083143315
uts_007k	es4600	p121	s156			Tryjanowski 2006, Naturwissenschaften 93: 110-113	Amphibian	Chordata	Amphibia	Anura	Rana esculenta complex	Pelophylax lessonae/ridibunda	female	6.75	Rana esculenta complex (ridibunda, lessonae, and esculenta, the hybrid frog species) change body size within its range in western Poland over 40 years	Phenotypic	In	Climate change	o	N		Rana lessonae, body length (snout vent length; mm)	size	linear	raw	ratio	2	1975	11	5.5	15	61.7333333333333	6.54071497475257
uts_007l	es4600	p121	s156			Tryjanowski 2006, Naturwissenschaften 93: 110-113	Amphibian	Chordata	Amphibia	Anura	Rana esculenta complex	Pelophylax lessonae/ridibunda	female	6.75	Rana esculenta complex (ridibunda, lessonae, and esculenta, the hybrid frog species) change body size within its range in western Poland over 40 years	Phenotypic	In	Climate change	o	N		Rana lessonae, body length (snout vent length; mm)	size	linear	raw	ratio	2	1976	12	6	29	59.8275862068966	7.43576763986668
uts_007m	es4600	p121	s156			Tryjanowski 2006, Naturwissenschaften 93: 110-113	Amphibian	Chordata	Amphibia	Anura	Rana esculenta complex	Pelophylax lessonae/ridibunda	female	6.75	Rana esculenta complex (ridibunda, lessonae, and esculenta, the hybrid frog species) change body size within its range in western Poland over 40 years	Phenotypic	In	Climate change	o	N		Rana lessonae, body length (snout vent length; mm)	size	linear	raw	ratio	2	1979	15	7.5	20	63.25	9.67974010090419
uts_007n	es4600	p121	s156			Tryjanowski 2006, Naturwissenschaften 93: 110-113	Amphibian	Chordata	Amphibia	Anura	Rana esculenta complex	Pelophylax lessonae/ridibunda	female	6.75	Rana esculenta complex (ridibunda, lessonae, and esculenta, the hybrid frog species) change body size within its range in western Poland over 40 years	Phenotypic	In	Climate change	o	N		Rana lessonae, body length (snout vent length; mm)	size	linear	raw	ratio	2	1980	16	8	6	70.0833333333333	5.86017633409324
uts_007o	es4600	p121	s156			Tryjanowski 2006, Naturwissenschaften 93: 110-113	Amphibian	Chordata	Amphibia	Anura	Rana esculenta complex	Pelophylax lessonae/ridibunda	female	6.75	Rana esculenta complex (ridibunda, lessonae, and esculenta, the hybrid frog species) change body size within its range in western Poland over 40 years	Phenotypic	In	Climate change	o	N		Rana lessonae, body length (snout vent length; mm)	size	linear	raw	ratio	2	1985	21	10.5	36	57.2888888888889	5.57805791998719
uts_007p	es4600	p121	s156			Tryjanowski 2006, Naturwissenschaften 93: 110-113	Amphibian	Chordata	Amphibia	Anura	Rana esculenta complex	Pelophylax lessonae/ridibunda	female	6.75	Rana esculenta complex (ridibunda, lessonae, and esculenta, the hybrid frog species) change body size within its range in western Poland over 40 years	Phenotypic	In	Climate change	o	N		Rana lessonae, body length (snout vent length; mm)	size	linear	raw	ratio	2	1986	22	11	6	66.1666666666667	2.18326971917499
uts_007q	es4600	p121	s156			Tryjanowski 2006, Naturwissenschaften 93: 110-113	Amphibian	Chordata	Amphibia	Anura	Rana esculenta complex	Pelophylax lessonae/ridibunda	female	6.75	Rana esculenta complex (ridibunda, lessonae, and esculenta, the hybrid frog species) change body size within its range in western Poland over 40 years	Phenotypic	In	Climate change	o	N		Rana lessonae, body length (snout vent length; mm)	size	linear	raw	ratio	2	1987	23	11.5	3	66.3333333333333	3.78593889720014
uts_007r	es4600	p121	s156			Tryjanowski 2006, Naturwissenschaften 93: 110-113	Amphibian	Chordata	Amphibia	Anura	Rana esculenta complex	Pelophylax lessonae/ridibunda	female	6.75	Rana esculenta complex (ridibunda, lessonae, and esculenta, the hybrid frog species) change body size within its range in western Poland over 40 years	Phenotypic	In	Climate change	o	N		Rana lessonae, body length (snout vent length; mm)	size	linear	raw	ratio	2	1988	24	12	166	61.0867469879518	5.59185058725138
uts_007s	es4600	p121	s156			Tryjanowski 2006, Naturwissenschaften 93: 110-113	Amphibian	Chordata	Amphibia	Anura	Rana esculenta complex	Pelophylax lessonae/ridibunda	female	6.75	Rana esculenta complex (ridibunda, lessonae, and esculenta, the hybrid frog species) change body size within its range in western Poland over 40 years	Phenotypic	In	Climate change	o	N		Rana lessonae, body length (snout vent length; mm)	size	linear	raw	ratio	2	1989	25	12.5	2	69.75	0.636396103066978
uts_007t	es4600	p121	s156			Tryjanowski 2006, Naturwissenschaften 93: 110-113	Amphibian	Chordata	Amphibia	Anura	Rana esculenta complex	Pelophylax lessonae/ridibunda	female	6.75	Rana esculenta complex (ridibunda, lessonae, and esculenta, the hybrid frog species) change body size within its range in western Poland over 40 years	Phenotypic	In	Climate change	o	N		Rana lessonae, body length (snout vent length; mm)	size	linear	raw	ratio	2	1990	26	13	21	71.0047619047619	7.61330914848971
uts_007u	es4600	p121	s156			Tryjanowski 2006, Naturwissenschaften 93: 110-113	Amphibian	Chordata	Amphibia	Anura	Rana esculenta complex	Pelophylax lessonae/ridibunda	female	6.75	Rana esculenta complex (ridibunda, lessonae, and esculenta, the hybrid frog species) change body size within its range in western Poland over 40 years	Phenotypic	In	Climate change	o	N		Rana lessonae, body length (snout vent length; mm)	size	linear	raw	ratio	2	1991	27	13.5	8	63.6875	9.77218172744888
uts_007v	es4600	p121	s156			Tryjanowski 2006, Naturwissenschaften 93: 110-113	Amphibian	Chordata	Amphibia	Anura	Rana esculenta complex	Pelophylax lessonae/ridibunda	female	6.75	Rana esculenta complex (ridibunda, lessonae, and esculenta, the hybrid frog species) change body size within its range in western Poland over 40 years	Phenotypic	In	Climate change	o	N		Rana lessonae, body length (snout vent length; mm)	size	linear	raw	ratio	2	1992	28	14	4	60.75	1.3228756555323
uts_007w	es4600	p121	s156			Tryjanowski 2006, Naturwissenschaften 93: 110-113	Amphibian	Chordata	Amphibia	Anura	Rana esculenta complex	Pelophylax lessonae/ridibunda	female	6.75	Rana esculenta complex (ridibunda, lessonae, and esculenta, the hybrid frog species) change body size within its range in western Poland over 40 years	Phenotypic	In	Climate change	o	N		Rana lessonae, body length (snout vent length; mm)	size	linear	raw	ratio	2	1994	30	15	26	61.2076923076923	3.61086394946407
uts_007x	es4600	p121	s156			Tryjanowski 2006, Naturwissenschaften 93: 110-113	Amphibian	Chordata	Amphibia	Anura	Rana esculenta complex	Pelophylax lessonae/ridibunda	female	6.75	Rana esculenta complex (ridibunda, lessonae, and esculenta, the hybrid frog species) change body size within its range in western Poland over 40 years	Phenotypic	In	Climate change	o	N		Rana lessonae, body length (snout vent length; mm)	size	linear	raw	ratio	2	1995	31	15.5	2	76	8.48528137423857
uts_007y	es4600	p121	s156			Tryjanowski 2006, Naturwissenschaften 93: 110-113	Amphibian	Chordata	Amphibia	Anura	Rana esculenta complex	Pelophylax lessonae/ridibunda	female	6.75	Rana esculenta complex (ridibunda, lessonae, and esculenta, the hybrid frog species) change body size within its range in western Poland over 40 years	Phenotypic	In	Climate change	o	N		Rana lessonae, body length (snout vent length; mm)	size	linear	raw	ratio	2	1997	33	16.5	5	67.84	2.70610421085357
uts_007z	es4600	p121	s156			Tryjanowski 2006, Naturwissenschaften 93: 110-113	Amphibian	Chordata	Amphibia	Anura	Rana esculenta complex	Pelophylax lessonae/ridibunda	female	6.75	Rana esculenta complex (ridibunda, lessonae, and esculenta, the hybrid frog species) change body size within its range in western Poland over 40 years	Phenotypic	In	Climate change	o	N		Rana lessonae, body length (snout vent length; mm)	size	linear	raw	ratio	2	2002	38	19	20	64.15	3.52098969340337
uts_0080	es4600	p121	s156			Tryjanowski 2006, Naturwissenschaften 93: 110-113	Amphibian	Chordata	Amphibia	Anura	Rana esculenta complex	Pelophylax lessonae/ridibunda	female	6.75	Rana esculenta complex (ridibunda, lessonae, and esculenta, the hybrid frog species) change body size within its range in western Poland over 40 years	Phenotypic	In	Climate change	o	N		Rana lessonae, body length (snout vent length; mm)	size	linear	raw	ratio	2	2003	39	19.5	18	62.8888888888889	6.02093298309558
uts_0081	es4601	p121	s156			Tryjanowski 2006, Naturwissenschaften 93: 110-113	Amphibian	Chordata	Amphibia	Anura	Rana esculenta complex	Pelophylax lessonae/ridibunda	male	6.75	Rana esculenta complex (ridibunda, lessonae, and esculenta, the hybrid frog species) change body size within its range in western Poland over 40 years	Phenotypic	In	Climate change	o	N		Rana lessonae, body length (snout vent length; mm)	size	linear	raw	ratio	2	1964	0	0	10	57.65	3.52806210577739
uts_0082	es4601	p121	s156			Tryjanowski 2006, Naturwissenschaften 93: 110-113	Amphibian	Chordata	Amphibia	Anura	Rana esculenta complex	Pelophylax lessonae/ridibunda	male	6.75	Rana esculenta complex (ridibunda, lessonae, and esculenta, the hybrid frog species) change body size within its range in western Poland over 40 years	Phenotypic	In	Climate change	o	N		Rana lessonae, body length (snout vent length; mm)	size	linear	raw	ratio	2	1965	1	0.5	25	54.38	4.84613247858537
uts_0083	es4601	p121	s156			Tryjanowski 2006, Naturwissenschaften 93: 110-113	Amphibian	Chordata	Amphibia	Anura	Rana esculenta complex	Pelophylax lessonae/ridibunda	male	6.75	Rana esculenta complex (ridibunda, lessonae, and esculenta, the hybrid frog species) change body size within its range in western Poland over 40 years	Phenotypic	In	Climate change	o	N		Rana lessonae, body length (snout vent length; mm)	size	linear	raw	ratio	2	1966	2	1	2	53	2.82842712474619
uts_0084	es4601	p121	s156			Tryjanowski 2006, Naturwissenschaften 93: 110-113	Amphibian	Chordata	Amphibia	Anura	Rana esculenta complex	Pelophylax lessonae/ridibunda	male	6.75	Rana esculenta complex (ridibunda, lessonae, and esculenta, the hybrid frog species) change body size within its range in western Poland over 40 years	Phenotypic	In	Climate change	o	N		Rana lessonae, body length (snout vent length; mm)	size	linear	raw	ratio	2	1967	3	1.5	16	52.34375	3.05896905291091
uts_0085	es4601	p121	s156			Tryjanowski 2006, Naturwissenschaften 93: 110-113	Amphibian	Chordata	Amphibia	Anura	Rana esculenta complex	Pelophylax lessonae/ridibunda	male	6.75	Rana esculenta complex (ridibunda, lessonae, and esculenta, the hybrid frog species) change body size within its range in western Poland over 40 years	Phenotypic	In	Climate change	o	N		Rana lessonae, body length (snout vent length; mm)	size	linear	raw	ratio	2	1975	11	5.5	14	53.3928571428571	5.47785251096339
uts_0086	es4601	p121	s156			Tryjanowski 2006, Naturwissenschaften 93: 110-113	Amphibian	Chordata	Amphibia	Anura	Rana esculenta complex	Pelophylax lessonae/ridibunda	male	6.75	Rana esculenta complex (ridibunda, lessonae, and esculenta, the hybrid frog species) change body size within its range in western Poland over 40 years	Phenotypic	In	Climate change	o	N		Rana lessonae, body length (snout vent length; mm)	size	linear	raw	ratio	2	1977	13	6.5	5	64	5.57897840110535
uts_0087	es4601	p121	s156			Tryjanowski 2006, Naturwissenschaften 93: 110-113	Amphibian	Chordata	Amphibia	Anura	Rana esculenta complex	Pelophylax lessonae/ridibunda	male	6.75	Rana esculenta complex (ridibunda, lessonae, and esculenta, the hybrid frog species) change body size within its range in western Poland over 40 years	Phenotypic	In	Climate change	o	N		Rana lessonae, body length (snout vent length; mm)	size	linear	raw	ratio	2	1978	14	7	2	61.75	0.353553390593274
uts_0088	es4601	p121	s156			Tryjanowski 2006, Naturwissenschaften 93: 110-113	Amphibian	Chordata	Amphibia	Anura	Rana esculenta complex	Pelophylax lessonae/ridibunda	male	6.75	Rana esculenta complex (ridibunda, lessonae, and esculenta, the hybrid frog species) change body size within its range in western Poland over 40 years	Phenotypic	In	Climate change	o	N		Rana lessonae, body length (snout vent length; mm)	size	linear	raw	ratio	2	1979	15	7.5	12	62.0833333333333	2.2546248764114
uts_0089	es4601	p121	s156			Tryjanowski 2006, Naturwissenschaften 93: 110-113	Amphibian	Chordata	Amphibia	Anura	Rana esculenta complex	Pelophylax lessonae/ridibunda	male	6.75	Rana esculenta complex (ridibunda, lessonae, and esculenta, the hybrid frog species) change body size within its range in western Poland over 40 years	Phenotypic	In	Climate change	o	N		Rana lessonae, body length (snout vent length; mm)	size	linear	raw	ratio	2	1980	16	8	7	60	1.38443731048635
uts_008a	es4601	p121	s156			Tryjanowski 2006, Naturwissenschaften 93: 110-113	Amphibian	Chordata	Amphibia	Anura	Rana esculenta complex	Pelophylax lessonae/ridibunda	male	6.75	Rana esculenta complex (ridibunda, lessonae, and esculenta, the hybrid frog species) change body size within its range in western Poland over 40 years	Phenotypic	In	Climate change	o	N		Rana lessonae, body length (snout vent length; mm)	size	linear	raw	ratio	2	1985	21	10.5	50	53.328	3.63048543445576
uts_008b	es4601	p121	s156			Tryjanowski 2006, Naturwissenschaften 93: 110-113	Amphibian	Chordata	Amphibia	Anura	Rana esculenta complex	Pelophylax lessonae/ridibunda	male	6.75	Rana esculenta complex (ridibunda, lessonae, and esculenta, the hybrid frog species) change body size within its range in western Poland over 40 years	Phenotypic	In	Climate change	o	N		Rana lessonae, body length (snout vent length; mm)	size	linear	raw	ratio	2	1986	22	11	18	59.0833333333333	3.41385585001855
uts_008c	es4601	p121	s156			Tryjanowski 2006, Naturwissenschaften 93: 110-113	Amphibian	Chordata	Amphibia	Anura	Rana esculenta complex	Pelophylax lessonae/ridibunda	male	6.75	Rana esculenta complex (ridibunda, lessonae, and esculenta, the hybrid frog species) change body size within its range in western Poland over 40 years	Phenotypic	In	Climate change	o	N		Rana lessonae, body length (snout vent length; mm)	size	linear	raw	ratio	2	1988	24	12	234	57.7042735042735	3.34048885328978
uts_008d	es4601	p121	s156			Tryjanowski 2006, Naturwissenschaften 93: 110-113	Amphibian	Chordata	Amphibia	Anura	Rana esculenta complex	Pelophylax lessonae/ridibunda	male	6.75	Rana esculenta complex (ridibunda, lessonae, and esculenta, the hybrid frog species) change body size within its range in western Poland over 40 years	Phenotypic	In	Climate change	o	N		Rana lessonae, body length (snout vent length; mm)	size	linear	raw	ratio	2	1989	25	12.5	18	61.0222222222222	1.63906557151137
uts_008e	es4601	p121	s156			Tryjanowski 2006, Naturwissenschaften 93: 110-113	Amphibian	Chordata	Amphibia	Anura	Rana esculenta complex	Pelophylax lessonae/ridibunda	male	6.75	Rana esculenta complex (ridibunda, lessonae, and esculenta, the hybrid frog species) change body size within its range in western Poland over 40 years	Phenotypic	In	Climate change	o	N		Rana lessonae, body length (snout vent length; mm)	size	linear	raw	ratio	2	1990	26	13	26	59.7	3.81858612577995
uts_008f	es4601	p121	s156			Tryjanowski 2006, Naturwissenschaften 93: 110-113	Amphibian	Chordata	Amphibia	Anura	Rana esculenta complex	Pelophylax lessonae/ridibunda	male	6.75	Rana esculenta complex (ridibunda, lessonae, and esculenta, the hybrid frog species) change body size within its range in western Poland over 40 years	Phenotypic	In	Climate change	o	N		Rana lessonae, body length (snout vent length; mm)	size	linear	raw	ratio	2	1991	27	13.5	14	53.1785714285714	4.55566909236404
uts_008g	es4601	p121	s156			Tryjanowski 2006, Naturwissenschaften 93: 110-113	Amphibian	Chordata	Amphibia	Anura	Rana esculenta complex	Pelophylax lessonae/ridibunda	male	6.75	Rana esculenta complex (ridibunda, lessonae, and esculenta, the hybrid frog species) change body size within its range in western Poland over 40 years	Phenotypic	In	Climate change	o	N		Rana lessonae, body length (snout vent length; mm)	size	linear	raw	ratio	2	1994	30	15	43	58.6209302325581	3.71089503640396
uts_008h	es4601	p121	s156			Tryjanowski 2006, Naturwissenschaften 93: 110-113	Amphibian	Chordata	Amphibia	Anura	Rana esculenta complex	Pelophylax lessonae/ridibunda	male	6.75	Rana esculenta complex (ridibunda, lessonae, and esculenta, the hybrid frog species) change body size within its range in western Poland over 40 years	Phenotypic	In	Climate change	o	N		Rana lessonae, body length (snout vent length; mm)	size	linear	raw	ratio	2	1997	33	16.5	7	59.6428571428571	5.49146523945937
uts_008i	es4601	p121	s156			Tryjanowski 2006, Naturwissenschaften 93: 110-113	Amphibian	Chordata	Amphibia	Anura	Rana esculenta complex	Pelophylax lessonae/ridibunda	male	6.75	Rana esculenta complex (ridibunda, lessonae, and esculenta, the hybrid frog species) change body size within its range in western Poland over 40 years	Phenotypic	In	Climate change	o	N		Rana lessonae, body length (snout vent length; mm)	size	linear	raw	ratio	2	2002	38	19	46	59.15	3.15409786362647
uts_008j	es4601	p121	s156			Tryjanowski 2006, Naturwissenschaften 93: 110-113	Amphibian	Chordata	Amphibia	Anura	Rana esculenta complex	Pelophylax lessonae/ridibunda	male	6.75	Rana esculenta complex (ridibunda, lessonae, and esculenta, the hybrid frog species) change body size within its range in western Poland over 40 years	Phenotypic	In	Climate change	o	N		Rana lessonae, body length (snout vent length; mm)	size	linear	raw	ratio	2	2003	39	19.5	15	58.4333333333333	4.99595074130279
uts_008k	es4599	p121	s156			Tryjanowski 2006, Naturwissenschaften 93: 110-113	Amphibian	Chordata	Amphibia	Anura	Rana esculenta complex	Pelophylax lessonae/ridibunda	female	6.75	Rana esculenta complex (ridibunda, lessonae, and esculenta, the hybrid frog species) change body size within its range in western Poland over 40 years	Phenotypic	In	Climate change	o	N		Rana esculenta (hybrid), body length (snout vent length; mm)	size	linear	raw	ratio	2	1963	0	0	20	85.7	6.88132484184172
uts_008l	es4599	p121	s156			Tryjanowski 2006, Naturwissenschaften 93: 110-113	Amphibian	Chordata	Amphibia	Anura	Rana esculenta complex	Pelophylax lessonae/ridibunda	female	6.75	Rana esculenta complex (ridibunda, lessonae, and esculenta, the hybrid frog species) change body size within its range in western Poland over 40 years	Phenotypic	In	Climate change	o	N		Rana esculenta (hybrid), body length (snout vent length; mm)	size	linear	raw	ratio	2	1965	2	1	14	79.75	9.25857191180983
uts_008m	es4599	p121	s156			Tryjanowski 2006, Naturwissenschaften 93: 110-113	Amphibian	Chordata	Amphibia	Anura	Rana esculenta complex	Pelophylax lessonae/ridibunda	female	6.75	Rana esculenta complex (ridibunda, lessonae, and esculenta, the hybrid frog species) change body size within its range in western Poland over 40 years	Phenotypic	In	Climate change	o	N		Rana esculenta (hybrid), body length (snout vent length; mm)	size	linear	raw	ratio	2	1967	4	2	72	67.225	8.74674587376821
uts_008n	es4599	p121	s156			Tryjanowski 2006, Naturwissenschaften 93: 110-113	Amphibian	Chordata	Amphibia	Anura	Rana esculenta complex	Pelophylax lessonae/ridibunda	female	6.75	Rana esculenta complex (ridibunda, lessonae, and esculenta, the hybrid frog species) change body size within its range in western Poland over 40 years	Phenotypic	In	Climate change	o	N		Rana esculenta (hybrid), body length (snout vent length; mm)	size	linear	raw	ratio	2	1975	12	6	71	74.8943661971831	9.10765592116156
uts_008o	es4599	p121	s156			Tryjanowski 2006, Naturwissenschaften 93: 110-113	Amphibian	Chordata	Amphibia	Anura	Rana esculenta complex	Pelophylax lessonae/ridibunda	female	6.75	Rana esculenta complex (ridibunda, lessonae, and esculenta, the hybrid frog species) change body size within its range in western Poland over 40 years	Phenotypic	In	Climate change	o	N		Rana esculenta (hybrid), body length (snout vent length; mm)	size	linear	raw	ratio	2	1976	13	6.5	46	85.2282608695652	6.73688563205015
uts_008p	es4599	p121	s156			Tryjanowski 2006, Naturwissenschaften 93: 110-113	Amphibian	Chordata	Amphibia	Anura	Rana esculenta complex	Pelophylax lessonae/ridibunda	female	6.75	Rana esculenta complex (ridibunda, lessonae, and esculenta, the hybrid frog species) change body size within its range in western Poland over 40 years	Phenotypic	In	Climate change	o	N		Rana esculenta (hybrid), body length (snout vent length; mm)	size	linear	raw	ratio	2	1977	14	7	82	76.859756097561	5.93809338308157
uts_008q	es4599	p121	s156			Tryjanowski 2006, Naturwissenschaften 93: 110-113	Amphibian	Chordata	Amphibia	Anura	Rana esculenta complex	Pelophylax lessonae/ridibunda	female	6.75	Rana esculenta complex (ridibunda, lessonae, and esculenta, the hybrid frog species) change body size within its range in western Poland over 40 years	Phenotypic	In	Climate change	o	N		Rana esculenta (hybrid), body length (snout vent length; mm)	size	linear	raw	ratio	2	1978	15	7.5	31	80.2903225806452	5.77750550778385
uts_008r	es4599	p121	s156			Tryjanowski 2006, Naturwissenschaften 93: 110-113	Amphibian	Chordata	Amphibia	Anura	Rana esculenta complex	Pelophylax lessonae/ridibunda	female	6.75	Rana esculenta complex (ridibunda, lessonae, and esculenta, the hybrid frog species) change body size within its range in western Poland over 40 years	Phenotypic	In	Climate change	o	N		Rana esculenta (hybrid), body length (snout vent length; mm)	size	linear	raw	ratio	2	1979	16	8	139	79.0863309352518	10.2320765982706
uts_008s	es4599	p121	s156			Tryjanowski 2006, Naturwissenschaften 93: 110-113	Amphibian	Chordata	Amphibia	Anura	Rana esculenta complex	Pelophylax lessonae/ridibunda	female	6.75	Rana esculenta complex (ridibunda, lessonae, and esculenta, the hybrid frog species) change body size within its range in western Poland over 40 years	Phenotypic	In	Climate change	o	N		Rana esculenta (hybrid), body length (snout vent length; mm)	size	linear	raw	ratio	2	1980	17	8.5	65	79.0538461538462	8.07054979778091
uts_008t	es4599	p121	s156			Tryjanowski 2006, Naturwissenschaften 93: 110-113	Amphibian	Chordata	Amphibia	Anura	Rana esculenta complex	Pelophylax lessonae/ridibunda	female	6.75	Rana esculenta complex (ridibunda, lessonae, and esculenta, the hybrid frog species) change body size within its range in western Poland over 40 years	Phenotypic	In	Climate change	o	N		Rana esculenta (hybrid), body length (snout vent length; mm)	size	linear	raw	ratio	2	1982	19	9.5	8	81.5625	8.22642736203616
uts_008u	es4599	p121	s156			Tryjanowski 2006, Naturwissenschaften 93: 110-113	Amphibian	Chordata	Amphibia	Anura	Rana esculenta complex	Pelophylax lessonae/ridibunda	female	6.75	Rana esculenta complex (ridibunda, lessonae, and esculenta, the hybrid frog species) change body size within its range in western Poland over 40 years	Phenotypic	In	Climate change	o	N		Rana esculenta (hybrid), body length (snout vent length; mm)	size	linear	raw	ratio	2	1983	20	10	2	93.25	8.83883476483184
uts_008v	es4599	p121	s156			Tryjanowski 2006, Naturwissenschaften 93: 110-113	Amphibian	Chordata	Amphibia	Anura	Rana esculenta complex	Pelophylax lessonae/ridibunda	female	6.75	Rana esculenta complex (ridibunda, lessonae, and esculenta, the hybrid frog species) change body size within its range in western Poland over 40 years	Phenotypic	In	Climate change	o	N		Rana esculenta (hybrid), body length (snout vent length; mm)	size	linear	raw	ratio	2	1984	21	10.5	71	76.112676056338	10.1668920602606
uts_008w	es4599	p121	s156			Tryjanowski 2006, Naturwissenschaften 93: 110-113	Amphibian	Chordata	Amphibia	Anura	Rana esculenta complex	Pelophylax lessonae/ridibunda	female	6.75	Rana esculenta complex (ridibunda, lessonae, and esculenta, the hybrid frog species) change body size within its range in western Poland over 40 years	Phenotypic	In	Climate change	o	N		Rana esculenta (hybrid), body length (snout vent length; mm)	size	linear	raw	ratio	2	1985	22	11	20	73.945	9.28850308035062
uts_008x	es4599	p121	s156			Tryjanowski 2006, Naturwissenschaften 93: 110-113	Amphibian	Chordata	Amphibia	Anura	Rana esculenta complex	Pelophylax lessonae/ridibunda	female	6.75	Rana esculenta complex (ridibunda, lessonae, and esculenta, the hybrid frog species) change body size within its range in western Poland over 40 years	Phenotypic	In	Climate change	o	N		Rana esculenta (hybrid), body length (snout vent length; mm)	size	linear	raw	ratio	2	1986	23	11.5	22	71.7454545454546	7.65560655260653
uts_008y	es4599	p121	s156			Tryjanowski 2006, Naturwissenschaften 93: 110-113	Amphibian	Chordata	Amphibia	Anura	Rana esculenta complex	Pelophylax lessonae/ridibunda	female	6.75	Rana esculenta complex (ridibunda, lessonae, and esculenta, the hybrid frog species) change body size within its range in western Poland over 40 years	Phenotypic	In	Climate change	o	N		Rana esculenta (hybrid), body length (snout vent length; mm)	size	linear	raw	ratio	2	1987	24	12	35	78.8542857142857	6.44662898033411
uts_008z	es4599	p121	s156			Tryjanowski 2006, Naturwissenschaften 93: 110-113	Amphibian	Chordata	Amphibia	Anura	Rana esculenta complex	Pelophylax lessonae/ridibunda	female	6.75	Rana esculenta complex (ridibunda, lessonae, and esculenta, the hybrid frog species) change body size within its range in western Poland over 40 years	Phenotypic	In	Climate change	o	N		Rana esculenta (hybrid), body length (snout vent length; mm)	size	linear	raw	ratio	2	1988	25	12.5	104	75.0221153846154	9.75540633511782
uts_0090	es4599	p121	s156			Tryjanowski 2006, Naturwissenschaften 93: 110-113	Amphibian	Chordata	Amphibia	Anura	Rana esculenta complex	Pelophylax lessonae/ridibunda	female	6.75	Rana esculenta complex (ridibunda, lessonae, and esculenta, the hybrid frog species) change body size within its range in western Poland over 40 years	Phenotypic	In	Climate change	o	N		Rana esculenta (hybrid), body length (snout vent length; mm)	size	linear	raw	ratio	2	1990	27	13.5	10	81.7	4.80855718716362
uts_0091	es4599	p121	s156			Tryjanowski 2006, Naturwissenschaften 93: 110-113	Amphibian	Chordata	Amphibia	Anura	Rana esculenta complex	Pelophylax lessonae/ridibunda	female	6.75	Rana esculenta complex (ridibunda, lessonae, and esculenta, the hybrid frog species) change body size within its range in western Poland over 40 years	Phenotypic	In	Climate change	o	N		Rana esculenta (hybrid), body length (snout vent length; mm)	size	linear	raw	ratio	2	1992	29	14.5	10	75.77	9.17412423916072
uts_0092	es4599	p121	s156			Tryjanowski 2006, Naturwissenschaften 93: 110-113	Amphibian	Chordata	Amphibia	Anura	Rana esculenta complex	Pelophylax lessonae/ridibunda	female	6.75	Rana esculenta complex (ridibunda, lessonae, and esculenta, the hybrid frog species) change body size within its range in western Poland over 40 years	Phenotypic	In	Climate change	o	N		Rana esculenta (hybrid), body length (snout vent length; mm)	size	linear	raw	ratio	2	1993	30	15	4	76.2	5.35225809043879
uts_0093	es4599	p121	s156			Tryjanowski 2006, Naturwissenschaften 93: 110-113	Amphibian	Chordata	Amphibia	Anura	Rana esculenta complex	Pelophylax lessonae/ridibunda	female	6.75	Rana esculenta complex (ridibunda, lessonae, and esculenta, the hybrid frog species) change body size within its range in western Poland over 40 years	Phenotypic	In	Climate change	o	N		Rana esculenta (hybrid), body length (snout vent length; mm)	size	linear	raw	ratio	2	1994	31	15.5	10	79.14	5.33004065025181
uts_0094	es4599	p121	s156			Tryjanowski 2006, Naturwissenschaften 93: 110-113	Amphibian	Chordata	Amphibia	Anura	Rana esculenta complex	Pelophylax lessonae/ridibunda	female	6.75	Rana esculenta complex (ridibunda, lessonae, and esculenta, the hybrid frog species) change body size within its range in western Poland over 40 years	Phenotypic	In	Climate change	o	N		Rana esculenta (hybrid), body length (snout vent length; mm)	size	linear	raw	ratio	2	1997	34	17	2	81.6	7.63675323681481
uts_0095	es4599	p121	s156			Tryjanowski 2006, Naturwissenschaften 93: 110-113	Amphibian	Chordata	Amphibia	Anura	Rana esculenta complex	Pelophylax lessonae/ridibunda	female	6.75	Rana esculenta complex (ridibunda, lessonae, and esculenta, the hybrid frog species) change body size within its range in western Poland over 40 years	Phenotypic	In	Climate change	o	N		Rana esculenta (hybrid), body length (snout vent length; mm)	size	linear	raw	ratio	2	2002	39	19.5	81	69.4567901234568	8.12180611489224
uts_0096	es4599	p121	s156			Tryjanowski 2006, Naturwissenschaften 93: 110-113	Amphibian	Chordata	Amphibia	Anura	Rana esculenta complex	Pelophylax lessonae/ridibunda	female	6.75	Rana esculenta complex (ridibunda, lessonae, and esculenta, the hybrid frog species) change body size within its range in western Poland over 40 years	Phenotypic	In	Climate change	o	N		Rana esculenta (hybrid), body length (snout vent length; mm)	size	linear	raw	ratio	2	2003	40	20	24	64.6458333333333	8.78669840387045
uts_0097	es4598	p121	s156			Tryjanowski 2006, Naturwissenschaften 93: 110-113	Amphibian	Chordata	Amphibia	Anura	Rana esculenta complex	Pelophylax lessonae/ridibunda	male	6.75	Rana esculenta complex (ridibunda, lessonae, and esculenta, the hybrid frog species) change body size within its range in western Poland over 40 years	Phenotypic	In	Climate change	o	N		Rana esculenta (hybrid), body length (snout vent length; mm)	size	linear	raw	ratio	2	1963	0	0	3	65.1666666666667	3.32916405923965
uts_0098	es4598	p121	s156			Tryjanowski 2006, Naturwissenschaften 93: 110-113	Amphibian	Chordata	Amphibia	Anura	Rana esculenta complex	Pelophylax lessonae/ridibunda	male	6.75	Rana esculenta complex (ridibunda, lessonae, and esculenta, the hybrid frog species) change body size within its range in western Poland over 40 years	Phenotypic	In	Climate change	o	N		Rana esculenta (hybrid), body length (snout vent length; mm)	size	linear	raw	ratio	2	1964	1	0.5	5	66.8	4.39602092806663
uts_0099	es4598	p121	s156			Tryjanowski 2006, Naturwissenschaften 93: 110-113	Amphibian	Chordata	Amphibia	Anura	Rana esculenta complex	Pelophylax lessonae/ridibunda	male	6.75	Rana esculenta complex (ridibunda, lessonae, and esculenta, the hybrid frog species) change body size within its range in western Poland over 40 years	Phenotypic	In	Climate change	o	N		Rana esculenta (hybrid), body length (snout vent length; mm)	size	linear	raw	ratio	2	1965	2	1	11	62.5454545454546	7.70537002828074
uts_009a	es4598	p121	s156			Tryjanowski 2006, Naturwissenschaften 93: 110-113	Amphibian	Chordata	Amphibia	Anura	Rana esculenta complex	Pelophylax lessonae/ridibunda	male	6.75	Rana esculenta complex (ridibunda, lessonae, and esculenta, the hybrid frog species) change body size within its range in western Poland over 40 years	Phenotypic	In	Climate change	o	N		Rana esculenta (hybrid), body length (snout vent length; mm)	size	linear	raw	ratio	2	1967	4	2	54	65.6481481481482	6.56004891665897
uts_009b	es4598	p121	s156			Tryjanowski 2006, Naturwissenschaften 93: 110-113	Amphibian	Chordata	Amphibia	Anura	Rana esculenta complex	Pelophylax lessonae/ridibunda	male	6.75	Rana esculenta complex (ridibunda, lessonae, and esculenta, the hybrid frog species) change body size within its range in western Poland over 40 years	Phenotypic	In	Climate change	o	N		Rana esculenta (hybrid), body length (snout vent length; mm)	size	linear	raw	ratio	2	1975	12	6	70	69.4842857142857	7.0356573339015
uts_009c	es4598	p121	s156			Tryjanowski 2006, Naturwissenschaften 93: 110-113	Amphibian	Chordata	Amphibia	Anura	Rana esculenta complex	Pelophylax lessonae/ridibunda	male	6.75	Rana esculenta complex (ridibunda, lessonae, and esculenta, the hybrid frog species) change body size within its range in western Poland over 40 years	Phenotypic	In	Climate change	o	N		Rana esculenta (hybrid), body length (snout vent length; mm)	size	linear	raw	ratio	2	1976	13	6.5	2	77.5	13.4350288425444
uts_009d	es4598	p121	s156			Tryjanowski 2006, Naturwissenschaften 93: 110-113	Amphibian	Chordata	Amphibia	Anura	Rana esculenta complex	Pelophylax lessonae/ridibunda	male	6.75	Rana esculenta complex (ridibunda, lessonae, and esculenta, the hybrid frog species) change body size within its range in western Poland over 40 years	Phenotypic	In	Climate change	o	N		Rana esculenta (hybrid), body length (snout vent length; mm)	size	linear	raw	ratio	2	1977	14	7	64	69.5859375	3.78442368125007
uts_009e	es4598	p121	s156			Tryjanowski 2006, Naturwissenschaften 93: 110-113	Amphibian	Chordata	Amphibia	Anura	Rana esculenta complex	Pelophylax lessonae/ridibunda	male	6.75	Rana esculenta complex (ridibunda, lessonae, and esculenta, the hybrid frog species) change body size within its range in western Poland over 40 years	Phenotypic	In	Climate change	o	N		Rana esculenta (hybrid), body length (snout vent length; mm)	size	linear	raw	ratio	2	1978	15	7.5	27	71.8888888888889	4.2907174703371
uts_009f	es4598	p121	s156			Tryjanowski 2006, Naturwissenschaften 93: 110-113	Amphibian	Chordata	Amphibia	Anura	Rana esculenta complex	Pelophylax lessonae/ridibunda	male	6.75	Rana esculenta complex (ridibunda, lessonae, and esculenta, the hybrid frog species) change body size within its range in western Poland over 40 years	Phenotypic	In	Climate change	o	N		Rana esculenta (hybrid), body length (snout vent length; mm)	size	linear	raw	ratio	2	1979	16	8	64	70.8984375	6.28122655566974
uts_009g	es4598	p121	s156			Tryjanowski 2006, Naturwissenschaften 93: 110-113	Amphibian	Chordata	Amphibia	Anura	Rana esculenta complex	Pelophylax lessonae/ridibunda	male	6.75	Rana esculenta complex (ridibunda, lessonae, and esculenta, the hybrid frog species) change body size within its range in western Poland over 40 years	Phenotypic	In	Climate change	o	N		Rana esculenta (hybrid), body length (snout vent length; mm)	size	linear	raw	ratio	2	1980	17	8.5	64	70.5078125	5.61848719082744
uts_009h	es4598	p121	s156			Tryjanowski 2006, Naturwissenschaften 93: 110-113	Amphibian	Chordata	Amphibia	Anura	Rana esculenta complex	Pelophylax lessonae/ridibunda	male	6.75	Rana esculenta complex (ridibunda, lessonae, and esculenta, the hybrid frog species) change body size within its range in western Poland over 40 years	Phenotypic	In	Climate change	o	N		Rana esculenta (hybrid), body length (snout vent length; mm)	size	linear	raw	ratio	2	1983	20	10	2	76.6	4.8083261120688
uts_009i	es4598	p121	s156			Tryjanowski 2006, Naturwissenschaften 93: 110-113	Amphibian	Chordata	Amphibia	Anura	Rana esculenta complex	Pelophylax lessonae/ridibunda	male	6.75	Rana esculenta complex (ridibunda, lessonae, and esculenta, the hybrid frog species) change body size within its range in western Poland over 40 years	Phenotypic	In	Climate change	o	N		Rana esculenta (hybrid), body length (snout vent length; mm)	size	linear	raw	ratio	2	1984	21	10.5	37	70.7216216216216	6.13931479777567
uts_009j	es4598	p121	s156			Tryjanowski 2006, Naturwissenschaften 93: 110-113	Amphibian	Chordata	Amphibia	Anura	Rana esculenta complex	Pelophylax lessonae/ridibunda	male	6.75	Rana esculenta complex (ridibunda, lessonae, and esculenta, the hybrid frog species) change body size within its range in western Poland over 40 years	Phenotypic	In	Climate change	o	N		Rana esculenta (hybrid), body length (snout vent length; mm)	size	linear	raw	ratio	2	1985	22	11	10	65.59	5.64416119149301
uts_009k	es4598	p121	s156			Tryjanowski 2006, Naturwissenschaften 93: 110-113	Amphibian	Chordata	Amphibia	Anura	Rana esculenta complex	Pelophylax lessonae/ridibunda	male	6.75	Rana esculenta complex (ridibunda, lessonae, and esculenta, the hybrid frog species) change body size within its range in western Poland over 40 years	Phenotypic	In	Climate change	o	N		Rana esculenta (hybrid), body length (snout vent length; mm)	size	linear	raw	ratio	2	1986	23	11.5	23	68.6	3.4225190085136
uts_009l	es4598	p121	s156			Tryjanowski 2006, Naturwissenschaften 93: 110-113	Amphibian	Chordata	Amphibia	Anura	Rana esculenta complex	Pelophylax lessonae/ridibunda	male	6.75	Rana esculenta complex (ridibunda, lessonae, and esculenta, the hybrid frog species) change body size within its range in western Poland over 40 years	Phenotypic	In	Climate change	o	N		Rana esculenta (hybrid), body length (snout vent length; mm)	size	linear	raw	ratio	2	1987	24	12	10	67.27	3.72112587502461
uts_009m	es4598	p121	s156			Tryjanowski 2006, Naturwissenschaften 93: 110-113	Amphibian	Chordata	Amphibia	Anura	Rana esculenta complex	Pelophylax lessonae/ridibunda	male	6.75	Rana esculenta complex (ridibunda, lessonae, and esculenta, the hybrid frog species) change body size within its range in western Poland over 40 years	Phenotypic	In	Climate change	o	N		Rana esculenta (hybrid), body length (snout vent length; mm)	size	linear	raw	ratio	2	1988	25	12.5	44	68.5363636363636	6.990494905762
uts_009n	es4598	p121	s156			Tryjanowski 2006, Naturwissenschaften 93: 110-113	Amphibian	Chordata	Amphibia	Anura	Rana esculenta complex	Pelophylax lessonae/ridibunda	male	6.75	Rana esculenta complex (ridibunda, lessonae, and esculenta, the hybrid frog species) change body size within its range in western Poland over 40 years	Phenotypic	In	Climate change	o	N		Rana esculenta (hybrid), body length (snout vent length; mm)	size	linear	raw	ratio	2	1989	26	13	3	64.7666666666667	4.22176898152089
uts_009o	es4598	p121	s156			Tryjanowski 2006, Naturwissenschaften 93: 110-113	Amphibian	Chordata	Amphibia	Anura	Rana esculenta complex	Pelophylax lessonae/ridibunda	male	6.75	Rana esculenta complex (ridibunda, lessonae, and esculenta, the hybrid frog species) change body size within its range in western Poland over 40 years	Phenotypic	In	Climate change	o	N		Rana esculenta (hybrid), body length (snout vent length; mm)	size	linear	raw	ratio	2	1990	27	13.5	4	71.8	5.06227880175194
uts_009p	es4598	p121	s156			Tryjanowski 2006, Naturwissenschaften 93: 110-113	Amphibian	Chordata	Amphibia	Anura	Rana esculenta complex	Pelophylax lessonae/ridibunda	male	6.75	Rana esculenta complex (ridibunda, lessonae, and esculenta, the hybrid frog species) change body size within its range in western Poland over 40 years	Phenotypic	In	Climate change	o	N		Rana esculenta (hybrid), body length (snout vent length; mm)	size	linear	raw	ratio	2	1991	28	14	3	69	10.4403065089106
uts_009q	es4598	p121	s156			Tryjanowski 2006, Naturwissenschaften 93: 110-113	Amphibian	Chordata	Amphibia	Anura	Rana esculenta complex	Pelophylax lessonae/ridibunda	male	6.75	Rana esculenta complex (ridibunda, lessonae, and esculenta, the hybrid frog species) change body size within its range in western Poland over 40 years	Phenotypic	In	Climate change	o	N		Rana esculenta (hybrid), body length (snout vent length; mm)	size	linear	raw	ratio	2	1992	29	14.5	10	68.04	6.26439675201585
uts_009r	es4598	p121	s156			Tryjanowski 2006, Naturwissenschaften 93: 110-113	Amphibian	Chordata	Amphibia	Anura	Rana esculenta complex	Pelophylax lessonae/ridibunda	male	6.75	Rana esculenta complex (ridibunda, lessonae, and esculenta, the hybrid frog species) change body size within its range in western Poland over 40 years	Phenotypic	In	Climate change	o	N		Rana esculenta (hybrid), body length (snout vent length; mm)	size	linear	raw	ratio	2	1994	31	15.5	4	74.675	2.89064583325853
uts_009s	es4598	p121	s156			Tryjanowski 2006, Naturwissenschaften 93: 110-113	Amphibian	Chordata	Amphibia	Anura	Rana esculenta complex	Pelophylax lessonae/ridibunda	male	6.75	Rana esculenta complex (ridibunda, lessonae, and esculenta, the hybrid frog species) change body size within its range in western Poland over 40 years	Phenotypic	In	Climate change	o	N		Rana esculenta (hybrid), body length (snout vent length; mm)	size	linear	raw	ratio	2	1997	34	17	2	74	6.36396103067893
uts_009t	es4598	p121	s156			Tryjanowski 2006, Naturwissenschaften 93: 110-113	Amphibian	Chordata	Amphibia	Anura	Rana esculenta complex	Pelophylax lessonae/ridibunda	male	6.75	Rana esculenta complex (ridibunda, lessonae, and esculenta, the hybrid frog species) change body size within its range in western Poland over 40 years	Phenotypic	In	Climate change	o	N		Rana esculenta (hybrid), body length (snout vent length; mm)	size	linear	raw	ratio	2	2002	39	19.5	56	65.2946428571429	3.79805785981379
uts_009u	es4598	p121	s156			Tryjanowski 2006, Naturwissenschaften 93: 110-113	Amphibian	Chordata	Amphibia	Anura	Rana esculenta complex	Pelophylax lessonae/ridibunda	male	6.75	Rana esculenta complex (ridibunda, lessonae, and esculenta, the hybrid frog species) change body size within its range in western Poland over 40 years	Phenotypic	In	Climate change	o	N		Rana esculenta (hybrid), body length (snout vent length; mm)	size	linear	raw	ratio	2	2003	40	20	9	65.4444444444444	5.55340236051534
uts_009v	es4602	p121	s156			Tryjanowski 2006, Naturwissenschaften 93: 110-113	Amphibian	Chordata	Amphibia	Anura	Rana esculenta complex	Pelophylax lessonae/ridibunda	female	6.75	Rana esculenta complex (ridibunda, lessonae, and esculenta, the hybrid frog species) change body size within its range in western Poland over 40 years	Phenotypic	In	Climate change	o	N		Rana ridibunda, body length (snout vent length; mm)	size	linear	raw	ratio	2	1963	0	0	39	86.025641025641	11.2384143372237
uts_009w	es4602	p121	s156			Tryjanowski 2006, Naturwissenschaften 93: 110-113	Amphibian	Chordata	Amphibia	Anura	Rana esculenta complex	Pelophylax lessonae/ridibunda	female	6.75	Rana esculenta complex (ridibunda, lessonae, and esculenta, the hybrid frog species) change body size within its range in western Poland over 40 years	Phenotypic	In	Climate change	o	N		Rana ridibunda, body length (snout vent length; mm)	size	linear	raw	ratio	2	1965	2	1	28	84.4285714285714	7.46685799074603
uts_009x	es4602	p121	s156			Tryjanowski 2006, Naturwissenschaften 93: 110-113	Amphibian	Chordata	Amphibia	Anura	Rana esculenta complex	Pelophylax lessonae/ridibunda	female	6.75	Rana esculenta complex (ridibunda, lessonae, and esculenta, the hybrid frog species) change body size within its range in western Poland over 40 years	Phenotypic	In	Climate change	o	N		Rana ridibunda, body length (snout vent length; mm)	size	linear	raw	ratio	2	1967	4	2	13	62.9615384615385	13.5053408238826
uts_009y	es4602	p121	s156			Tryjanowski 2006, Naturwissenschaften 93: 110-113	Amphibian	Chordata	Amphibia	Anura	Rana esculenta complex	Pelophylax lessonae/ridibunda	female	6.75	Rana esculenta complex (ridibunda, lessonae, and esculenta, the hybrid frog species) change body size within its range in western Poland over 40 years	Phenotypic	In	Climate change	o	N		Rana ridibunda, body length (snout vent length; mm)	size	linear	raw	ratio	2	1968	5	2.5	3	72	1.5
uts_009z	es4602	p121	s156			Tryjanowski 2006, Naturwissenschaften 93: 110-113	Amphibian	Chordata	Amphibia	Anura	Rana esculenta complex	Pelophylax lessonae/ridibunda	female	6.75	Rana esculenta complex (ridibunda, lessonae, and esculenta, the hybrid frog species) change body size within its range in western Poland over 40 years	Phenotypic	In	Climate change	o	N		Rana ridibunda, body length (snout vent length; mm)	size	linear	raw	ratio	2	1975	12	6	7	87.4285714285714	11.9003801459889
uts_00a0	es4602	p121	s156			Tryjanowski 2006, Naturwissenschaften 93: 110-113	Amphibian	Chordata	Amphibia	Anura	Rana esculenta complex	Pelophylax lessonae/ridibunda	female	6.75	Rana esculenta complex (ridibunda, lessonae, and esculenta, the hybrid frog species) change body size within its range in western Poland over 40 years	Phenotypic	In	Climate change	o	N		Rana ridibunda, body length (snout vent length; mm)	size	linear	raw	ratio	2	1976	13	6.5	16	94.125	8.22090830342568
uts_00a1	es4602	p121	s156			Tryjanowski 2006, Naturwissenschaften 93: 110-113	Amphibian	Chordata	Amphibia	Anura	Rana esculenta complex	Pelophylax lessonae/ridibunda	female	6.75	Rana esculenta complex (ridibunda, lessonae, and esculenta, the hybrid frog species) change body size within its range in western Poland over 40 years	Phenotypic	In	Climate change	o	N		Rana ridibunda, body length (snout vent length; mm)	size	linear	raw	ratio	2	1980	17	8.5	4	101.25	12.6589889011722
uts_00a2	es4602	p121	s156			Tryjanowski 2006, Naturwissenschaften 93: 110-113	Amphibian	Chordata	Amphibia	Anura	Rana esculenta complex	Pelophylax lessonae/ridibunda	female	6.75	Rana esculenta complex (ridibunda, lessonae, and esculenta, the hybrid frog species) change body size within its range in western Poland over 40 years	Phenotypic	In	Climate change	o	N		Rana ridibunda, body length (snout vent length; mm)	size	linear	raw	ratio	2	1982	19	9.5	7	85.7857142857143	7.105497536281
uts_00a3	es4602	p121	s156			Tryjanowski 2006, Naturwissenschaften 93: 110-113	Amphibian	Chordata	Amphibia	Anura	Rana esculenta complex	Pelophylax lessonae/ridibunda	female	6.75	Rana esculenta complex (ridibunda, lessonae, and esculenta, the hybrid frog species) change body size within its range in western Poland over 40 years	Phenotypic	In	Climate change	o	N		Rana ridibunda, body length (snout vent length; mm)	size	linear	raw	ratio	2	1983	20	10	7	92.6	15.2420471066061
uts_00a4	es4602	p121	s156			Tryjanowski 2006, Naturwissenschaften 93: 110-113	Amphibian	Chordata	Amphibia	Anura	Rana esculenta complex	Pelophylax lessonae/ridibunda	female	6.75	Rana esculenta complex (ridibunda, lessonae, and esculenta, the hybrid frog species) change body size within its range in western Poland over 40 years	Phenotypic	In	Climate change	o	N		Rana ridibunda, body length (snout vent length; mm)	size	linear	raw	ratio	2	1986	23	11.5	4	90.8	4.97192115786254
uts_00a5	es4602	p121	s156			Tryjanowski 2006, Naturwissenschaften 93: 110-113	Amphibian	Chordata	Amphibia	Anura	Rana esculenta complex	Pelophylax lessonae/ridibunda	female	6.75	Rana esculenta complex (ridibunda, lessonae, and esculenta, the hybrid frog species) change body size within its range in western Poland over 40 years	Phenotypic	In	Climate change	o	N		Rana ridibunda, body length (snout vent length; mm)	size	linear	raw	ratio	2	1987	24	12	5	88.82	7.65911222009434
uts_00a6	es4602	p121	s156			Tryjanowski 2006, Naturwissenschaften 93: 110-113	Amphibian	Chordata	Amphibia	Anura	Rana esculenta complex	Pelophylax lessonae/ridibunda	female	6.75	Rana esculenta complex (ridibunda, lessonae, and esculenta, the hybrid frog species) change body size within its range in western Poland over 40 years	Phenotypic	In	Climate change	o	N		Rana ridibunda, body length (snout vent length; mm)	size	linear	raw	ratio	2	1988	25	12.5	23	88.6652173913044	6.70044833612936
uts_00a7	es4602	p121	s156			Tryjanowski 2006, Naturwissenschaften 93: 110-113	Amphibian	Chordata	Amphibia	Anura	Rana esculenta complex	Pelophylax lessonae/ridibunda	female	6.75	Rana esculenta complex (ridibunda, lessonae, and esculenta, the hybrid frog species) change body size within its range in western Poland over 40 years	Phenotypic	In	Climate change	o	N		Rana ridibunda, body length (snout vent length; mm)	size	linear	raw	ratio	2	1989	26	13	6	91	7.8993670632526
uts_00a8	es4602	p121	s156			Tryjanowski 2006, Naturwissenschaften 93: 110-113	Amphibian	Chordata	Amphibia	Anura	Rana esculenta complex	Pelophylax lessonae/ridibunda	female	6.75	Rana esculenta complex (ridibunda, lessonae, and esculenta, the hybrid frog species) change body size within its range in western Poland over 40 years	Phenotypic	In	Climate change	o	N		Rana ridibunda, body length (snout vent length; mm)	size	linear	raw	ratio	2	1991	28	14	2	82.5	6.36396103067893
uts_00a9	es4602	p121	s156			Tryjanowski 2006, Naturwissenschaften 93: 110-113	Amphibian	Chordata	Amphibia	Anura	Rana esculenta complex	Pelophylax lessonae/ridibunda	female	6.75	Rana esculenta complex (ridibunda, lessonae, and esculenta, the hybrid frog species) change body size within its range in western Poland over 40 years	Phenotypic	In	Climate change	o	N		Rana ridibunda, body length (snout vent length; mm)	size	linear	raw	ratio	2	1992	29	14.5	8	91.4875	8.58793796970082
uts_00aa	es4602	p121	s156			Tryjanowski 2006, Naturwissenschaften 93: 110-113	Amphibian	Chordata	Amphibia	Anura	Rana esculenta complex	Pelophylax lessonae/ridibunda	female	6.75	Rana esculenta complex (ridibunda, lessonae, and esculenta, the hybrid frog species) change body size within its range in western Poland over 40 years	Phenotypic	In	Climate change	o	N		Rana ridibunda, body length (snout vent length; mm)	size	linear	raw	ratio	2	1993	30	15	14	85.9714285714286	11.4651598379565
uts_00ab	es4602	p121	s156			Tryjanowski 2006, Naturwissenschaften 93: 110-113	Amphibian	Chordata	Amphibia	Anura	Rana esculenta complex	Pelophylax lessonae/ridibunda	female	6.75	Rana esculenta complex (ridibunda, lessonae, and esculenta, the hybrid frog species) change body size within its range in western Poland over 40 years	Phenotypic	In	Climate change	o	N		Rana ridibunda, body length (snout vent length; mm)	size	linear	raw	ratio	2	1994	31	15.5	25	94.012	11.0407699006908
uts_00ac	es4602	p121	s156			Tryjanowski 2006, Naturwissenschaften 93: 110-113	Amphibian	Chordata	Amphibia	Anura	Rana esculenta complex	Pelophylax lessonae/ridibunda	female	6.75	Rana esculenta complex (ridibunda, lessonae, and esculenta, the hybrid frog species) change body size within its range in western Poland over 40 years	Phenotypic	In	Climate change	o	N		Rana ridibunda, body length (snout vent length; mm)	size	linear	raw	ratio	2	1995	32	16	6	98.2333333333333	9.59743021160703
uts_00ad	es4602	p121	s156			Tryjanowski 2006, Naturwissenschaften 93: 110-113	Amphibian	Chordata	Amphibia	Anura	Rana esculenta complex	Pelophylax lessonae/ridibunda	female	6.75	Rana esculenta complex (ridibunda, lessonae, and esculenta, the hybrid frog species) change body size within its range in western Poland over 40 years	Phenotypic	In	Climate change	o	N		Rana ridibunda, body length (snout vent length; mm)	size	linear	raw	ratio	2	2000	37	18.5	27	85.3333333333333	8.4170157327971
uts_00ae	es4602	p121	s156			Tryjanowski 2006, Naturwissenschaften 93: 110-113	Amphibian	Chordata	Amphibia	Anura	Rana esculenta complex	Pelophylax lessonae/ridibunda	female	6.75	Rana esculenta complex (ridibunda, lessonae, and esculenta, the hybrid frog species) change body size within its range in western Poland over 40 years	Phenotypic	In	Climate change	o	N		Rana ridibunda, body length (snout vent length; mm)	size	linear	raw	ratio	2	2002	39	19.5	8	88	6.07100838882165
uts_00af	es4603	p121	s156			Tryjanowski 2006, Naturwissenschaften 93: 110-113	Amphibian	Chordata	Amphibia	Anura	Rana esculenta complex	Pelophylax lessonae/ridibunda	male	6.75	Rana esculenta complex (ridibunda, lessonae, and esculenta, the hybrid frog species) change body size within its range in western Poland over 40 years	Phenotypic	In	Climate change	o	N		Rana ridibunda, body length (snout vent length; mm)	size	linear	raw	ratio	2	1963	0	0	58	77.9913793103448	6.21224835651904
uts_00ag	es4603	p121	s156			Tryjanowski 2006, Naturwissenschaften 93: 110-113	Amphibian	Chordata	Amphibia	Anura	Rana esculenta complex	Pelophylax lessonae/ridibunda	male	6.75	Rana esculenta complex (ridibunda, lessonae, and esculenta, the hybrid frog species) change body size within its range in western Poland over 40 years	Phenotypic	In	Climate change	o	N		Rana ridibunda, body length (snout vent length; mm)	size	linear	raw	ratio	2	1965	2	1	21	76.7380952380952	7.88292307399205
uts_00ah	es4603	p121	s156			Tryjanowski 2006, Naturwissenschaften 93: 110-113	Amphibian	Chordata	Amphibia	Anura	Rana esculenta complex	Pelophylax lessonae/ridibunda	male	6.75	Rana esculenta complex (ridibunda, lessonae, and esculenta, the hybrid frog species) change body size within its range in western Poland over 40 years	Phenotypic	In	Climate change	o	N		Rana ridibunda, body length (snout vent length; mm)	size	linear	raw	ratio	2	1967	4	2	6	68.9166666666667	8.52300807618217
uts_00ai	es4603	p121	s156			Tryjanowski 2006, Naturwissenschaften 93: 110-113	Amphibian	Chordata	Amphibia	Anura	Rana esculenta complex	Pelophylax lessonae/ridibunda	male	6.75	Rana esculenta complex (ridibunda, lessonae, and esculenta, the hybrid frog species) change body size within its range in western Poland over 40 years	Phenotypic	In	Climate change	o	N		Rana ridibunda, body length (snout vent length; mm)	size	linear	raw	ratio	2	1968	5	2.5	8	68.375	6.42956341552719
uts_00aj	es4603	p121	s156			Tryjanowski 2006, Naturwissenschaften 93: 110-113	Amphibian	Chordata	Amphibia	Anura	Rana esculenta complex	Pelophylax lessonae/ridibunda	male	6.75	Rana esculenta complex (ridibunda, lessonae, and esculenta, the hybrid frog species) change body size within its range in western Poland over 40 years	Phenotypic	In	Climate change	o	N		Rana ridibunda, body length (snout vent length; mm)	size	linear	raw	ratio	2	1975	12	6	17	83.3235294117647	7.40764211910283
uts_00ak	es4603	p121	s156			Tryjanowski 2006, Naturwissenschaften 93: 110-113	Amphibian	Chordata	Amphibia	Anura	Rana esculenta complex	Pelophylax lessonae/ridibunda	male	6.75	Rana esculenta complex (ridibunda, lessonae, and esculenta, the hybrid frog species) change body size within its range in western Poland over 40 years	Phenotypic	In	Climate change	o	N		Rana ridibunda, body length (snout vent length; mm)	size	linear	raw	ratio	2	1976	13	6.5	6	85.6666666666667	2.48327740429199
uts_00al	es4603	p121	s156			Tryjanowski 2006, Naturwissenschaften 93: 110-113	Amphibian	Chordata	Amphibia	Anura	Rana esculenta complex	Pelophylax lessonae/ridibunda	male	6.75	Rana esculenta complex (ridibunda, lessonae, and esculenta, the hybrid frog species) change body size within its range in western Poland over 40 years	Phenotypic	In	Climate change	o	N		Rana ridibunda, body length (snout vent length; mm)	size	linear	raw	ratio	2	1982	19	9.5	5	81.78	2.35414528013912
uts_00am	es4603	p121	s156			Tryjanowski 2006, Naturwissenschaften 93: 110-113	Amphibian	Chordata	Amphibia	Anura	Rana esculenta complex	Pelophylax lessonae/ridibunda	male	6.75	Rana esculenta complex (ridibunda, lessonae, and esculenta, the hybrid frog species) change body size within its range in western Poland over 40 years	Phenotypic	In	Climate change	o	N		Rana ridibunda, body length (snout vent length; mm)	size	linear	raw	ratio	2	1983	20	10	7	86.1	9.08955444452582
uts_00an	es4603	p121	s156			Tryjanowski 2006, Naturwissenschaften 93: 110-113	Amphibian	Chordata	Amphibia	Anura	Rana esculenta complex	Pelophylax lessonae/ridibunda	male	6.75	Rana esculenta complex (ridibunda, lessonae, and esculenta, the hybrid frog species) change body size within its range in western Poland over 40 years	Phenotypic	In	Climate change	o	N		Rana ridibunda, body length (snout vent length; mm)	size	linear	raw	ratio	2	1986	23	11.5	5	81.9	4.53321078265717
uts_00ao	es4603	p121	s156			Tryjanowski 2006, Naturwissenschaften 93: 110-113	Amphibian	Chordata	Amphibia	Anura	Rana esculenta complex	Pelophylax lessonae/ridibunda	male	6.75	Rana esculenta complex (ridibunda, lessonae, and esculenta, the hybrid frog species) change body size within its range in western Poland over 40 years	Phenotypic	In	Climate change	o	N		Rana ridibunda, body length (snout vent length; mm)	size	linear	raw	ratio	2	1987	24	12	8	79.375	6.84392326916994
uts_00ap	es4603	p121	s156			Tryjanowski 2006, Naturwissenschaften 93: 110-113	Amphibian	Chordata	Amphibia	Anura	Rana esculenta complex	Pelophylax lessonae/ridibunda	male	6.75	Rana esculenta complex (ridibunda, lessonae, and esculenta, the hybrid frog species) change body size within its range in western Poland over 40 years	Phenotypic	In	Climate change	o	N		Rana ridibunda, body length (snout vent length; mm)	size	linear	raw	ratio	2	1988	25	12.5	10	83.06	8.34628327127988
uts_00aq	es4603	p121	s156			Tryjanowski 2006, Naturwissenschaften 93: 110-113	Amphibian	Chordata	Amphibia	Anura	Rana esculenta complex	Pelophylax lessonae/ridibunda	male	6.75	Rana esculenta complex (ridibunda, lessonae, and esculenta, the hybrid frog species) change body size within its range in western Poland over 40 years	Phenotypic	In	Climate change	o	N		Rana ridibunda, body length (snout vent length; mm)	size	linear	raw	ratio	2	1989	26	13	9	82.5	7.71362431027076
uts_00ar	es4603	p121	s156			Tryjanowski 2006, Naturwissenschaften 93: 110-113	Amphibian	Chordata	Amphibia	Anura	Rana esculenta complex	Pelophylax lessonae/ridibunda	male	6.75	Rana esculenta complex (ridibunda, lessonae, and esculenta, the hybrid frog species) change body size within its range in western Poland over 40 years	Phenotypic	In	Climate change	o	N		Rana ridibunda, body length (snout vent length; mm)	size	linear	raw	ratio	2	1991	28	14	3	75.3333333333333	3.21455025366441
uts_00as	es4603	p121	s156			Tryjanowski 2006, Naturwissenschaften 93: 110-113	Amphibian	Chordata	Amphibia	Anura	Rana esculenta complex	Pelophylax lessonae/ridibunda	male	6.75	Rana esculenta complex (ridibunda, lessonae, and esculenta, the hybrid frog species) change body size within its range in western Poland over 40 years	Phenotypic	In	Climate change	o	N		Rana ridibunda, body length (snout vent length; mm)	size	linear	raw	ratio	2	1992	29	14.5	7	88.0142857142857	6.35149026382209
uts_00at	es4603	p121	s156			Tryjanowski 2006, Naturwissenschaften 93: 110-113	Amphibian	Chordata	Amphibia	Anura	Rana esculenta complex	Pelophylax lessonae/ridibunda	male	6.75	Rana esculenta complex (ridibunda, lessonae, and esculenta, the hybrid frog species) change body size within its range in western Poland over 40 years	Phenotypic	In	Climate change	o	N		Rana ridibunda, body length (snout vent length; mm)	size	linear	raw	ratio	2	1993	30	15	7	77.8571428571429	6.17599037749068
uts_00au	es4603	p121	s156			Tryjanowski 2006, Naturwissenschaften 93: 110-113	Amphibian	Chordata	Amphibia	Anura	Rana esculenta complex	Pelophylax lessonae/ridibunda	male	6.75	Rana esculenta complex (ridibunda, lessonae, and esculenta, the hybrid frog species) change body size within its range in western Poland over 40 years	Phenotypic	In	Climate change	o	N		Rana ridibunda, body length (snout vent length; mm)	size	linear	raw	ratio	2	1994	31	15.5	33	83.030303030303	5.20657546092468
uts_00av	es4603	p121	s156			Tryjanowski 2006, Naturwissenschaften 93: 110-113	Amphibian	Chordata	Amphibia	Anura	Rana esculenta complex	Pelophylax lessonae/ridibunda	male	6.75	Rana esculenta complex (ridibunda, lessonae, and esculenta, the hybrid frog species) change body size within its range in western Poland over 40 years	Phenotypic	In	Climate change	o	N		Rana ridibunda, body length (snout vent length; mm)	size	linear	raw	ratio	2	1995	32	16	7	84.5428571428571	9.17021576315728
uts_00aw	es4603	p121	s156			Tryjanowski 2006, Naturwissenschaften 93: 110-113	Amphibian	Chordata	Amphibia	Anura	Rana esculenta complex	Pelophylax lessonae/ridibunda	male	6.75	Rana esculenta complex (ridibunda, lessonae, and esculenta, the hybrid frog species) change body size within its range in western Poland over 40 years	Phenotypic	In	Climate change	o	N		Rana ridibunda, body length (snout vent length; mm)	size	linear	raw	ratio	2	2000	37	18.5	14	82.2857142857143	7.15142343473363
uts_00ax	es4603	p121	s156			Tryjanowski 2006, Naturwissenschaften 93: 110-113	Amphibian	Chordata	Amphibia	Anura	Rana esculenta complex	Pelophylax lessonae/ridibunda	male	6.75	Rana esculenta complex (ridibunda, lessonae, and esculenta, the hybrid frog species) change body size within its range in western Poland over 40 years	Phenotypic	In	Climate change	o	N		Rana ridibunda, body length (snout vent length; mm)	size	linear	raw	ratio	2	2002	39	19.5	4	83.25	2.3629078131263
uts_00ay	es4583	p059	s095			Kanuscak 2004, Oecologia 141: 158-163	Bird	Chordata	Aves	Passeriformes	Locustella fluviatilis	Locustella fluviatilis	male		Locustella fluviatilis (river warbler) monitored in western Slovakia over 15 years	Phenotypic	In	Other	o	N		wing length	othermorphology	linear	raw	ratio	2	1988	0	0	16	75.25	2.17562251627743
uts_00az	es4583	p059	s095			Kanuscak 2004, Oecologia 141: 158-163	Bird	Chordata	Aves	Passeriformes	Locustella fluviatilis	Locustella fluviatilis	male		Locustella fluviatilis (river warbler) monitored in western Slovakia over 15 years	Phenotypic	In	Other	o	N		wing length	othermorphology	linear	raw	ratio	2	1989	1	0.5	74	75.0945945945946	2.27655663390289
uts_00b0	es4583	p059	s095			Kanuscak 2004, Oecologia 141: 158-163	Bird	Chordata	Aves	Passeriformes	Locustella fluviatilis	Locustella fluviatilis	male		Locustella fluviatilis (river warbler) monitored in western Slovakia over 15 years	Phenotypic	In	Other	o	N		wing length	othermorphology	linear	raw	ratio	2	1990	2	1	72	74.8194444444444	1.77086267581313
uts_00b1	es4583	p059	s095			Kanuscak 2004, Oecologia 141: 158-163	Bird	Chordata	Aves	Passeriformes	Locustella fluviatilis	Locustella fluviatilis	male		Locustella fluviatilis (river warbler) monitored in western Slovakia over 15 years	Phenotypic	In	Other	o	N		wing length	othermorphology	linear	raw	ratio	2	1991	3	1.5	90	75.0777777777778	1.88565118712351
uts_00b2	es4583	p059	s095			Kanuscak 2004, Oecologia 141: 158-163	Bird	Chordata	Aves	Passeriformes	Locustella fluviatilis	Locustella fluviatilis	male		Locustella fluviatilis (river warbler) monitored in western Slovakia over 15 years	Phenotypic	In	Other	o	N		wing length	othermorphology	linear	raw	ratio	2	1992	4	2	57	75.2456140350877	1.94826572837762
uts_00b3	es4583	p059	s095			Kanuscak 2004, Oecologia 141: 158-163	Bird	Chordata	Aves	Passeriformes	Locustella fluviatilis	Locustella fluviatilis	male		Locustella fluviatilis (river warbler) monitored in western Slovakia over 15 years	Phenotypic	In	Other	o	N		wing length	othermorphology	linear	raw	ratio	2	1993	5	2.5	69	75.0289855072464	1.87844596669355
uts_00b4	es4583	p059	s095			Kanuscak 2004, Oecologia 141: 158-163	Bird	Chordata	Aves	Passeriformes	Locustella fluviatilis	Locustella fluviatilis	male		Locustella fluviatilis (river warbler) monitored in western Slovakia over 15 years	Phenotypic	In	Other	o	N		wing length	othermorphology	linear	raw	ratio	2	1994	6	3	68	74.7941176470588	1.82486003167528
uts_00b5	es4583	p059	s095			Kanuscak 2004, Oecologia 141: 158-163	Bird	Chordata	Aves	Passeriformes	Locustella fluviatilis	Locustella fluviatilis	male		Locustella fluviatilis (river warbler) monitored in western Slovakia over 15 years	Phenotypic	In	Other	o	N		wing length	othermorphology	linear	raw	ratio	2	1995	7	3.5	43	74.6744186046512	2.30652212146096
uts_00b6	es4583	p059	s095			Kanuscak 2004, Oecologia 141: 158-163	Bird	Chordata	Aves	Passeriformes	Locustella fluviatilis	Locustella fluviatilis	male		Locustella fluviatilis (river warbler) monitored in western Slovakia over 15 years	Phenotypic	In	Other	o	N		wing length	othermorphology	linear	raw	ratio	2	1996	8	4	52	74.25	1.97905701450632
uts_00b7	es4583	p059	s095			Kanuscak 2004, Oecologia 141: 158-163	Bird	Chordata	Aves	Passeriformes	Locustella fluviatilis	Locustella fluviatilis	male		Locustella fluviatilis (river warbler) monitored in western Slovakia over 15 years	Phenotypic	In	Other	o	N		wing length	othermorphology	linear	raw	ratio	2	1997	9	4.5	39	74.7692307692308	2.12084315980736
uts_00b8	es4583	p059	s095			Kanuscak 2004, Oecologia 141: 158-163	Bird	Chordata	Aves	Passeriformes	Locustella fluviatilis	Locustella fluviatilis	male		Locustella fluviatilis (river warbler) monitored in western Slovakia over 15 years	Phenotypic	In	Other	o	N		wing length	othermorphology	linear	raw	ratio	2	1998	10	5	67	75.3880597014925	2.35459076982631
uts_00b9	es4583	p059	s095			Kanuscak 2004, Oecologia 141: 158-163	Bird	Chordata	Aves	Passeriformes	Locustella fluviatilis	Locustella fluviatilis	male		Locustella fluviatilis (river warbler) monitored in western Slovakia over 15 years	Phenotypic	In	Other	o	N		wing length	othermorphology	linear	raw	ratio	2	1999	11	5.5	56	74.9107142857143	1.69787873765836
uts_00ba	es4583	p059	s095			Kanuscak 2004, Oecologia 141: 158-163	Bird	Chordata	Aves	Passeriformes	Locustella fluviatilis	Locustella fluviatilis	male		Locustella fluviatilis (river warbler) monitored in western Slovakia over 15 years	Phenotypic	In	Other	o	N		wing length	othermorphology	linear	raw	ratio	2	2000	12	6	80	74.6625	2.00596420832064
uts_00bb	es4583	p059	s095			Kanuscak 2004, Oecologia 141: 158-163	Bird	Chordata	Aves	Passeriformes	Locustella fluviatilis	Locustella fluviatilis	male		Locustella fluviatilis (river warbler) monitored in western Slovakia over 15 years	Phenotypic	In	Other	o	N		wing length	othermorphology	linear	raw	ratio	2	2001	13	6.5	71	74.7464788732394	1.76245210560387
uts_00bc	es4583	p059	s095			Kanuscak 2004, Oecologia 141: 158-163	Bird	Chordata	Aves	Passeriformes	Locustella fluviatilis	Locustella fluviatilis	male		Locustella fluviatilis (river warbler) monitored in western Slovakia over 15 years	Phenotypic	In	Other	o	N		wing length	othermorphology	linear	raw	ratio	2	2002	14	7	153	74.6928104575163	2.31778321312585
uts_00bd	es4583	p059	s095			Kanuscak 2004, Oecologia 141: 158-163	Bird	Chordata	Aves	Passeriformes	Locustella fluviatilis	Locustella fluviatilis	male		Locustella fluviatilis (river warbler) monitored in western Slovakia over 15 years	Phenotypic	In	Other	o	N		wing length	othermorphology	linear	raw	ratio	2	2003	15	7.5	22	74.8636363636364	2.39633558635354
uts_00be	es4586	p059	s095			Kanuscak 2004, Oecologia 141: 158-163	Bird	Chordata	Aves	Passeriformes	Locustella fluviatilis	Locustella fluviatilis	male		Locustella fluviatilis (river warbler) monitored in western Slovakia over 15 years	Phenotypic	In	Other	o	N		tail length	othermorphology	linear	raw	ratio	2	1988	0	0	16	61.5333333333333	1.59761727343588
uts_00bf	es4586	p059	s095			Kanuscak 2004, Oecologia 141: 158-163	Bird	Chordata	Aves	Passeriformes	Locustella fluviatilis	Locustella fluviatilis	male		Locustella fluviatilis (river warbler) monitored in western Slovakia over 15 years	Phenotypic	In	Other	o	N		tail length	othermorphology	linear	raw	ratio	2	1989	1	0.5	74	60.3287671232877	2.1347312771332
uts_00bg	es4586	p059	s095			Kanuscak 2004, Oecologia 141: 158-163	Bird	Chordata	Aves	Passeriformes	Locustella fluviatilis	Locustella fluviatilis	male		Locustella fluviatilis (river warbler) monitored in western Slovakia over 15 years	Phenotypic	In	Other	o	N		tail length	othermorphology	linear	raw	ratio	2	1990	2	1	72	60.4507042253521	1.93308585571192
uts_00bh	es4586	p059	s095			Kanuscak 2004, Oecologia 141: 158-163	Bird	Chordata	Aves	Passeriformes	Locustella fluviatilis	Locustella fluviatilis	male		Locustella fluviatilis (river warbler) monitored in western Slovakia over 15 years	Phenotypic	In	Other	o	N		tail length	othermorphology	linear	raw	ratio	2	1991	3	1.5	90	59.8705882352941	1.61678866962899
uts_00bi	es4586	p059	s095			Kanuscak 2004, Oecologia 141: 158-163	Bird	Chordata	Aves	Passeriformes	Locustella fluviatilis	Locustella fluviatilis	male		Locustella fluviatilis (river warbler) monitored in western Slovakia over 15 years	Phenotypic	In	Other	o	N		tail length	othermorphology	linear	raw	ratio	2	1992	4	2	57	58.4821428571429	1.68405432247263
uts_00bj	es4586	p059	s095			Kanuscak 2004, Oecologia 141: 158-163	Bird	Chordata	Aves	Passeriformes	Locustella fluviatilis	Locustella fluviatilis	male		Locustella fluviatilis (river warbler) monitored in western Slovakia over 15 years	Phenotypic	In	Other	o	N		tail length	othermorphology	linear	raw	ratio	2	1993	5	2.5	69	58.8529411764706	2.0242168626251
uts_00bk	es4586	p059	s095			Kanuscak 2004, Oecologia 141: 158-163	Bird	Chordata	Aves	Passeriformes	Locustella fluviatilis	Locustella fluviatilis	male		Locustella fluviatilis (river warbler) monitored in western Slovakia over 15 years	Phenotypic	In	Other	o	N		tail length	othermorphology	linear	raw	ratio	2	1994	6	3	68	58.7424242424242	1.72145382261718
uts_00bl	es4586	p059	s095			Kanuscak 2004, Oecologia 141: 158-163	Bird	Chordata	Aves	Passeriformes	Locustella fluviatilis	Locustella fluviatilis	male		Locustella fluviatilis (river warbler) monitored in western Slovakia over 15 years	Phenotypic	In	Other	o	N		tail length	othermorphology	linear	raw	ratio	2	1995	7	3.5	43	58.5714285714286	2.03796715001236
uts_00bm	es4586	p059	s095			Kanuscak 2004, Oecologia 141: 158-163	Bird	Chordata	Aves	Passeriformes	Locustella fluviatilis	Locustella fluviatilis	male		Locustella fluviatilis (river warbler) monitored in western Slovakia over 15 years	Phenotypic	In	Other	o	N		tail length	othermorphology	linear	raw	ratio	2	1996	8	4	52	58.5384615384615	1.85198926924359
uts_00bn	es4586	p059	s095			Kanuscak 2004, Oecologia 141: 158-163	Bird	Chordata	Aves	Passeriformes	Locustella fluviatilis	Locustella fluviatilis	male		Locustella fluviatilis (river warbler) monitored in western Slovakia over 15 years	Phenotypic	In	Other	o	N		tail length	othermorphology	linear	raw	ratio	2	1997	9	4.5	39	58.6578947368421	2.14698173797887
uts_00bo	es4586	p059	s095			Kanuscak 2004, Oecologia 141: 158-163	Bird	Chordata	Aves	Passeriformes	Locustella fluviatilis	Locustella fluviatilis	male		Locustella fluviatilis (river warbler) monitored in western Slovakia over 15 years	Phenotypic	In	Other	o	N		tail length	othermorphology	linear	raw	ratio	2	1998	10	5	67	59.6153846153846	2.21988391934911
uts_00bp	es4586	p059	s095			Kanuscak 2004, Oecologia 141: 158-163	Bird	Chordata	Aves	Passeriformes	Locustella fluviatilis	Locustella fluviatilis	male		Locustella fluviatilis (river warbler) monitored in western Slovakia over 15 years	Phenotypic	In	Other	o	N		tail length	othermorphology	linear	raw	ratio	2	1999	11	5.5	56	58.6415094339623	1.81970347988807
uts_00bq	es4586	p059	s095			Kanuscak 2004, Oecologia 141: 158-163	Bird	Chordata	Aves	Passeriformes	Locustella fluviatilis	Locustella fluviatilis	male		Locustella fluviatilis (river warbler) monitored in western Slovakia over 15 years	Phenotypic	In	Other	o	N		tail length	othermorphology	linear	raw	ratio	2	2000	12	6	80	58.9871794871795	1.82688145140727
uts_00br	es4586	p059	s095			Kanuscak 2004, Oecologia 141: 158-163	Bird	Chordata	Aves	Passeriformes	Locustella fluviatilis	Locustella fluviatilis	male		Locustella fluviatilis (river warbler) monitored in western Slovakia over 15 years	Phenotypic	In	Other	o	N		tail length	othermorphology	linear	raw	ratio	2	2001	13	6.5	71	59.2142857142857	1.66718418466287
uts_00bs	es4586	p059	s095			Kanuscak 2004, Oecologia 141: 158-163	Bird	Chordata	Aves	Passeriformes	Locustella fluviatilis	Locustella fluviatilis	male		Locustella fluviatilis (river warbler) monitored in western Slovakia over 15 years	Phenotypic	In	Other	o	N		tail length	othermorphology	linear	raw	ratio	2	2002	14	7	153	60.2167832167832	2.72220876593811
uts_00bt	es4586	p059	s095			Kanuscak 2004, Oecologia 141: 158-163	Bird	Chordata	Aves	Passeriformes	Locustella fluviatilis	Locustella fluviatilis	male		Locustella fluviatilis (river warbler) monitored in western Slovakia over 15 years	Phenotypic	In	Other	o	N		tail length	othermorphology	linear	raw	ratio	2	2003	15	7.5	22	59.8636363636364	2.14466013614447
uts_00bu	es4584	p059	s095			Kanuscak 2004, Oecologia 141: 158-163	Bird	Chordata	Aves	Passeriformes	Locustella fluviatilis	Locustella fluviatilis	male		Locustella fluviatilis (river warbler) monitored in western Slovakia over 15 years	Phenotypic	In	Other	o	N		tarsus length	othermorphology	linear	raw	ratio	2	1988	0	0	16	24.51875	0.638977047057549
uts_00bv	es4584	p059	s095			Kanuscak 2004, Oecologia 141: 158-163	Bird	Chordata	Aves	Passeriformes	Locustella fluviatilis	Locustella fluviatilis	male		Locustella fluviatilis (river warbler) monitored in western Slovakia over 15 years	Phenotypic	In	Other	o	N		tarsus length	othermorphology	linear	raw	ratio	2	1989	1	0.5	74	24.75	0.589926858712265
uts_00bw	es4584	p059	s095			Kanuscak 2004, Oecologia 141: 158-163	Bird	Chordata	Aves	Passeriformes	Locustella fluviatilis	Locustella fluviatilis	male		Locustella fluviatilis (river warbler) monitored in western Slovakia over 15 years	Phenotypic	In	Other	o	N		tarsus length	othermorphology	linear	raw	ratio	2	1990	2	1	72	24.5958333333333	0.660225633646395
uts_00bx	es4584	p059	s095			Kanuscak 2004, Oecologia 141: 158-163	Bird	Chordata	Aves	Passeriformes	Locustella fluviatilis	Locustella fluviatilis	male		Locustella fluviatilis (river warbler) monitored in western Slovakia over 15 years	Phenotypic	In	Other	o	N		tarsus length	othermorphology	linear	raw	ratio	2	1991	3	1.5	90	24.6088888888889	0.53477800591085
uts_00by	es4584	p059	s095			Kanuscak 2004, Oecologia 141: 158-163	Bird	Chordata	Aves	Passeriformes	Locustella fluviatilis	Locustella fluviatilis	male		Locustella fluviatilis (river warbler) monitored in western Slovakia over 15 years	Phenotypic	In	Other	o	N		tarsus length	othermorphology	linear	raw	ratio	2	1992	4	2	57	24.5491228070175	0.627102978276844
uts_00bz	es4584	p059	s095			Kanuscak 2004, Oecologia 141: 158-163	Bird	Chordata	Aves	Passeriformes	Locustella fluviatilis	Locustella fluviatilis	male		Locustella fluviatilis (river warbler) monitored in western Slovakia over 15 years	Phenotypic	In	Other	o	N		tarsus length	othermorphology	linear	raw	ratio	2	1993	5	2.5	69	24.5405797101449	0.591935718037503
uts_00c0	es4584	p059	s095			Kanuscak 2004, Oecologia 141: 158-163	Bird	Chordata	Aves	Passeriformes	Locustella fluviatilis	Locustella fluviatilis	male		Locustella fluviatilis (river warbler) monitored in western Slovakia over 15 years	Phenotypic	In	Other	o	N		tarsus length	othermorphology	linear	raw	ratio	2	1994	6	3	68	24.5882352941176	0.659834762618312
uts_00c1	es4584	p059	s095			Kanuscak 2004, Oecologia 141: 158-163	Bird	Chordata	Aves	Passeriformes	Locustella fluviatilis	Locustella fluviatilis	male		Locustella fluviatilis (river warbler) monitored in western Slovakia over 15 years	Phenotypic	In	Other	o	N		tarsus length	othermorphology	linear	raw	ratio	2	1995	7	3.5	43	24.6325581395349	0.589479564746389
uts_00c2	es4584	p059	s095			Kanuscak 2004, Oecologia 141: 158-163	Bird	Chordata	Aves	Passeriformes	Locustella fluviatilis	Locustella fluviatilis	male		Locustella fluviatilis (river warbler) monitored in western Slovakia over 15 years	Phenotypic	In	Other	o	N		tarsus length	othermorphology	linear	raw	ratio	2	1996	8	4	52	24.5596153846154	0.629739944889968
uts_00c3	es4584	p059	s095			Kanuscak 2004, Oecologia 141: 158-163	Bird	Chordata	Aves	Passeriformes	Locustella fluviatilis	Locustella fluviatilis	male		Locustella fluviatilis (river warbler) monitored in western Slovakia over 15 years	Phenotypic	In	Other	o	N		tarsus length	othermorphology	linear	raw	ratio	2	1997	9	4.5	39	24.5692307692308	0.64078646010144
uts_00c4	es4584	p059	s095			Kanuscak 2004, Oecologia 141: 158-163	Bird	Chordata	Aves	Passeriformes	Locustella fluviatilis	Locustella fluviatilis	male		Locustella fluviatilis (river warbler) monitored in western Slovakia over 15 years	Phenotypic	In	Other	o	N		tarsus length	othermorphology	linear	raw	ratio	2	1998	10	5	67	24.7328358208955	0.655602443212102
uts_00c5	es4584	p059	s095			Kanuscak 2004, Oecologia 141: 158-163	Bird	Chordata	Aves	Passeriformes	Locustella fluviatilis	Locustella fluviatilis	male		Locustella fluviatilis (river warbler) monitored in western Slovakia over 15 years	Phenotypic	In	Other	o	N		tarsus length	othermorphology	linear	raw	ratio	2	1999	11	5.5	56	24.625	0.721677339133117
uts_00c6	es4584	p059	s095			Kanuscak 2004, Oecologia 141: 158-163	Bird	Chordata	Aves	Passeriformes	Locustella fluviatilis	Locustella fluviatilis	male		Locustella fluviatilis (river warbler) monitored in western Slovakia over 15 years	Phenotypic	In	Other	o	N		tarsus length	othermorphology	linear	raw	ratio	2	2000	12	6	80	24.78125	0.527975294301238
uts_00c7	es4584	p059	s095			Kanuscak 2004, Oecologia 141: 158-163	Bird	Chordata	Aves	Passeriformes	Locustella fluviatilis	Locustella fluviatilis	male		Locustella fluviatilis (river warbler) monitored in western Slovakia over 15 years	Phenotypic	In	Other	o	N		tarsus length	othermorphology	linear	raw	ratio	2	2001	13	6.5	71	24.7957746478873	0.640632861143321
uts_00c8	es4584	p059	s095			Kanuscak 2004, Oecologia 141: 158-163	Bird	Chordata	Aves	Passeriformes	Locustella fluviatilis	Locustella fluviatilis	male		Locustella fluviatilis (river warbler) monitored in western Slovakia over 15 years	Phenotypic	In	Other	o	N		tarsus length	othermorphology	linear	raw	ratio	2	2002	14	7	153	24.7752212389381	0.599483553546621
uts_00c9	es4584	p059	s095			Kanuscak 2004, Oecologia 141: 158-163	Bird	Chordata	Aves	Passeriformes	Locustella fluviatilis	Locustella fluviatilis	male		Locustella fluviatilis (river warbler) monitored in western Slovakia over 15 years	Phenotypic	In	Other	o	N		tarsus length	othermorphology	linear	raw	ratio	2	2003	15	7.5	22	24.7045454545455	0.639551384977007
uts_00ca	es4585	p059	s095			Kanuscak 2004, Oecologia 141: 158-163	Bird	Chordata	Aves	Passeriformes	Locustella fluviatilis	Locustella fluviatilis	male		Locustella fluviatilis (river warbler) monitored in western Slovakia over 15 years	Phenotypic	In	Other	o	N		bill length	othermorphology	linear	raw	ratio	2	1988	0	0	16	12.01875	0.47779877214859
uts_00cb	es4585	p059	s095			Kanuscak 2004, Oecologia 141: 158-163	Bird	Chordata	Aves	Passeriformes	Locustella fluviatilis	Locustella fluviatilis	male		Locustella fluviatilis (river warbler) monitored in western Slovakia over 15 years	Phenotypic	In	Other	o	N		bill length	othermorphology	linear	raw	ratio	2	1989	1	0.5	74	12.0459459459459	0.527903371499828
uts_00cc	es4585	p059	s095			Kanuscak 2004, Oecologia 141: 158-163	Bird	Chordata	Aves	Passeriformes	Locustella fluviatilis	Locustella fluviatilis	male		Locustella fluviatilis (river warbler) monitored in western Slovakia over 15 years	Phenotypic	In	Other	o	N		bill length	othermorphology	linear	raw	ratio	2	1990	2	1	72	11.8605633802817	0.549149699402657
uts_00cd	es4585	p059	s095			Kanuscak 2004, Oecologia 141: 158-163	Bird	Chordata	Aves	Passeriformes	Locustella fluviatilis	Locustella fluviatilis	male		Locustella fluviatilis (river warbler) monitored in western Slovakia over 15 years	Phenotypic	In	Other	o	N		bill length	othermorphology	linear	raw	ratio	2	1991	3	1.5	90	11.8988888888889	0.519830232539155
uts_00ce	es4585	p059	s095			Kanuscak 2004, Oecologia 141: 158-163	Bird	Chordata	Aves	Passeriformes	Locustella fluviatilis	Locustella fluviatilis	male		Locustella fluviatilis (river warbler) monitored in western Slovakia over 15 years	Phenotypic	In	Other	o	N		bill length	othermorphology	linear	raw	ratio	2	1992	4	2	57	11.8210526315789	0.468941376973343
uts_00cf	es4585	p059	s095			Kanuscak 2004, Oecologia 141: 158-163	Bird	Chordata	Aves	Passeriformes	Locustella fluviatilis	Locustella fluviatilis	male		Locustella fluviatilis (river warbler) monitored in western Slovakia over 15 years	Phenotypic	In	Other	o	N		bill length	othermorphology	linear	raw	ratio	2	1993	5	2.5	69	11.7420289855072	0.456136524035511
uts_00cg	es4585	p059	s095			Kanuscak 2004, Oecologia 141: 158-163	Bird	Chordata	Aves	Passeriformes	Locustella fluviatilis	Locustella fluviatilis	male		Locustella fluviatilis (river warbler) monitored in western Slovakia over 15 years	Phenotypic	In	Other	o	N		bill length	othermorphology	linear	raw	ratio	2	1994	6	3	68	11.9882352941176	0.425152970456498
uts_00ch	es4585	p059	s095			Kanuscak 2004, Oecologia 141: 158-163	Bird	Chordata	Aves	Passeriformes	Locustella fluviatilis	Locustella fluviatilis	male		Locustella fluviatilis (river warbler) monitored in western Slovakia over 15 years	Phenotypic	In	Other	o	N		bill length	othermorphology	linear	raw	ratio	2	1995	7	3.5	43	12.0441860465116	0.460487487851083
uts_00ci	es4585	p059	s095			Kanuscak 2004, Oecologia 141: 158-163	Bird	Chordata	Aves	Passeriformes	Locustella fluviatilis	Locustella fluviatilis	male		Locustella fluviatilis (river warbler) monitored in western Slovakia over 15 years	Phenotypic	In	Other	o	N		bill length	othermorphology	linear	raw	ratio	2	1996	8	4	52	11.7961538461538	0.478544172346632
uts_00cj	es4585	p059	s095			Kanuscak 2004, Oecologia 141: 158-163	Bird	Chordata	Aves	Passeriformes	Locustella fluviatilis	Locustella fluviatilis	male		Locustella fluviatilis (river warbler) monitored in western Slovakia over 15 years	Phenotypic	In	Other	o	N		bill length	othermorphology	linear	raw	ratio	2	1997	9	4.5	39	11.9923076923077	0.571878076527641
uts_00ck	es4585	p059	s095			Kanuscak 2004, Oecologia 141: 158-163	Bird	Chordata	Aves	Passeriformes	Locustella fluviatilis	Locustella fluviatilis	male		Locustella fluviatilis (river warbler) monitored in western Slovakia over 15 years	Phenotypic	In	Other	o	N		bill length	othermorphology	linear	raw	ratio	2	1998	10	5	67	11.8850746268657	0.442189364119544
uts_00cl	es4585	p059	s095			Kanuscak 2004, Oecologia 141: 158-163	Bird	Chordata	Aves	Passeriformes	Locustella fluviatilis	Locustella fluviatilis	male		Locustella fluviatilis (river warbler) monitored in western Slovakia over 15 years	Phenotypic	In	Other	o	N		bill length	othermorphology	linear	raw	ratio	2	1999	11	5.5	56	12	0.485798312059773
uts_00cm	es4585	p059	s095			Kanuscak 2004, Oecologia 141: 158-163	Bird	Chordata	Aves	Passeriformes	Locustella fluviatilis	Locustella fluviatilis	male		Locustella fluviatilis (river warbler) monitored in western Slovakia over 15 years	Phenotypic	In	Other	o	N		bill length	othermorphology	linear	raw	ratio	2	2000	12	6	80	11.89625	0.432374588534232
uts_00cn	es4585	p059	s095			Kanuscak 2004, Oecologia 141: 158-163	Bird	Chordata	Aves	Passeriformes	Locustella fluviatilis	Locustella fluviatilis	male		Locustella fluviatilis (river warbler) monitored in western Slovakia over 15 years	Phenotypic	In	Other	o	N		bill length	othermorphology	linear	raw	ratio	2	2001	13	6.5	71	11.8352112676056	0.540131886420652
uts_00co	es4585	p059	s095			Kanuscak 2004, Oecologia 141: 158-163	Bird	Chordata	Aves	Passeriformes	Locustella fluviatilis	Locustella fluviatilis	male		Locustella fluviatilis (river warbler) monitored in western Slovakia over 15 years	Phenotypic	In	Other	o	N		bill length	othermorphology	linear	raw	ratio	2	2002	14	7	153	11.7513157894737	0.551216216048682
uts_00cp	es4585	p059	s095			Kanuscak 2004, Oecologia 141: 158-163	Bird	Chordata	Aves	Passeriformes	Locustella fluviatilis	Locustella fluviatilis	male		Locustella fluviatilis (river warbler) monitored in western Slovakia over 15 years	Phenotypic	In	Other	o	N		bill length	othermorphology	linear	raw	ratio	2	2003	15	7.5	22	11.7590909090909	0.403153156421311
uts_00cq	es4587	p059	s095			Kanuscak 2004, Oecologia 141: 158-163	Bird	Chordata	Aves	Passeriformes	Locustella fluviatilis	Locustella fluviatilis	male		Locustella fluviatilis (river warbler) monitored in western Slovakia over 15 years	Phenotypic	In	Other	o	N		body mass	size	cube (3D)	raw	ratio	2	1988	0	0	16	19.3125	1.12361025271221
uts_00cr	es4587	p059	s095			Kanuscak 2004, Oecologia 141: 158-163	Bird	Chordata	Aves	Passeriformes	Locustella fluviatilis	Locustella fluviatilis	male		Locustella fluviatilis (river warbler) monitored in western Slovakia over 15 years	Phenotypic	In	Other	o	N		body mass	size	cube (3D)	raw	ratio	2	1989	1	0.5	74	19.1418918918919	1.2289885313014
uts_00cs	es4587	p059	s095			Kanuscak 2004, Oecologia 141: 158-163	Bird	Chordata	Aves	Passeriformes	Locustella fluviatilis	Locustella fluviatilis	male		Locustella fluviatilis (river warbler) monitored in western Slovakia over 15 years	Phenotypic	In	Other	o	N		body mass	size	cube (3D)	raw	ratio	2	1990	2	1	72	19.5347222222222	1.08227196111194
uts_00ct	es4587	p059	s095			Kanuscak 2004, Oecologia 141: 158-163	Bird	Chordata	Aves	Passeriformes	Locustella fluviatilis	Locustella fluviatilis	male		Locustella fluviatilis (river warbler) monitored in western Slovakia over 15 years	Phenotypic	In	Other	o	N		body mass	size	cube (3D)	raw	ratio	2	1991	3	1.5	90	19.65	1.03166169004021
uts_00cu	es4587	p059	s095			Kanuscak 2004, Oecologia 141: 158-163	Bird	Chordata	Aves	Passeriformes	Locustella fluviatilis	Locustella fluviatilis	male		Locustella fluviatilis (river warbler) monitored in western Slovakia over 15 years	Phenotypic	In	Other	o	N		body mass	size	cube (3D)	raw	ratio	2	1992	4	2	57	19.4298245614035	0.927932593049256
uts_00cv	es4587	p059	s095			Kanuscak 2004, Oecologia 141: 158-163	Bird	Chordata	Aves	Passeriformes	Locustella fluviatilis	Locustella fluviatilis	male		Locustella fluviatilis (river warbler) monitored in western Slovakia over 15 years	Phenotypic	In	Other	o	N		body mass	size	cube (3D)	raw	ratio	2	1993	5	2.5	69	19.4130434782609	0.915377299818496
uts_00cw	es4587	p059	s095			Kanuscak 2004, Oecologia 141: 158-163	Bird	Chordata	Aves	Passeriformes	Locustella fluviatilis	Locustella fluviatilis	male		Locustella fluviatilis (river warbler) monitored in western Slovakia over 15 years	Phenotypic	In	Other	o	N		body mass	size	cube (3D)	raw	ratio	2	1994	6	3	68	19.625	1.02351093148323
uts_00cx	es4587	p059	s095			Kanuscak 2004, Oecologia 141: 158-163	Bird	Chordata	Aves	Passeriformes	Locustella fluviatilis	Locustella fluviatilis	male		Locustella fluviatilis (river warbler) monitored in western Slovakia over 15 years	Phenotypic	In	Other	o	N		body mass	size	cube (3D)	raw	ratio	2	1995	7	3.5	43	19.7674418604651	1.07652901896893
uts_00cy	es4587	p059	s095			Kanuscak 2004, Oecologia 141: 158-163	Bird	Chordata	Aves	Passeriformes	Locustella fluviatilis	Locustella fluviatilis	male		Locustella fluviatilis (river warbler) monitored in western Slovakia over 15 years	Phenotypic	In	Other	o	N		body mass	size	cube (3D)	raw	ratio	2	1996	8	4	52	19.9230769230769	0.756570016617937
uts_00cz	es4587	p059	s095			Kanuscak 2004, Oecologia 141: 158-163	Bird	Chordata	Aves	Passeriformes	Locustella fluviatilis	Locustella fluviatilis	male		Locustella fluviatilis (river warbler) monitored in western Slovakia over 15 years	Phenotypic	In	Other	o	N		body mass	size	cube (3D)	raw	ratio	2	1997	9	4.5	39	19.7435897435897	0.938025606146629
uts_00d0	es4587	p059	s095			Kanuscak 2004, Oecologia 141: 158-163	Bird	Chordata	Aves	Passeriformes	Locustella fluviatilis	Locustella fluviatilis	male		Locustella fluviatilis (river warbler) monitored in western Slovakia over 15 years	Phenotypic	In	Other	o	N		body mass	size	cube (3D)	raw	ratio	2	1998	10	5	67	20.0522388059701	1.00050869015584
uts_00d1	es4587	p059	s095			Kanuscak 2004, Oecologia 141: 158-163	Bird	Chordata	Aves	Passeriformes	Locustella fluviatilis	Locustella fluviatilis	male		Locustella fluviatilis (river warbler) monitored in western Slovakia over 15 years	Phenotypic	In	Other	o	N		body mass	size	cube (3D)	raw	ratio	2	1999	11	5.5	56	20.4107142857143	1.09588960482981
uts_00d2	es4587	p059	s095			Kanuscak 2004, Oecologia 141: 158-163	Bird	Chordata	Aves	Passeriformes	Locustella fluviatilis	Locustella fluviatilis	male		Locustella fluviatilis (river warbler) monitored in western Slovakia over 15 years	Phenotypic	In	Other	o	N		body mass	size	cube (3D)	raw	ratio	2	2000	12	6	80	20.0375	0.837321679485679
uts_00d3	es4587	p059	s095			Kanuscak 2004, Oecologia 141: 158-163	Bird	Chordata	Aves	Passeriformes	Locustella fluviatilis	Locustella fluviatilis	male		Locustella fluviatilis (river warbler) monitored in western Slovakia over 15 years	Phenotypic	In	Other	o	N		body mass	size	cube (3D)	raw	ratio	2	2001	13	6.5	71	19.6971830985915	1.100256052145
uts_00d4	es4587	p059	s095			Kanuscak 2004, Oecologia 141: 158-163	Bird	Chordata	Aves	Passeriformes	Locustella fluviatilis	Locustella fluviatilis	male		Locustella fluviatilis (river warbler) monitored in western Slovakia over 15 years	Phenotypic	In	Other	o	N		body mass	size	cube (3D)	raw	ratio	2	2002	14	7	153	19.6748251748252	0.980907063081938
uts_00d5	es4587	p059	s095			Kanuscak 2004, Oecologia 141: 158-163	Bird	Chordata	Aves	Passeriformes	Locustella fluviatilis	Locustella fluviatilis	male		Locustella fluviatilis (river warbler) monitored in western Slovakia over 15 years	Phenotypic	In	Other	o	N		body mass	size	cube (3D)	raw	ratio	2	2003	15	7.5	22	19.6818181818182	1.15000470542988
uts_00d6	es5036	p143	s230			Haugen 2008, Evolutionary Applications 1:319-335	Fish	Chordata	Actinopteri	Salmoniformes	Salmo trutta	Salmo trutta	mixed	3.024	Salmo trutta (brown trout) monitored for 37 y following fish ladder construction (1966) in River Gudbrandsdalsl�gen, Norway.	Phenotypic	In	Landscape change	n	N		Total length (mm) of upstream migrant adults.	size	linear	raw	ratio	6	1966	0	0	440	720.5	127.6
uts_00d7	es5036	p143	s230			Haugen 2008, Evolutionary Applications 1:319-335	Fish	Chordata	Actinopteri	Salmoniformes	Salmo trutta	Salmo trutta	mixed	3.024	Salmo trutta (brown trout) monitored for 37 y following fish ladder construction (1966) in River Gudbrandsdalsl�gen, Norway.	Phenotypic	In	Landscape change	n	N		Total length (mm) of upstream migrant adults.	size	linear	raw	ratio	6	1967	1	0.166666666666667	356	642.2	130.3
uts_00d8	es5036	p143	s230			Haugen 2008, Evolutionary Applications 1:319-335	Fish	Chordata	Actinopteri	Salmoniformes	Salmo trutta	Salmo trutta	mixed	3.024	Salmo trutta (brown trout) monitored for 37 y following fish ladder construction (1966) in River Gudbrandsdalsl�gen, Norway.	Phenotypic	In	Landscape change	n	N		Total length (mm) of upstream migrant adults.	size	linear	raw	ratio	6	1968	2	0.333333333333333	310	696.9	126.3
uts_00d9	es5036	p143	s230			Haugen 2008, Evolutionary Applications 1:319-335	Fish	Chordata	Actinopteri	Salmoniformes	Salmo trutta	Salmo trutta	mixed	3.024	Salmo trutta (brown trout) monitored for 37 y following fish ladder construction (1966) in River Gudbrandsdalsl�gen, Norway.	Phenotypic	In	Landscape change	n	N		Total length (mm) of upstream migrant adults.	size	linear	raw	ratio	6	1969	3	0.5	199	668.3	131.8
uts_00da	es5036	p143	s230			Haugen 2008, Evolutionary Applications 1:319-335	Fish	Chordata	Actinopteri	Salmoniformes	Salmo trutta	Salmo trutta	mixed	3.024	Salmo trutta (brown trout) monitored for 37 y following fish ladder construction (1966) in River Gudbrandsdalsl�gen, Norway.	Phenotypic	In	Landscape change	n	N		Total length (mm) of upstream migrant adults.	size	linear	raw	ratio	6	1970	4	0.666666666666667	106	703.2	134.6
uts_00db	es5036	p143	s230			Haugen 2008, Evolutionary Applications 1:319-335	Fish	Chordata	Actinopteri	Salmoniformes	Salmo trutta	Salmo trutta	mixed	3.024	Salmo trutta (brown trout) monitored for 37 y following fish ladder construction (1966) in River Gudbrandsdalsl�gen, Norway.	Phenotypic	In	Landscape change	n	N		Total length (mm) of upstream migrant adults.	size	linear	raw	ratio	6	1971	5	0.833333333333333	102	702.7	135.5
uts_00dc	es5036	p143	s230			Haugen 2008, Evolutionary Applications 1:319-335	Fish	Chordata	Actinopteri	Salmoniformes	Salmo trutta	Salmo trutta	mixed	3.024	Salmo trutta (brown trout) monitored for 37 y following fish ladder construction (1966) in River Gudbrandsdalsl�gen, Norway.	Phenotypic	In	Landscape change	n	N		Total length (mm) of upstream migrant adults.	size	linear	raw	ratio	6	1972	6	1	106	657.9	126.1
uts_00dd	es5036	p143	s230			Haugen 2008, Evolutionary Applications 1:319-335	Fish	Chordata	Actinopteri	Salmoniformes	Salmo trutta	Salmo trutta	mixed	3.024	Salmo trutta (brown trout) monitored for 37 y following fish ladder construction (1966) in River Gudbrandsdalsl�gen, Norway.	Phenotypic	In	Landscape change	n	N		Total length (mm) of upstream migrant adults.	size	linear	raw	ratio	6	1973	7	1.16666666666667	176	641	119.1
uts_00de	es5036	p143	s230			Haugen 2008, Evolutionary Applications 1:319-335	Fish	Chordata	Actinopteri	Salmoniformes	Salmo trutta	Salmo trutta	mixed	3.024	Salmo trutta (brown trout) monitored for 37 y following fish ladder construction (1966) in River Gudbrandsdalsl�gen, Norway.	Phenotypic	In	Landscape change	n	N		Total length (mm) of upstream migrant adults.	size	linear	raw	ratio	6	1974	8	1.33333333333333	113	620.3	116.1
uts_00df	es5036	p143	s230			Haugen 2008, Evolutionary Applications 1:319-335	Fish	Chordata	Actinopteri	Salmoniformes	Salmo trutta	Salmo trutta	mixed	3.024	Salmo trutta (brown trout) monitored for 37 y following fish ladder construction (1966) in River Gudbrandsdalsl�gen, Norway.	Phenotypic	In	Landscape change	n	N		Total length (mm) of upstream migrant adults.	size	linear	raw	ratio	6	1975	9	1.5	116	665.1	108.8
uts_00dg	es5036	p143	s230			Haugen 2008, Evolutionary Applications 1:319-335	Fish	Chordata	Actinopteri	Salmoniformes	Salmo trutta	Salmo trutta	mixed	3.024	Salmo trutta (brown trout) monitored for 37 y following fish ladder construction (1966) in River Gudbrandsdalsl�gen, Norway.	Phenotypic	In	Landscape change	n	N		Total length (mm) of upstream migrant adults.	size	linear	raw	ratio	6	1976	10	1.66666666666667	102	683.4	118.5
uts_00dh	es5036	p143	s230			Haugen 2008, Evolutionary Applications 1:319-335	Fish	Chordata	Actinopteri	Salmoniformes	Salmo trutta	Salmo trutta	mixed	3.024	Salmo trutta (brown trout) monitored for 37 y following fish ladder construction (1966) in River Gudbrandsdalsl�gen, Norway.	Phenotypic	In	Landscape change	n	N		Total length (mm) of upstream migrant adults.	size	linear	raw	ratio	6	1977	11	1.83333333333333	53	567.2	143
uts_00di	es5036	p143	s230			Haugen 2008, Evolutionary Applications 1:319-335	Fish	Chordata	Actinopteri	Salmoniformes	Salmo trutta	Salmo trutta	mixed	3.024	Salmo trutta (brown trout) monitored for 37 y following fish ladder construction (1966) in River Gudbrandsdalsl�gen, Norway.	Phenotypic	In	Landscape change	n	N		Total length (mm) of upstream migrant adults.	size	linear	raw	ratio	6	1978	12	2	67	596.6	149.6
uts_00dj	es5036	p143	s230			Haugen 2008, Evolutionary Applications 1:319-335	Fish	Chordata	Actinopteri	Salmoniformes	Salmo trutta	Salmo trutta	mixed	3.024	Salmo trutta (brown trout) monitored for 37 y following fish ladder construction (1966) in River Gudbrandsdalsl�gen, Norway.	Phenotypic	In	Landscape change	n	N		Total length (mm) of upstream migrant adults.	size	linear	raw	ratio	6	1979	13	2.16666666666667	216	634.9	106.6
uts_00dk	es5036	p143	s230			Haugen 2008, Evolutionary Applications 1:319-335	Fish	Chordata	Actinopteri	Salmoniformes	Salmo trutta	Salmo trutta	mixed	3.024	Salmo trutta (brown trout) monitored for 37 y following fish ladder construction (1966) in River Gudbrandsdalsl�gen, Norway.	Phenotypic	In	Landscape change	n	N		Total length (mm) of upstream migrant adults.	size	linear	raw	ratio	6	1980	14	2.33333333333333	103	638.4	127.8
uts_00dl	es5036	p143	s230			Haugen 2008, Evolutionary Applications 1:319-335	Fish	Chordata	Actinopteri	Salmoniformes	Salmo trutta	Salmo trutta	mixed	3.024	Salmo trutta (brown trout) monitored for 37 y following fish ladder construction (1966) in River Gudbrandsdalsl�gen, Norway.	Phenotypic	In	Landscape change	n	N		Total length (mm) of upstream migrant adults.	size	linear	raw	ratio	6	1981	15	2.5	122	643	119.4
uts_00dm	es5036	p143	s230			Haugen 2008, Evolutionary Applications 1:319-335	Fish	Chordata	Actinopteri	Salmoniformes	Salmo trutta	Salmo trutta	mixed	3.024	Salmo trutta (brown trout) monitored for 37 y following fish ladder construction (1966) in River Gudbrandsdalsl�gen, Norway.	Phenotypic	In	Landscape change	n	N		Total length (mm) of upstream migrant adults.	size	linear	raw	ratio	6	1982	16	2.66666666666667	104	632.6	118.2
uts_00dn	es5036	p143	s230			Haugen 2008, Evolutionary Applications 1:319-335	Fish	Chordata	Actinopteri	Salmoniformes	Salmo trutta	Salmo trutta	mixed	3.024	Salmo trutta (brown trout) monitored for 37 y following fish ladder construction (1966) in River Gudbrandsdalsl�gen, Norway.	Phenotypic	In	Landscape change	n	N		Total length (mm) of upstream migrant adults.	size	linear	raw	ratio	6	1983	17	2.83333333333333	132	631.4	115.5
uts_00do	es5036	p143	s230			Haugen 2008, Evolutionary Applications 1:319-335	Fish	Chordata	Actinopteri	Salmoniformes	Salmo trutta	Salmo trutta	mixed	3.024	Salmo trutta (brown trout) monitored for 37 y following fish ladder construction (1966) in River Gudbrandsdalsl�gen, Norway.	Phenotypic	In	Landscape change	n	N		Total length (mm) of upstream migrant adults.	size	linear	raw	ratio	6	1984	18	3	150	653.7	119.9
uts_00dp	es5036	p143	s230			Haugen 2008, Evolutionary Applications 1:319-335	Fish	Chordata	Actinopteri	Salmoniformes	Salmo trutta	Salmo trutta	mixed	3.024	Salmo trutta (brown trout) monitored for 37 y following fish ladder construction (1966) in River Gudbrandsdalsl�gen, Norway.	Phenotypic	In	Landscape change	n	N		Total length (mm) of upstream migrant adults.	size	linear	raw	ratio	6	1985	19	3.16666666666667	199	644	108.4
uts_00dq	es5036	p143	s230			Haugen 2008, Evolutionary Applications 1:319-335	Fish	Chordata	Actinopteri	Salmoniformes	Salmo trutta	Salmo trutta	mixed	3.024	Salmo trutta (brown trout) monitored for 37 y following fish ladder construction (1966) in River Gudbrandsdalsl�gen, Norway.	Phenotypic	In	Landscape change	n	N		Total length (mm) of upstream migrant adults.	size	linear	raw	ratio	6	1986	20	3.33333333333333	119	640.8	104.7
uts_00dr	es5036	p143	s230			Haugen 2008, Evolutionary Applications 1:319-335	Fish	Chordata	Actinopteri	Salmoniformes	Salmo trutta	Salmo trutta	mixed	3.024	Salmo trutta (brown trout) monitored for 37 y following fish ladder construction (1966) in River Gudbrandsdalsl�gen, Norway.	Phenotypic	In	Landscape change	n	N		Total length (mm) of upstream migrant adults.	size	linear	raw	ratio	6	1987	21	3.5	142	672.6	123.5
uts_00ds	es5036	p143	s230			Haugen 2008, Evolutionary Applications 1:319-335	Fish	Chordata	Actinopteri	Salmoniformes	Salmo trutta	Salmo trutta	mixed	3.024	Salmo trutta (brown trout) monitored for 37 y following fish ladder construction (1966) in River Gudbrandsdalsl�gen, Norway.	Phenotypic	In	Landscape change	n	N		Total length (mm) of upstream migrant adults.	size	linear	raw	ratio	6	1988	22	3.66666666666667	281	678.1	127.2
uts_00dt	es5036	p143	s230			Haugen 2008, Evolutionary Applications 1:319-335	Fish	Chordata	Actinopteri	Salmoniformes	Salmo trutta	Salmo trutta	mixed	3.024	Salmo trutta (brown trout) monitored for 37 y following fish ladder construction (1966) in River Gudbrandsdalsl�gen, Norway.	Phenotypic	In	Landscape change	n	N		Total length (mm) of upstream migrant adults.	size	linear	raw	ratio	6	1989	23	3.83333333333333	244	609.5	123.8
uts_00du	es5036	p143	s230			Haugen 2008, Evolutionary Applications 1:319-335	Fish	Chordata	Actinopteri	Salmoniformes	Salmo trutta	Salmo trutta	mixed	3.024	Salmo trutta (brown trout) monitored for 37 y following fish ladder construction (1966) in River Gudbrandsdalsl�gen, Norway.	Phenotypic	In	Landscape change	n	N		Total length (mm) of upstream migrant adults.	size	linear	raw	ratio	6	1990	24	4	335	646.1	109.5
uts_00dv	es5036	p143	s230			Haugen 2008, Evolutionary Applications 1:319-335	Fish	Chordata	Actinopteri	Salmoniformes	Salmo trutta	Salmo trutta	mixed	3.024	Salmo trutta (brown trout) monitored for 37 y following fish ladder construction (1966) in River Gudbrandsdalsl�gen, Norway.	Phenotypic	In	Landscape change	n	N		Total length (mm) of upstream migrant adults.	size	linear	raw	ratio	6	1991	25	4.16666666666667	153	685.6	94.4
uts_00dw	es5036	p143	s230			Haugen 2008, Evolutionary Applications 1:319-335	Fish	Chordata	Actinopteri	Salmoniformes	Salmo trutta	Salmo trutta	mixed	3.024	Salmo trutta (brown trout) monitored for 37 y following fish ladder construction (1966) in River Gudbrandsdalsl�gen, Norway.	Phenotypic	In	Landscape change	n	N		Total length (mm) of upstream migrant adults.	size	linear	raw	ratio	6	1992	26	4.33333333333333	313	655.1	107.5
uts_00dx	es5036	p143	s230			Haugen 2008, Evolutionary Applications 1:319-335	Fish	Chordata	Actinopteri	Salmoniformes	Salmo trutta	Salmo trutta	mixed	3.024	Salmo trutta (brown trout) monitored for 37 y following fish ladder construction (1966) in River Gudbrandsdalsl�gen, Norway.	Phenotypic	In	Landscape change	n	N		Total length (mm) of upstream migrant adults.	size	linear	raw	ratio	6	1993	27	4.5	508	632.6	87.6
uts_00dy	es5036	p143	s230			Haugen 2008, Evolutionary Applications 1:319-335	Fish	Chordata	Actinopteri	Salmoniformes	Salmo trutta	Salmo trutta	mixed	3.024	Salmo trutta (brown trout) monitored for 37 y following fish ladder construction (1966) in River Gudbrandsdalsl�gen, Norway.	Phenotypic	In	Landscape change	n	N		Total length (mm) of upstream migrant adults.	size	linear	raw	ratio	6	1994	28	4.66666666666667	386	665.8	101.3
uts_00dz	es5036	p143	s230			Haugen 2008, Evolutionary Applications 1:319-335	Fish	Chordata	Actinopteri	Salmoniformes	Salmo trutta	Salmo trutta	mixed	3.024	Salmo trutta (brown trout) monitored for 37 y following fish ladder construction (1966) in River Gudbrandsdalsl�gen, Norway.	Phenotypic	In	Landscape change	n	N		Total length (mm) of upstream migrant adults.	size	linear	raw	ratio	6	1995	29	4.83333333333333	269	689.2	101.7
uts_00e0	es5036	p143	s230			Haugen 2008, Evolutionary Applications 1:319-335	Fish	Chordata	Actinopteri	Salmoniformes	Salmo trutta	Salmo trutta	mixed	3.024	Salmo trutta (brown trout) monitored for 37 y following fish ladder construction (1966) in River Gudbrandsdalsl�gen, Norway.	Phenotypic	In	Landscape change	n	N		Total length (mm) of upstream migrant adults.	size	linear	raw	ratio	6	1996	30	5	172	651.3	103.5
uts_00e1	es5036	p143	s230			Haugen 2008, Evolutionary Applications 1:319-335	Fish	Chordata	Actinopteri	Salmoniformes	Salmo trutta	Salmo trutta	mixed	3.024	Salmo trutta (brown trout) monitored for 37 y following fish ladder construction (1966) in River Gudbrandsdalsl�gen, Norway.	Phenotypic	In	Landscape change	n	N		Total length (mm) of upstream migrant adults.	size	linear	raw	ratio	6	1997	31	5.16666666666667	268	662.3	107.4
uts_00e2	es5036	p143	s230			Haugen 2008, Evolutionary Applications 1:319-335	Fish	Chordata	Actinopteri	Salmoniformes	Salmo trutta	Salmo trutta	mixed	3.024	Salmo trutta (brown trout) monitored for 37 y following fish ladder construction (1966) in River Gudbrandsdalsl�gen, Norway.	Phenotypic	In	Landscape change	n	N		Total length (mm) of upstream migrant adults.	size	linear	raw	ratio	6	1998	32	5.33333333333333	229	645.8	84.2
uts_00e3	es5036	p143	s230			Haugen 2008, Evolutionary Applications 1:319-335	Fish	Chordata	Actinopteri	Salmoniformes	Salmo trutta	Salmo trutta	mixed	3.024	Salmo trutta (brown trout) monitored for 37 y following fish ladder construction (1966) in River Gudbrandsdalsl�gen, Norway.	Phenotypic	In	Landscape change	n	N		Total length (mm) of upstream migrant adults.	size	linear	raw	ratio	6	1999	33	5.5	127	664.3	71
uts_00e4	es5036	p143	s230			Haugen 2008, Evolutionary Applications 1:319-335	Fish	Chordata	Actinopteri	Salmoniformes	Salmo trutta	Salmo trutta	mixed	3.024	Salmo trutta (brown trout) monitored for 37 y following fish ladder construction (1966) in River Gudbrandsdalsl�gen, Norway.	Phenotypic	In	Landscape change	n	N		Total length (mm) of upstream migrant adults.	size	linear	raw	ratio	6	2000	34	5.66666666666667	147	708	86.2
uts_00e5	es5036	p143	s230			Haugen 2008, Evolutionary Applications 1:319-335	Fish	Chordata	Actinopteri	Salmoniformes	Salmo trutta	Salmo trutta	mixed	3.024	Salmo trutta (brown trout) monitored for 37 y following fish ladder construction (1966) in River Gudbrandsdalsl�gen, Norway.	Phenotypic	In	Landscape change	n	N		Total length (mm) of upstream migrant adults.	size	linear	raw	ratio	6	2001	35	5.83333333333333	231	661.1	101.2
uts_00e6	es5036	p143	s230			Haugen 2008, Evolutionary Applications 1:319-335	Fish	Chordata	Actinopteri	Salmoniformes	Salmo trutta	Salmo trutta	mixed	3.024	Salmo trutta (brown trout) monitored for 37 y following fish ladder construction (1966) in River Gudbrandsdalsl�gen, Norway.	Phenotypic	In	Landscape change	n	N		Total length (mm) of upstream migrant adults.	size	linear	raw	ratio	6	2002	36	6	470	642.3	96.7
uts_00e7	es5036	p143	s230			Haugen 2008, Evolutionary Applications 1:319-335	Fish	Chordata	Actinopteri	Salmoniformes	Salmo trutta	Salmo trutta	mixed	3.024	Salmo trutta (brown trout) monitored for 37 y following fish ladder construction (1966) in River Gudbrandsdalsl�gen, Norway.	Phenotypic	In	Landscape change	n	N		Total length (mm) of upstream migrant adults.	size	linear	raw	ratio	6	2003	37	6.16666666666667	505	647.2	97.7
uts_00e8	es9280	p143	s230			Haugen 2008, Evolutionary Applications 1:319-335	Fish	Chordata	Actinopteri	Salmoniformes	Salmo trutta	Salmo trutta	mixed	3.024	Salmo trutta (brown trout) monitored for 37 y following fish ladder construction (1966) in River Gudbrandsdalsl�gen, Norway.	Phenotypic	In	Landscape change	n	N		Total length (mm) of smolt stage	size	linear	raw	ratio	6	1965	0	0	190	275.2	50.7
uts_00e9	es9280	p143	s230			Haugen 2008, Evolutionary Applications 1:319-335	Fish	Chordata	Actinopteri	Salmoniformes	Salmo trutta	Salmo trutta	mixed	3.024	Salmo trutta (brown trout) monitored for 37 y following fish ladder construction (1966) in River Gudbrandsdalsl�gen, Norway.	Phenotypic	In	Landscape change	n	N		Total length (mm) of smolt stage	size	linear	raw	ratio	6	1966	1	0.166666666666667	412	261.4	49.3
uts_00ea	es9280	p143	s230			Haugen 2008, Evolutionary Applications 1:319-335	Fish	Chordata	Actinopteri	Salmoniformes	Salmo trutta	Salmo trutta	mixed	3.024	Salmo trutta (brown trout) monitored for 37 y following fish ladder construction (1966) in River Gudbrandsdalsl�gen, Norway.	Phenotypic	In	Landscape change	n	N		Total length (mm) of smolt stage	size	linear	raw	ratio	6	1967	2	0.333333333333333	414	258.6	45.6
uts_00eb	es9280	p143	s230			Haugen 2008, Evolutionary Applications 1:319-335	Fish	Chordata	Actinopteri	Salmoniformes	Salmo trutta	Salmo trutta	mixed	3.024	Salmo trutta (brown trout) monitored for 37 y following fish ladder construction (1966) in River Gudbrandsdalsl�gen, Norway.	Phenotypic	In	Landscape change	n	N		Total length (mm) of smolt stage	size	linear	raw	ratio	6	1968	3	0.5	367	258.8	56
uts_00ec	es9280	p143	s230			Haugen 2008, Evolutionary Applications 1:319-335	Fish	Chordata	Actinopteri	Salmoniformes	Salmo trutta	Salmo trutta	mixed	3.024	Salmo trutta (brown trout) monitored for 37 y following fish ladder construction (1966) in River Gudbrandsdalsl�gen, Norway.	Phenotypic	In	Landscape change	n	N		Total length (mm) of smolt stage	size	linear	raw	ratio	6	1969	4	0.666666666666667	218	245.7	46.8
uts_00ed	es9280	p143	s230			Haugen 2008, Evolutionary Applications 1:319-335	Fish	Chordata	Actinopteri	Salmoniformes	Salmo trutta	Salmo trutta	mixed	3.024	Salmo trutta (brown trout) monitored for 37 y following fish ladder construction (1966) in River Gudbrandsdalsl�gen, Norway.	Phenotypic	In	Landscape change	n	N		Total length (mm) of smolt stage	size	linear	raw	ratio	6	1970	5	0.833333333333333	116	259.9	50.7
uts_00ee	es9280	p143	s230			Haugen 2008, Evolutionary Applications 1:319-335	Fish	Chordata	Actinopteri	Salmoniformes	Salmo trutta	Salmo trutta	mixed	3.024	Salmo trutta (brown trout) monitored for 37 y following fish ladder construction (1966) in River Gudbrandsdalsl�gen, Norway.	Phenotypic	In	Landscape change	n	N		Total length (mm) of smolt stage	size	linear	raw	ratio	6	1971	6	1	111	261.3	55.6
uts_00ef	es9280	p143	s230			Haugen 2008, Evolutionary Applications 1:319-335	Fish	Chordata	Actinopteri	Salmoniformes	Salmo trutta	Salmo trutta	mixed	3.024	Salmo trutta (brown trout) monitored for 37 y following fish ladder construction (1966) in River Gudbrandsdalsl�gen, Norway.	Phenotypic	In	Landscape change	n	N		Total length (mm) of smolt stage	size	linear	raw	ratio	6	1972	7	1.16666666666667	106	265.6	41.7
uts_00eg	es9280	p143	s230			Haugen 2008, Evolutionary Applications 1:319-335	Fish	Chordata	Actinopteri	Salmoniformes	Salmo trutta	Salmo trutta	mixed	3.024	Salmo trutta (brown trout) monitored for 37 y following fish ladder construction (1966) in River Gudbrandsdalsl�gen, Norway.	Phenotypic	In	Landscape change	n	N		Total length (mm) of smolt stage	size	linear	raw	ratio	6	1973	8	1.33333333333333	155	261.1	42.6
uts_00eh	es9280	p143	s230			Haugen 2008, Evolutionary Applications 1:319-335	Fish	Chordata	Actinopteri	Salmoniformes	Salmo trutta	Salmo trutta	mixed	3.024	Salmo trutta (brown trout) monitored for 37 y following fish ladder construction (1966) in River Gudbrandsdalsl�gen, Norway.	Phenotypic	In	Landscape change	n	N		Total length (mm) of smolt stage	size	linear	raw	ratio	6	1974	9	1.5	126	255.2	38
uts_00ei	es9280	p143	s230			Haugen 2008, Evolutionary Applications 1:319-335	Fish	Chordata	Actinopteri	Salmoniformes	Salmo trutta	Salmo trutta	mixed	3.024	Salmo trutta (brown trout) monitored for 37 y following fish ladder construction (1966) in River Gudbrandsdalsl�gen, Norway.	Phenotypic	In	Landscape change	n	N		Total length (mm) of smolt stage	size	linear	raw	ratio	6	1975	10	1.66666666666667	124	246.5	42
uts_00ej	es9280	p143	s230			Haugen 2008, Evolutionary Applications 1:319-335	Fish	Chordata	Actinopteri	Salmoniformes	Salmo trutta	Salmo trutta	mixed	3.024	Salmo trutta (brown trout) monitored for 37 y following fish ladder construction (1966) in River Gudbrandsdalsl�gen, Norway.	Phenotypic	In	Landscape change	n	N		Total length (mm) of smolt stage	size	linear	raw	ratio	6	1976	11	1.83333333333333	107	242.6	55.8
uts_00ek	es9280	p143	s230			Haugen 2008, Evolutionary Applications 1:319-335	Fish	Chordata	Actinopteri	Salmoniformes	Salmo trutta	Salmo trutta	mixed	3.024	Salmo trutta (brown trout) monitored for 37 y following fish ladder construction (1966) in River Gudbrandsdalsl�gen, Norway.	Phenotypic	In	Landscape change	n	N		Total length (mm) of smolt stage	size	linear	raw	ratio	6	1977	12	2	45	250.8	49.6
uts_00el	es9280	p143	s230			Haugen 2008, Evolutionary Applications 1:319-335	Fish	Chordata	Actinopteri	Salmoniformes	Salmo trutta	Salmo trutta	mixed	3.024	Salmo trutta (brown trout) monitored for 37 y following fish ladder construction (1966) in River Gudbrandsdalsl�gen, Norway.	Phenotypic	In	Landscape change	n	N		Total length (mm) of smolt stage	size	linear	raw	ratio	6	1978	13	2.16666666666667	47	248.5	46.8
uts_00em	es9280	p143	s230			Haugen 2008, Evolutionary Applications 1:319-335	Fish	Chordata	Actinopteri	Salmoniformes	Salmo trutta	Salmo trutta	mixed	3.024	Salmo trutta (brown trout) monitored for 37 y following fish ladder construction (1966) in River Gudbrandsdalsl�gen, Norway.	Phenotypic	In	Landscape change	n	N		Total length (mm) of smolt stage	size	linear	raw	ratio	6	1979	14	2.33333333333333	161	265.5	42.8
uts_00en	es9280	p143	s230			Haugen 2008, Evolutionary Applications 1:319-335	Fish	Chordata	Actinopteri	Salmoniformes	Salmo trutta	Salmo trutta	mixed	3.024	Salmo trutta (brown trout) monitored for 37 y following fish ladder construction (1966) in River Gudbrandsdalsl�gen, Norway.	Phenotypic	In	Landscape change	n	N		Total length (mm) of smolt stage	size	linear	raw	ratio	6	1980	15	2.5	69	251.6	40.3
uts_00eo	es9280	p143	s230			Haugen 2008, Evolutionary Applications 1:319-335	Fish	Chordata	Actinopteri	Salmoniformes	Salmo trutta	Salmo trutta	mixed	3.024	Salmo trutta (brown trout) monitored for 37 y following fish ladder construction (1966) in River Gudbrandsdalsl�gen, Norway.	Phenotypic	In	Landscape change	n	N		Total length (mm) of smolt stage	size	linear	raw	ratio	6	1981	16	2.66666666666667	104	258.2	49.3
uts_00ep	es9280	p143	s230			Haugen 2008, Evolutionary Applications 1:319-335	Fish	Chordata	Actinopteri	Salmoniformes	Salmo trutta	Salmo trutta	mixed	3.024	Salmo trutta (brown trout) monitored for 37 y following fish ladder construction (1966) in River Gudbrandsdalsl�gen, Norway.	Phenotypic	In	Landscape change	n	N		Total length (mm) of smolt stage	size	linear	raw	ratio	6	1982	17	2.83333333333333	79	255.7	51.5
uts_00eq	es9280	p143	s230			Haugen 2008, Evolutionary Applications 1:319-335	Fish	Chordata	Actinopteri	Salmoniformes	Salmo trutta	Salmo trutta	mixed	3.024	Salmo trutta (brown trout) monitored for 37 y following fish ladder construction (1966) in River Gudbrandsdalsl�gen, Norway.	Phenotypic	In	Landscape change	n	N		Total length (mm) of smolt stage	size	linear	raw	ratio	6	1983	18	3	101	239.5	46.6
uts_00er	es9280	p143	s230			Haugen 2008, Evolutionary Applications 1:319-335	Fish	Chordata	Actinopteri	Salmoniformes	Salmo trutta	Salmo trutta	mixed	3.024	Salmo trutta (brown trout) monitored for 37 y following fish ladder construction (1966) in River Gudbrandsdalsl�gen, Norway.	Phenotypic	In	Landscape change	n	N		Total length (mm) of smolt stage	size	linear	raw	ratio	6	1984	19	3.16666666666667	128	247.4	39.4
uts_00es	es9280	p143	s230			Haugen 2008, Evolutionary Applications 1:319-335	Fish	Chordata	Actinopteri	Salmoniformes	Salmo trutta	Salmo trutta	mixed	3.024	Salmo trutta (brown trout) monitored for 37 y following fish ladder construction (1966) in River Gudbrandsdalsl�gen, Norway.	Phenotypic	In	Landscape change	n	N		Total length (mm) of smolt stage	size	linear	raw	ratio	6	1985	20	3.33333333333333	139	247.1	42.1
uts_00et	es9280	p143	s230			Haugen 2008, Evolutionary Applications 1:319-335	Fish	Chordata	Actinopteri	Salmoniformes	Salmo trutta	Salmo trutta	mixed	3.024	Salmo trutta (brown trout) monitored for 37 y following fish ladder construction (1966) in River Gudbrandsdalsl�gen, Norway.	Phenotypic	In	Landscape change	n	N		Total length (mm) of smolt stage	size	linear	raw	ratio	6	1986	21	3.5	80	245.9	36.9
uts_00eu	es9280	p143	s230			Haugen 2008, Evolutionary Applications 1:319-335	Fish	Chordata	Actinopteri	Salmoniformes	Salmo trutta	Salmo trutta	mixed	3.024	Salmo trutta (brown trout) monitored for 37 y following fish ladder construction (1966) in River Gudbrandsdalsl�gen, Norway.	Phenotypic	In	Landscape change	n	N		Total length (mm) of smolt stage	size	linear	raw	ratio	6	1987	22	3.66666666666667	96	249.3	43.4
uts_00ev	es9280	p143	s230			Haugen 2008, Evolutionary Applications 1:319-335	Fish	Chordata	Actinopteri	Salmoniformes	Salmo trutta	Salmo trutta	mixed	3.024	Salmo trutta (brown trout) monitored for 37 y following fish ladder construction (1966) in River Gudbrandsdalsl�gen, Norway.	Phenotypic	In	Landscape change	n	N		Total length (mm) of smolt stage	size	linear	raw	ratio	6	1988	23	3.83333333333333	158	252.3	39.8
uts_00ew	es9280	p143	s230			Haugen 2008, Evolutionary Applications 1:319-335	Fish	Chordata	Actinopteri	Salmoniformes	Salmo trutta	Salmo trutta	mixed	3.024	Salmo trutta (brown trout) monitored for 37 y following fish ladder construction (1966) in River Gudbrandsdalsl�gen, Norway.	Phenotypic	In	Landscape change	n	N		Total length (mm) of smolt stage	size	linear	raw	ratio	6	1989	24	4	75	250.1	39.2
uts_00ex	es9280	p143	s230			Haugen 2008, Evolutionary Applications 1:319-335	Fish	Chordata	Actinopteri	Salmoniformes	Salmo trutta	Salmo trutta	mixed	3.024	Salmo trutta (brown trout) monitored for 37 y following fish ladder construction (1966) in River Gudbrandsdalsl�gen, Norway.	Phenotypic	In	Landscape change	n	N		Total length (mm) of smolt stage	size	linear	raw	ratio	6	1990	25	4.16666666666667	12	231.2	35.4
uts_00ey	es9280	p143	s230			Haugen 2008, Evolutionary Applications 1:319-335	Fish	Chordata	Actinopteri	Salmoniformes	Salmo trutta	Salmo trutta	mixed	3.024	Salmo trutta (brown trout) monitored for 37 y following fish ladder construction (1966) in River Gudbrandsdalsl�gen, Norway.	Phenotypic	In	Landscape change	n	N		Total length (mm) of smolt stage	size	linear	raw	ratio	6	1991	26	4.33333333333333	55	241.4	33.7
uts_00ez	es9280	p143	s230			Haugen 2008, Evolutionary Applications 1:319-335	Fish	Chordata	Actinopteri	Salmoniformes	Salmo trutta	Salmo trutta	mixed	3.024	Salmo trutta (brown trout) monitored for 37 y following fish ladder construction (1966) in River Gudbrandsdalsl�gen, Norway.	Phenotypic	In	Landscape change	n	N		Total length (mm) of smolt stage	size	linear	raw	ratio	6	1992	27	4.5	25	239	42.3
uts_00f0	es9280	p143	s230			Haugen 2008, Evolutionary Applications 1:319-335	Fish	Chordata	Actinopteri	Salmoniformes	Salmo trutta	Salmo trutta	mixed	3.024	Salmo trutta (brown trout) monitored for 37 y following fish ladder construction (1966) in River Gudbrandsdalsl�gen, Norway.	Phenotypic	In	Landscape change	n	N		Total length (mm) of smolt stage	size	linear	raw	ratio	6	1993	28	4.66666666666667	240	263.2	44.8
uts_00f1	es9280	p143	s230			Haugen 2008, Evolutionary Applications 1:319-335	Fish	Chordata	Actinopteri	Salmoniformes	Salmo trutta	Salmo trutta	mixed	3.024	Salmo trutta (brown trout) monitored for 37 y following fish ladder construction (1966) in River Gudbrandsdalsl�gen, Norway.	Phenotypic	In	Landscape change	n	N		Total length (mm) of smolt stage	size	linear	raw	ratio	6	1994	29	4.83333333333333	23	257.2	45
uts_00f2	es9280	p143	s230			Haugen 2008, Evolutionary Applications 1:319-335	Fish	Chordata	Actinopteri	Salmoniformes	Salmo trutta	Salmo trutta	mixed	3.024	Salmo trutta (brown trout) monitored for 37 y following fish ladder construction (1966) in River Gudbrandsdalsl�gen, Norway.	Phenotypic	In	Landscape change	n	N		Total length (mm) of smolt stage	size	linear	raw	ratio	6	1995	30	5	153	255.7	38.7
uts_00f3	es9280	p143	s230			Haugen 2008, Evolutionary Applications 1:319-335	Fish	Chordata	Actinopteri	Salmoniformes	Salmo trutta	Salmo trutta	mixed	3.024	Salmo trutta (brown trout) monitored for 37 y following fish ladder construction (1966) in River Gudbrandsdalsl�gen, Norway.	Phenotypic	In	Landscape change	n	N		Total length (mm) of smolt stage	size	linear	raw	ratio	6	1996	31	5.16666666666667	93	251.3	41.2
uts_00f4	es9280	p143	s230			Haugen 2008, Evolutionary Applications 1:319-335	Fish	Chordata	Actinopteri	Salmoniformes	Salmo trutta	Salmo trutta	mixed	3.024	Salmo trutta (brown trout) monitored for 37 y following fish ladder construction (1966) in River Gudbrandsdalsl�gen, Norway.	Phenotypic	In	Landscape change	n	N		Total length (mm) of smolt stage	size	linear	raw	ratio	6	1997	32	5.33333333333333	168	245.2	44.6
uts_00f5	es9280	p143	s230			Haugen 2008, Evolutionary Applications 1:319-335	Fish	Chordata	Actinopteri	Salmoniformes	Salmo trutta	Salmo trutta	mixed	3.024	Salmo trutta (brown trout) monitored for 37 y following fish ladder construction (1966) in River Gudbrandsdalsl�gen, Norway.	Phenotypic	In	Landscape change	n	N		Total length (mm) of smolt stage	size	linear	raw	ratio	6	1998	33	5.5	113	246.2	27.2
uts_00f6	es9280	p143	s230			Haugen 2008, Evolutionary Applications 1:319-335	Fish	Chordata	Actinopteri	Salmoniformes	Salmo trutta	Salmo trutta	mixed	3.024	Salmo trutta (brown trout) monitored for 37 y following fish ladder construction (1966) in River Gudbrandsdalsl�gen, Norway.	Phenotypic	In	Landscape change	n	N		Total length (mm) of smolt stage	size	linear	raw	ratio	6	1999	34	5.66666666666667	69	238.8	29.8
uts_00f7	es9280	p143	s230			Haugen 2008, Evolutionary Applications 1:319-335	Fish	Chordata	Actinopteri	Salmoniformes	Salmo trutta	Salmo trutta	mixed	3.024	Salmo trutta (brown trout) monitored for 37 y following fish ladder construction (1966) in River Gudbrandsdalsl�gen, Norway.	Phenotypic	In	Landscape change	n	N		Total length (mm) of smolt stage	size	linear	raw	ratio	6	2000	35	5.83333333333333	59	240.7	32.9
uts_00f8	es9280	p143	s230			Haugen 2008, Evolutionary Applications 1:319-335	Fish	Chordata	Actinopteri	Salmoniformes	Salmo trutta	Salmo trutta	mixed	3.024	Salmo trutta (brown trout) monitored for 37 y following fish ladder construction (1966) in River Gudbrandsdalsl�gen, Norway.	Phenotypic	In	Landscape change	n	N		Total length (mm) of smolt stage	size	linear	raw	ratio	6	2001	36	6	124	234.7	35.9
uts_00f9	es9280	p143	s230			Haugen 2008, Evolutionary Applications 1:319-335	Fish	Chordata	Actinopteri	Salmoniformes	Salmo trutta	Salmo trutta	mixed	3.024	Salmo trutta (brown trout) monitored for 37 y following fish ladder construction (1966) in River Gudbrandsdalsl�gen, Norway.	Phenotypic	In	Landscape change	n	N		Total length (mm) of smolt stage	size	linear	raw	ratio	6	2002	37	6.16666666666667	273	236.8	30
uts_00fa	es9280	p143	s230			Haugen 2008, Evolutionary Applications 1:319-335	Fish	Chordata	Actinopteri	Salmoniformes	Salmo trutta	Salmo trutta	mixed	3.024	Salmo trutta (brown trout) monitored for 37 y following fish ladder construction (1966) in River Gudbrandsdalsl�gen, Norway.	Phenotypic	In	Landscape change	n	N		Total length (mm) of smolt stage	size	linear	raw	ratio	6	2003	38	6.33333333333333	280	239.8	34.5
uts_00fb	es4673	p138	s201			Azorit 2002. Zeitschrift Fur Jagdwissenschaft 48: 137-144	Mammal	Chordata	Mammalia	Artiodactyla	Cervus elaphus hispanicus	Cervus elaphus hispanicus	male	3.88	Cervus elaphus hispanicus (Spanish red deer) monitored in hunting reserves over 6 years in Spain	Phenotypic	In	Hunt_harv	o	N		Average total antler length (cm)	othermorphology	linear	raw	ratio	7	1993	0	0	53	68.3	13
uts_00fc	es4673	p138	s201			Azorit 2002. Zeitschrift Fur Jagdwissenschaft 48: 137-144	Mammal	Chordata	Mammalia	Artiodactyla	Cervus elaphus hispanicus	Cervus elaphus hispanicus	male	3.88	Cervus elaphus hispanicus (Spanish red deer) monitored in hunting reserves over 6 years in Spain	Phenotypic	In	Hunt_harv	o	N		Average total antler length (cm)	othermorphology	linear	raw	ratio	7	1994	1	0.142857142857143	111	60.6	15.1
uts_00fd	es4673	p138	s201			Azorit 2002. Zeitschrift Fur Jagdwissenschaft 48: 137-144	Mammal	Chordata	Mammalia	Artiodactyla	Cervus elaphus hispanicus	Cervus elaphus hispanicus	male	3.88	Cervus elaphus hispanicus (Spanish red deer) monitored in hunting reserves over 6 years in Spain	Phenotypic	In	Hunt_harv	o	N		Average total antler length (cm)	othermorphology	linear	raw	ratio	7	1995	2	0.285714285714286	89	59	14.8
uts_00fe	es4673	p138	s201			Azorit 2002. Zeitschrift Fur Jagdwissenschaft 48: 137-144	Mammal	Chordata	Mammalia	Artiodactyla	Cervus elaphus hispanicus	Cervus elaphus hispanicus	male	3.88	Cervus elaphus hispanicus (Spanish red deer) monitored in hunting reserves over 6 years in Spain	Phenotypic	In	Hunt_harv	o	N		Average total antler length (cm)	othermorphology	linear	raw	ratio	7	1996	3	0.428571428571429	48	53.4	15.3
uts_00ff	es4673	p138	s201			Azorit 2002. Zeitschrift Fur Jagdwissenschaft 48: 137-144	Mammal	Chordata	Mammalia	Artiodactyla	Cervus elaphus hispanicus	Cervus elaphus hispanicus	male	3.88	Cervus elaphus hispanicus (Spanish red deer) monitored in hunting reserves over 6 years in Spain	Phenotypic	In	Hunt_harv	o	N		Average total antler length (cm)	othermorphology	linear	raw	ratio	7	1997	4	0.571428571428571	11	70.1	15.7
uts_00fg	es4674	p139	s202			Delgadillo Calvillo 2008 Veterinaria Mexico 39(3): 237-245	Mammal	Chordata	Mammalia	Artiodactyla	Cervus elaphus scoticus	Cervus elaphus scoticus	mixed	3.88	Cervus elaphus scoticus (red deer) monitored in Mexico	Phenotypic	In	Other	o	N		Birth mass	otherLH	cube (3D)	raw	ratio	7	1997	0	0	45	9.39	0.17
uts_00fh	es4674	p139	s202			Delgadillo Calvillo 2008 Veterinaria Mexico 39(3): 237-245	Mammal	Chordata	Mammalia	Artiodactyla	Cervus elaphus scoticus	Cervus elaphus scoticus	mixed	3.88	Cervus elaphus scoticus (red deer) monitored in Mexico	Phenotypic	In	Other	o	N		Birth mass	otherLH	cube (3D)	raw	ratio	7	1998	1	0.142857142857143	60	8.73	0.15
uts_00fi	es4674	p139	s202			Delgadillo Calvillo 2008 Veterinaria Mexico 39(3): 237-245	Mammal	Chordata	Mammalia	Artiodactyla	Cervus elaphus scoticus	Cervus elaphus scoticus	mixed	3.88	Cervus elaphus scoticus (red deer) monitored in Mexico	Phenotypic	In	Other	o	N		Birth mass	otherLH	cube (3D)	raw	ratio	7	1999	2	0.285714285714286	55	9.28	0.16
uts_00fj	es4674	p139	s202			Delgadillo Calvillo 2008 Veterinaria Mexico 39(3): 237-245	Mammal	Chordata	Mammalia	Artiodactyla	Cervus elaphus scoticus	Cervus elaphus scoticus	mixed	3.88	Cervus elaphus scoticus (red deer) monitored in Mexico	Phenotypic	In	Other	o	N		Birth mass	otherLH	cube (3D)	raw	ratio	7	2000	3	0.428571428571429	66	9.39	0.15
uts_00fk	es4674	p139	s202			Delgadillo Calvillo 2008 Veterinaria Mexico 39(3): 237-245	Mammal	Chordata	Mammalia	Artiodactyla	Cervus elaphus scoticus	Cervus elaphus scoticus	mixed	3.88	Cervus elaphus scoticus (red deer) monitored in Mexico	Phenotypic	In	Other	o	N		Birth mass	otherLH	cube (3D)	raw	ratio	7	2001	4	0.571428571428571	83	9.19	0.13
uts_00fl	es4674	p139	s202			Delgadillo Calvillo 2008 Veterinaria Mexico 39(3): 237-245	Mammal	Chordata	Mammalia	Artiodactyla	Cervus elaphus scoticus	Cervus elaphus scoticus	mixed	3.88	Cervus elaphus scoticus (red deer) monitored in Mexico	Phenotypic	In	Other	o	N		Birth mass	otherLH	cube (3D)	raw	ratio	7	2002	5	0.714285714285714	70	8.24	0.14
uts_00fm	es4674	p139	s202			Delgadillo Calvillo 2008 Veterinaria Mexico 39(3): 237-245	Mammal	Chordata	Mammalia	Artiodactyla	Cervus elaphus scoticus	Cervus elaphus scoticus	mixed	3.88	Cervus elaphus scoticus (red deer) monitored in Mexico	Phenotypic	In	Other	o	N		Birth mass	otherLH	cube (3D)	raw	ratio	7	2003	6	0.857142857142857	38	8.1	0.2
uts_00fn	es4675	p139	s202			Delgadillo Calvillo 2008 Veterinaria Mexico 39(3): 237-245	Mammal	Chordata	Mammalia	Artiodactyla	Cervus elaphus scoticus	Cervus elaphus scoticus	mixed	3.88	Cervus elaphus scoticus (red deer) monitored in Mexico	Phenotypic	In	Other	o	N		Weight (kg) at 6 months	size	cube (3D)	raw	ratio	7	2000	0	0	65	47.64	0.79
uts_00fo	es4675	p139	s202			Delgadillo Calvillo 2008 Veterinaria Mexico 39(3): 237-245	Mammal	Chordata	Mammalia	Artiodactyla	Cervus elaphus scoticus	Cervus elaphus scoticus	mixed	3.88	Cervus elaphus scoticus (red deer) monitored in Mexico	Phenotypic	In	Other	o	N		Weight (kg) at 6 months	size	cube (3D)	raw	ratio	7	2001	1	0.142857142857143	74	40.78	0.8
uts_00fp	es4675	p139	s202			Delgadillo Calvillo 2008 Veterinaria Mexico 39(3): 237-245	Mammal	Chordata	Mammalia	Artiodactyla	Cervus elaphus scoticus	Cervus elaphus scoticus	mixed	3.88	Cervus elaphus scoticus (red deer) monitored in Mexico	Phenotypic	In	Other	o	N		Weight (kg) at 6 months	size	cube (3D)	raw	ratio	7	2002	2	0.285714285714286	25	42.74	1.24
uts_00fq	es4676	p139	s202			Delgadillo Calvillo 2008 Veterinaria Mexico 39(3): 237-245	Mammal	Chordata	Mammalia	Artiodactyla	Cervus elaphus scoticus	Cervus elaphus scoticus	mixed	3.88	Cervus elaphus scoticus (red deer) monitored in Mexico	Phenotypic	In	Other	o	N		Weight (kg) at 1 year	size	cube (3D)	raw	ratio	7	1999	0	0	15	84.9	1.94
uts_00fr	es4676	p139	s202			Delgadillo Calvillo 2008 Veterinaria Mexico 39(3): 237-245	Mammal	Chordata	Mammalia	Artiodactyla	Cervus elaphus scoticus	Cervus elaphus scoticus	mixed	3.88	Cervus elaphus scoticus (red deer) monitored in Mexico	Phenotypic	In	Other	o	N		Weight (kg) at 1 year	size	cube (3D)	raw	ratio	7	2000	1	0.142857142857143	65	57.49	0.91
uts_00fs	es4676	p139	s202			Delgadillo Calvillo 2008 Veterinaria Mexico 39(3): 237-245	Mammal	Chordata	Mammalia	Artiodactyla	Cervus elaphus scoticus	Cervus elaphus scoticus	mixed	3.88	Cervus elaphus scoticus (red deer) monitored in Mexico	Phenotypic	In	Other	o	N		Weight (kg) at 1 year	size	cube (3D)	raw	ratio	7	2001	2	0.285714285714286	68	69.24	0.93
uts_00ft	es4676	p139	s202			Delgadillo Calvillo 2008 Veterinaria Mexico 39(3): 237-245	Mammal	Chordata	Mammalia	Artiodactyla	Cervus elaphus scoticus	Cervus elaphus scoticus	mixed	3.88	Cervus elaphus scoticus (red deer) monitored in Mexico	Phenotypic	In	Other	o	N		Weight (kg) at 1 year	size	cube (3D)	raw	ratio	7	2002	3	0.428571428571429	24	65.63	1.45
uts_00fu	es4677	p140	s203			van den Berg and Garrick 1997 Livestock Production Science 49: 287-295	Mammal	Chordata	Mammalia	Artiodactyla	Cervus elaphus	Cervus elaphus	mixed	3.88	Cervus elaphus (red deer) monitored in New Zealand farms over 6 years	Phenotypic	In	Other	o	N		Body weight (kg)	size	cube (3D)	raw	ratio	7	1981	0	0	71	147.661972
uts_00fv	es4677	p140	s203			van den Berg and Garrick 1997 Livestock Production Science 49: 287-295	Mammal	Chordata	Mammalia	Artiodactyla	Cervus elaphus	Cervus elaphus	mixed	3.88	Cervus elaphus (red deer) monitored in New Zealand farms over 6 years	Phenotypic	In	Other	o	N		Body weight (kg)	size	cube (3D)	raw	ratio	7	1982	1	0.142857142857143	163	134.779141
uts_00fw	es4677	p140	s203			van den Berg and Garrick 1997 Livestock Production Science 49: 287-295	Mammal	Chordata	Mammalia	Artiodactyla	Cervus elaphus	Cervus elaphus	mixed	3.88	Cervus elaphus (red deer) monitored in New Zealand farms over 6 years	Phenotypic	In	Other	o	N		Body weight (kg)	size	cube (3D)	raw	ratio	7	1983	2	0.285714285714286	441	131.190476
uts_00fx	es4677	p140	s203			van den Berg and Garrick 1997 Livestock Production Science 49: 287-295	Mammal	Chordata	Mammalia	Artiodactyla	Cervus elaphus	Cervus elaphus	mixed	3.88	Cervus elaphus (red deer) monitored in New Zealand farms over 6 years	Phenotypic	In	Other	o	N		Body weight (kg)	size	cube (3D)	raw	ratio	7	1984	3	0.428571428571429	587	130.044293
uts_00fy	es4677	p140	s203			van den Berg and Garrick 1997 Livestock Production Science 49: 287-295	Mammal	Chordata	Mammalia	Artiodactyla	Cervus elaphus	Cervus elaphus	mixed	3.88	Cervus elaphus (red deer) monitored in New Zealand farms over 6 years	Phenotypic	In	Other	o	N		Body weight (kg)	size	cube (3D)	raw	ratio	7	1985	4	0.571428571428571	729	120.034294
uts_00fz	es4677	p140	s203			van den Berg and Garrick 1997 Livestock Production Science 49: 287-295	Mammal	Chordata	Mammalia	Artiodactyla	Cervus elaphus	Cervus elaphus	mixed	3.88	Cervus elaphus (red deer) monitored in New Zealand farms over 6 years	Phenotypic	In	Other	o	N		Body weight (kg)	size	cube (3D)	raw	ratio	7	1986	5	0.714285714285714	606	107.557756
uts_00g0	es4677	p140	s203			van den Berg and Garrick 1997 Livestock Production Science 49: 287-295	Mammal	Chordata	Mammalia	Artiodactyla	Cervus elaphus	Cervus elaphus	mixed	3.88	Cervus elaphus (red deer) monitored in New Zealand farms over 6 years	Phenotypic	In	Other	o	N		Body weight (kg)	size	cube (3D)	raw	ratio	7	1987	6	0.857142857142857	53	104.981132
uts_00g1	es4678	p140	s203			van den Berg and Garrick 1997 Livestock Production Science 49: 287-295	Mammal	Chordata	Mammalia	Artiodactyla	Cervus elaphus	Cervus elaphus	male	3.88	Cervus elaphus (red deer) monitored in New Zealand farms over 6 years	Phenotypic	In	Other	o	N		Antler mass	othermorphology	cube (3D)	raw	ratio	7	1981	0	0	101	2.09722772
uts_00g2	es4678	p140	s203			van den Berg and Garrick 1997 Livestock Production Science 49: 287-295	Mammal	Chordata	Mammalia	Artiodactyla	Cervus elaphus	Cervus elaphus	male	3.88	Cervus elaphus (red deer) monitored in New Zealand farms over 6 years	Phenotypic	In	Other	o	N		Antler mass	othermorphology	cube (3D)	raw	ratio	7	1982	1	0.142857142857143	242	2.14165289
uts_00g3	es4678	p140	s203			van den Berg and Garrick 1997 Livestock Production Science 49: 287-295	Mammal	Chordata	Mammalia	Artiodactyla	Cervus elaphus	Cervus elaphus	male	3.88	Cervus elaphus (red deer) monitored in New Zealand farms over 6 years	Phenotypic	In	Other	o	N		Antler mass	othermorphology	cube (3D)	raw	ratio	7	1983	2	0.285714285714286	769	2.48535761
uts_00g4	es4678	p140	s203			van den Berg and Garrick 1997 Livestock Production Science 49: 287-295	Mammal	Chordata	Mammalia	Artiodactyla	Cervus elaphus	Cervus elaphus	male	3.88	Cervus elaphus (red deer) monitored in New Zealand farms over 6 years	Phenotypic	In	Other	o	N		Antler mass	othermorphology	cube (3D)	raw	ratio	7	1984	3	0.428571428571429	796	2.12437186
uts_00g5	es4678	p140	s203			van den Berg and Garrick 1997 Livestock Production Science 49: 287-295	Mammal	Chordata	Mammalia	Artiodactyla	Cervus elaphus	Cervus elaphus	male	3.88	Cervus elaphus (red deer) monitored in New Zealand farms over 6 years	Phenotypic	In	Other	o	N		Antler mass	othermorphology	cube (3D)	raw	ratio	7	1985	4	0.571428571428571	1308	2.14896024
uts_00g6	es4678	p140	s203			van den Berg and Garrick 1997 Livestock Production Science 49: 287-295	Mammal	Chordata	Mammalia	Artiodactyla	Cervus elaphus	Cervus elaphus	male	3.88	Cervus elaphus (red deer) monitored in New Zealand farms over 6 years	Phenotypic	In	Other	o	N		Antler mass	othermorphology	cube (3D)	raw	ratio	7	1986	5	0.714285714285714	1333	1.95122281
uts_00g7	es4678	p140	s203			van den Berg and Garrick 1997 Livestock Production Science 49: 287-295	Mammal	Chordata	Mammalia	Artiodactyla	Cervus elaphus	Cervus elaphus	male	3.88	Cervus elaphus (red deer) monitored in New Zealand farms over 6 years	Phenotypic	In	Other	o	N		Antler mass	othermorphology	cube (3D)	raw	ratio	7	1987	6	0.857142857142857	944	1.81590042
uts_00g8	es4678	p140	s203			van den Berg and Garrick 1997 Livestock Production Science 49: 287-295	Mammal	Chordata	Mammalia	Artiodactyla	Cervus elaphus	Cervus elaphus	male	3.88	Cervus elaphus (red deer) monitored in New Zealand farms over 6 years	Phenotypic	In	Other	o	N		Antler mass	othermorphology	cube (3D)	raw	ratio	7	1988	7	1	747	1.54203481
uts_00g9	es4678	p140	s203			van den Berg and Garrick 1997 Livestock Production Science 49: 287-295	Mammal	Chordata	Mammalia	Artiodactyla	Cervus elaphus	Cervus elaphus	male	3.88	Cervus elaphus (red deer) monitored in New Zealand farms over 6 years	Phenotypic	In	Other	o	N		Antler mass	othermorphology	cube (3D)	raw	ratio	7	1989	8	1.14285714285714	248	1.47495968
uts_00ga	es5377	p167	s070			Aguirre 2012, Biol. J. Linnean Soc.105: 817-831	Fish	Chordata	Actinopteri	Perciformes	Gasterosteus aculeatus	Gasterosteus aculeatus	male	0.58	Gasterosteus aculeatus (Threespine stickleback) naturally colonizing Logberg Lake Alaska	Phenotypic	Out	Other	n	N		Body Shape (PC1)	othermorphology	other	ord	interval	1.333	1990	0	0	6	0.043	0.02090805396484	From the correspondence with Baker (2019) we know which generation number correspond with each year
uts_00gb	es5377	p167	s070			Aguirre 2012, Biol. J. Linnean Soc.105: 817-831	Fish	Chordata	Actinopteri	Perciformes	Gasterosteus aculeatus	Gasterosteus aculeatus	male	0.58	Gasterosteus aculeatus (Threespine stickleback) naturally colonizing Logberg Lake Alaska	Phenotypic	Out	Other	n	N		Body Shape (PC1)	othermorphology	other	ord	interval	1.333	1991	1	0.5	10	0.0034	0.015835700669682	From the correspondence with Baker (2019) we know which generation number correspond with each year
uts_00gc	es5377	p167	s070			Aguirre 2012, Biol. J. Linnean Soc.105: 817-831	Fish	Chordata	Actinopteri	Perciformes	Gasterosteus aculeatus	Gasterosteus aculeatus	male	0.58	Gasterosteus aculeatus (Threespine stickleback) naturally colonizing Logberg Lake Alaska	Phenotypic	Out	Other	n	N		Body Shape (PC1)	othermorphology	other	ord	interval	1.333	1992	2	1	44	0.0133	0.009956063994917	From the correspondence with Baker (2019) we know which generation number correspond with each year
uts_00gd	es5377	p167	s070			Aguirre 2012, Biol. J. Linnean Soc.105: 817-831	Fish	Chordata	Actinopteri	Perciformes	Gasterosteus aculeatus	Gasterosteus aculeatus	male	0.58	Gasterosteus aculeatus (Threespine stickleback) naturally colonizing Logberg Lake Alaska	Phenotypic	Out	Other	n	N		Body Shape (PC1)	othermorphology	other	ord	interval	1.333	1993	3	1.5	25	0.0207	0.010960687952141	From the correspondence with Baker (2019) we know which generation number correspond with each year
uts_00ge	es5377	p167	s070			Aguirre 2012, Biol. J. Linnean Soc.105: 817-831	Fish	Chordata	Actinopteri	Perciformes	Gasterosteus aculeatus	Gasterosteus aculeatus	male	0.58	Gasterosteus aculeatus (Threespine stickleback) naturally colonizing Logberg Lake Alaska	Phenotypic	Out	Other	n	N		Body Shape (PC1)	othermorphology	other	ord	interval	1.333	1994	4	2	177	0.0174	0.009524948579438	From the correspondence with Baker (2019) we know which generation number correspond with each year
uts_00gf	es5377	p167	s070			Aguirre 2012, Biol. J. Linnean Soc.105: 817-831	Fish	Chordata	Actinopteri	Perciformes	Gasterosteus aculeatus	Gasterosteus aculeatus	male	0.58	Gasterosteus aculeatus (Threespine stickleback) naturally colonizing Logberg Lake Alaska	Phenotypic	Out	Other	n	N		Body Shape (PC1)	othermorphology	other	ord	interval	1.333	1995	5	2.5	50	0.0167	0.009819295089072	From the correspondence with Baker (2019) we know which generation number correspond with each year
uts_00gg	es5377	p167	s070			Aguirre 2012, Biol. J. Linnean Soc.105: 817-831	Fish	Chordata	Actinopteri	Perciformes	Gasterosteus aculeatus	Gasterosteus aculeatus	male	0.58	Gasterosteus aculeatus (Threespine stickleback) naturally colonizing Logberg Lake Alaska	Phenotypic	Out	Other	n	N		Body Shape (PC1)	othermorphology	other	ord	interval	1.333	1996	6	3	50	0.015	0.009649569126077	From the correspondence with Baker (2019) we know which generation number correspond with each year
uts_00gh	es5377	p167	s070			Aguirre 2012, Biol. J. Linnean Soc.105: 817-831	Fish	Chordata	Actinopteri	Perciformes	Gasterosteus aculeatus	Gasterosteus aculeatus	male	0.58	Gasterosteus aculeatus (Threespine stickleback) naturally colonizing Logberg Lake Alaska	Phenotypic	Out	Other	n	N		Body Shape (PC1)	othermorphology	other	ord	interval	1.333	1997	7	3.5	51	0.0078	0.00778758457274	From the correspondence with Baker (2019) we know which generation number correspond with each year
uts_00gi	es5377	p167	s070			Aguirre 2012, Biol. J. Linnean Soc.105: 817-831	Fish	Chordata	Actinopteri	Perciformes	Gasterosteus aculeatus	Gasterosteus aculeatus	male	0.58	Gasterosteus aculeatus (Threespine stickleback) naturally colonizing Logberg Lake Alaska	Phenotypic	Out	Other	n	N		Body Shape (PC1)	othermorphology	other	ord	interval	1.333	1998	8	4	50	0.0063	0.010232490621159	From the correspondence with Baker (2019) we know which generation number correspond with each year
uts_00gj	es5377	p167	s070			Aguirre 2012, Biol. J. Linnean Soc.105: 817-831	Fish	Chordata	Actinopteri	Perciformes	Gasterosteus aculeatus	Gasterosteus aculeatus	male	0.58	Gasterosteus aculeatus (Threespine stickleback) naturally colonizing Logberg Lake Alaska	Phenotypic	Out	Other	n	N		Body Shape (PC1)	othermorphology	other	ord	interval	1.333	1999	9	5	50	0.0075	0.008739455660047	From the correspondence with Baker (2019) we know which generation number correspond with each year
uts_00gk	es5377	p167	s070			Aguirre 2012, Biol. J. Linnean Soc.105: 817-831	Fish	Chordata	Actinopteri	Perciformes	Gasterosteus aculeatus	Gasterosteus aculeatus	male	0.58	Gasterosteus aculeatus (Threespine stickleback) naturally colonizing Logberg Lake Alaska	Phenotypic	Out	Other	n	N		Body Shape (PC1)	othermorphology	other	ord	interval	1.333	2000	10	6	50	0.0087	0.009196506991539	From the correspondence with Baker (2019) we know which generation number correspond with each year
uts_00gl	es5377	p167	s070			Aguirre 2012, Biol. J. Linnean Soc.105: 817-831	Fish	Chordata	Actinopteri	Perciformes	Gasterosteus aculeatus	Gasterosteus aculeatus	male	0.58	Gasterosteus aculeatus (Threespine stickleback) naturally colonizing Logberg Lake Alaska	Phenotypic	Out	Other	n	N		Body Shape (PC1)	othermorphology	other	ord	interval	1.333	2001	11	7	50	0.0026	0.008611176274173	From the correspondence with Baker (2019) we know which generation number correspond with each year
uts_00gm	es5377	p167	s070			Aguirre 2012, Biol. J. Linnean Soc.105: 817-831	Fish	Chordata	Actinopteri	Perciformes	Gasterosteus aculeatus	Gasterosteus aculeatus	male	0.58	Gasterosteus aculeatus (Threespine stickleback) naturally colonizing Logberg Lake Alaska	Phenotypic	Out	Other	n	N		Body Shape (PC1)	othermorphology	other	ord	interval	1.333	2002	12	8	51	-0.0015	0.009022526279701	From the correspondence with Baker (2019) we know which generation number correspond with each year
uts_00gn	es5377	p167	s070			Aguirre 2012, Biol. J. Linnean Soc.105: 817-831	Fish	Chordata	Actinopteri	Perciformes	Gasterosteus aculeatus	Gasterosteus aculeatus	male	0.58	Gasterosteus aculeatus (Threespine stickleback) naturally colonizing Logberg Lake Alaska	Phenotypic	Out	Other	n	N		Body Shape (PC1)	othermorphology	other	ord	interval	1.333	2003	13	9	50	0.0039	0.009189924352031	From the correspondence with Baker (2019) we know which generation number correspond with each year
uts_00go	es5377	p167	s070			Aguirre 2012, Biol. J. Linnean Soc.105: 817-831	Fish	Chordata	Actinopteri	Perciformes	Gasterosteus aculeatus	Gasterosteus aculeatus	male	0.58	Gasterosteus aculeatus (Threespine stickleback) naturally colonizing Logberg Lake Alaska	Phenotypic	Out	Other	n	N		Body Shape (PC1)	othermorphology	other	ord	interval	1.333	2004	14	10	50	0.0007	0.009665725709067	From the correspondence with Baker (2019) we know which generation number correspond with each year
uts_00gp	es5377	p167	s070			Aguirre 2012, Biol. J. Linnean Soc.105: 817-831	Fish	Chordata	Actinopteri	Perciformes	Gasterosteus aculeatus	Gasterosteus aculeatus	male	0.58	Gasterosteus aculeatus (Threespine stickleback) naturally colonizing Logberg Lake Alaska	Phenotypic	Out	Other	n	N		Body Shape (PC1)	othermorphology	other	ord	interval	1.333	2005	15	11	50	0.0003	0.008700068869715	From the correspondence with Baker (2019) we know which generation number correspond with each year
uts_00gq	es5377	p167	s070			Aguirre 2012, Biol. J. Linnean Soc.105: 817-831	Fish	Chordata	Actinopteri	Perciformes	Gasterosteus aculeatus	Gasterosteus aculeatus	male	0.58	Gasterosteus aculeatus (Threespine stickleback) naturally colonizing Logberg Lake Alaska	Phenotypic	Out	Other	n	N		Body Shape (PC1)	othermorphology	other	ord	interval	1.333	2006	16	12	50	-0.0038	0.008402248866548	From the correspondence with Baker (2019) we know which generation number correspond with each year
uts_00gr	es5377	p167	s070			Aguirre 2012, Biol. J. Linnean Soc.105: 817-831	Fish	Chordata	Actinopteri	Perciformes	Gasterosteus aculeatus	Gasterosteus aculeatus	male	0.58	Gasterosteus aculeatus (Threespine stickleback) naturally colonizing Logberg Lake Alaska	Phenotypic	Out	Other	n	N		Body Shape (PC1)	othermorphology	other	ord	interval	1.333	2007	17	12.75	50	0.0001	0.008635755545965	From the correspondence with Baker (2019) we know which generation number correspond with each year
uts_00gs	es5377	p167	s070			Aguirre 2012, Biol. J. Linnean Soc.105: 817-831	Fish	Chordata	Actinopteri	Perciformes	Gasterosteus aculeatus	Gasterosteus aculeatus	male	0.58	Gasterosteus aculeatus (Threespine stickleback) naturally colonizing Logberg Lake Alaska	Phenotypic	Out	Other	n	N		Body Shape (PC1)	othermorphology	other	ord	interval	1.333	2008	18	13.5	50	-0.0009	0.010500166264229	From the correspondence with Baker (2019) we know which generation number correspond with each year
uts_00gt	es5377	p167	s070			Aguirre 2012, Biol. J. Linnean Soc.105: 817-831	Fish	Chordata	Actinopteri	Perciformes	Gasterosteus aculeatus	Gasterosteus aculeatus	male	0.58	Gasterosteus aculeatus (Threespine stickleback) naturally colonizing Logberg Lake Alaska	Phenotypic	Out	Other	n	N		Body Shape (PC1)	othermorphology	other	ord	interval	1.333	2009	19	14.25	50	-0.0016	0.009788763014174	From the correspondence with Baker (2019) we know which generation number correspond with each year
uts_00gu	es5378	p167	s070			Aguirre 2012, Biol. J. Linnean Soc.105: 817-831	Fish	Chordata	Actinopteri	Perciformes	Gasterosteus aculeatus	Gasterosteus aculeatus	male	0.58	Gasterosteus aculeatus (Threespine stickleback) naturally colonizing Logberg Lake Alaska	Phenotypic	Out	Other	n	N		Body Shape (PC2)	othermorphology	other	ord	interval	1.333	1990	0	0	6	0.0127	0.009512149869887	From the correspondence with Baker (2019) we know which generation number correspond with each year
uts_00gv	es5378	p167	s070			Aguirre 2012, Biol. J. Linnean Soc.105: 817-831	Fish	Chordata	Actinopteri	Perciformes	Gasterosteus aculeatus	Gasterosteus aculeatus	male	0.58	Gasterosteus aculeatus (Threespine stickleback) naturally colonizing Logberg Lake Alaska	Phenotypic	Out	Other	n	N		Body Shape (PC2)	othermorphology	other	ord	interval	1.333	1991	1	0.5	10	0.0111	0.009523169920528	From the correspondence with Baker (2019) we know which generation number correspond with each year
uts_00gw	es5378	p167	s070			Aguirre 2012, Biol. J. Linnean Soc.105: 817-831	Fish	Chordata	Actinopteri	Perciformes	Gasterosteus aculeatus	Gasterosteus aculeatus	male	0.58	Gasterosteus aculeatus (Threespine stickleback) naturally colonizing Logberg Lake Alaska	Phenotypic	Out	Other	n	N		Body Shape (PC2)	othermorphology	other	ord	interval	1.333	1992	2	1	44	-0.0014	0.007781400720395	From the correspondence with Baker (2019) we know which generation number correspond with each year
uts_00gx	es5378	p167	s070			Aguirre 2012, Biol. J. Linnean Soc.105: 817-831	Fish	Chordata	Actinopteri	Perciformes	Gasterosteus aculeatus	Gasterosteus aculeatus	male	0.58	Gasterosteus aculeatus (Threespine stickleback) naturally colonizing Logberg Lake Alaska	Phenotypic	Out	Other	n	N		Body Shape (PC2)	othermorphology	other	ord	interval	1.333	1993	3	1.5	25	-0.0066	0.008752929567297	From the correspondence with Baker (2019) we know which generation number correspond with each year
uts_00gy	es5378	p167	s070			Aguirre 2012, Biol. J. Linnean Soc.105: 817-831	Fish	Chordata	Actinopteri	Perciformes	Gasterosteus aculeatus	Gasterosteus aculeatus	male	0.58	Gasterosteus aculeatus (Threespine stickleback) naturally colonizing Logberg Lake Alaska	Phenotypic	Out	Other	n	N		Body Shape (PC2)	othermorphology	other	ord	interval	1.333	1994	4	2	177	-0.0041	0.008522873592058	From the correspondence with Baker (2019) we know which generation number correspond with each year
uts_00gz	es5378	p167	s070			Aguirre 2012, Biol. J. Linnean Soc.105: 817-831	Fish	Chordata	Actinopteri	Perciformes	Gasterosteus aculeatus	Gasterosteus aculeatus	male	0.58	Gasterosteus aculeatus (Threespine stickleback) naturally colonizing Logberg Lake Alaska	Phenotypic	Out	Other	n	N		Body Shape (PC2)	othermorphology	other	ord	interval	1.333	1995	5	2.5	50	-0.0103	0.008064393854099	From the correspondence with Baker (2019) we know which generation number correspond with each year
uts_00h0	es5378	p167	s070			Aguirre 2012, Biol. J. Linnean Soc.105: 817-831	Fish	Chordata	Actinopteri	Perciformes	Gasterosteus aculeatus	Gasterosteus aculeatus	male	0.58	Gasterosteus aculeatus (Threespine stickleback) naturally colonizing Logberg Lake Alaska	Phenotypic	Out	Other	n	N		Body Shape (PC2)	othermorphology	other	ord	interval	1.333	1996	6	3	50	-0.0072	0.007366628407757	From the correspondence with Baker (2019) we know which generation number correspond with each year
uts_00h1	es5378	p167	s070			Aguirre 2012, Biol. J. Linnean Soc.105: 817-831	Fish	Chordata	Actinopteri	Perciformes	Gasterosteus aculeatus	Gasterosteus aculeatus	male	0.58	Gasterosteus aculeatus (Threespine stickleback) naturally colonizing Logberg Lake Alaska	Phenotypic	Out	Other	n	N		Body Shape (PC2)	othermorphology	other	ord	interval	1.333	1997	7	3.5	51	-0.0066	0.007622222332698	From the correspondence with Baker (2019) we know which generation number correspond with each year
uts_00h2	es5378	p167	s070			Aguirre 2012, Biol. J. Linnean Soc.105: 817-831	Fish	Chordata	Actinopteri	Perciformes	Gasterosteus aculeatus	Gasterosteus aculeatus	male	0.58	Gasterosteus aculeatus (Threespine stickleback) naturally colonizing Logberg Lake Alaska	Phenotypic	Out	Other	n	N		Body Shape (PC2)	othermorphology	other	ord	interval	1.333	1998	8	4	50	-0.0072	0.010015709668283	From the correspondence with Baker (2019) we know which generation number correspond with each year
uts_00h3	es5378	p167	s070			Aguirre 2012, Biol. J. Linnean Soc.105: 817-831	Fish	Chordata	Actinopteri	Perciformes	Gasterosteus aculeatus	Gasterosteus aculeatus	male	0.58	Gasterosteus aculeatus (Threespine stickleback) naturally colonizing Logberg Lake Alaska	Phenotypic	Out	Other	n	N		Body Shape (PC2)	othermorphology	other	ord	interval	1.333	1999	9	5	50	-0.002	0.008094095342138	From the correspondence with Baker (2019) we know which generation number correspond with each year
uts_00h4	es5378	p167	s070			Aguirre 2012, Biol. J. Linnean Soc.105: 817-831	Fish	Chordata	Actinopteri	Perciformes	Gasterosteus aculeatus	Gasterosteus aculeatus	male	0.58	Gasterosteus aculeatus (Threespine stickleback) naturally colonizing Logberg Lake Alaska	Phenotypic	Out	Other	n	N		Body Shape (PC2)	othermorphology	other	ord	interval	1.333	2000	10	6	50	-0.0072	0.009549727455685	From the correspondence with Baker (2019) we know which generation number correspond with each year
uts_00h5	es5378	p167	s070			Aguirre 2012, Biol. J. Linnean Soc.105: 817-831	Fish	Chordata	Actinopteri	Perciformes	Gasterosteus aculeatus	Gasterosteus aculeatus	male	0.58	Gasterosteus aculeatus (Threespine stickleback) naturally colonizing Logberg Lake Alaska	Phenotypic	Out	Other	n	N		Body Shape (PC2)	othermorphology	other	ord	interval	1.333	2001	11	7	50	-0.0029	0.008522029657768	From the correspondence with Baker (2019) we know which generation number correspond with each year
uts_00h6	es5378	p167	s070			Aguirre 2012, Biol. J. Linnean Soc.105: 817-831	Fish	Chordata	Actinopteri	Perciformes	Gasterosteus aculeatus	Gasterosteus aculeatus	male	0.58	Gasterosteus aculeatus (Threespine stickleback) naturally colonizing Logberg Lake Alaska	Phenotypic	Out	Other	n	N		Body Shape (PC2)	othermorphology	other	ord	interval	1.333	2002	12	8	51	-0.0076	0.00957112189013	From the correspondence with Baker (2019) we know which generation number correspond with each year
uts_00h7	es5378	p167	s070			Aguirre 2012, Biol. J. Linnean Soc.105: 817-831	Fish	Chordata	Actinopteri	Perciformes	Gasterosteus aculeatus	Gasterosteus aculeatus	male	0.58	Gasterosteus aculeatus (Threespine stickleback) naturally colonizing Logberg Lake Alaska	Phenotypic	Out	Other	n	N		Body Shape (PC2)	othermorphology	other	ord	interval	1.333	2003	13	9	50	-0.0061	0.010172194622458	From the correspondence with Baker (2019) we know which generation number correspond with each year
uts_00h8	es5378	p167	s070			Aguirre 2012, Biol. J. Linnean Soc.105: 817-831	Fish	Chordata	Actinopteri	Perciformes	Gasterosteus aculeatus	Gasterosteus aculeatus	male	0.58	Gasterosteus aculeatus (Threespine stickleback) naturally colonizing Logberg Lake Alaska	Phenotypic	Out	Other	n	N		Body Shape (PC2)	othermorphology	other	ord	interval	1.333	2004	14	10	50	-0.0028	0.010365759705195	From the correspondence with Baker (2019) we know which generation number correspond with each year
uts_00h9	es5378	p167	s070			Aguirre 2012, Biol. J. Linnean Soc.105: 817-831	Fish	Chordata	Actinopteri	Perciformes	Gasterosteus aculeatus	Gasterosteus aculeatus	male	0.58	Gasterosteus aculeatus (Threespine stickleback) naturally colonizing Logberg Lake Alaska	Phenotypic	Out	Other	n	N		Body Shape (PC2)	othermorphology	other	ord	interval	1.333	2005	15	11	50	-0.0048	0.009423640798941	From the correspondence with Baker (2019) we know which generation number correspond with each year
uts_00ha	es5378	p167	s070			Aguirre 2012, Biol. J. Linnean Soc.105: 817-831	Fish	Chordata	Actinopteri	Perciformes	Gasterosteus aculeatus	Gasterosteus aculeatus	male	0.58	Gasterosteus aculeatus (Threespine stickleback) naturally colonizing Logberg Lake Alaska	Phenotypic	Out	Other	n	N		Body Shape (PC2)	othermorphology	other	ord	interval	1.333	2006	16	12	50	-0.004	0.008445307789094	From the correspondence with Baker (2019) we know which generation number correspond with each year
uts_00hb	es5378	p167	s070			Aguirre 2012, Biol. J. Linnean Soc.105: 817-831	Fish	Chordata	Actinopteri	Perciformes	Gasterosteus aculeatus	Gasterosteus aculeatus	male	0.58	Gasterosteus aculeatus (Threespine stickleback) naturally colonizing Logberg Lake Alaska	Phenotypic	Out	Other	n	N		Body Shape (PC2)	othermorphology	other	ord	interval	1.333	2007	17	12.75	50	-0.0075	0.008715351992182	From the correspondence with Baker (2019) we know which generation number correspond with each year
uts_00hc	es5378	p167	s070			Aguirre 2012, Biol. J. Linnean Soc.105: 817-831	Fish	Chordata	Actinopteri	Perciformes	Gasterosteus aculeatus	Gasterosteus aculeatus	male	0.58	Gasterosteus aculeatus (Threespine stickleback) naturally colonizing Logberg Lake Alaska	Phenotypic	Out	Other	n	N		Body Shape (PC2)	othermorphology	other	ord	interval	1.333	2008	18	13.5	50	-0.0132	0.011777338643827	From the correspondence with Baker (2019) we know which generation number correspond with each year
uts_00hd	es5378	p167	s070			Aguirre 2012, Biol. J. Linnean Soc.105: 817-831	Fish	Chordata	Actinopteri	Perciformes	Gasterosteus aculeatus	Gasterosteus aculeatus	male	0.58	Gasterosteus aculeatus (Threespine stickleback) naturally colonizing Logberg Lake Alaska	Phenotypic	Out	Other	n	N		Body Shape (PC2)	othermorphology	other	ord	interval	1.333	2009	19	14.25	50	-0.0039	0.01161692552501	From the correspondence with Baker (2019) we know which generation number correspond with each year
uts_00he	es5203	p156	s305			Adachi 2012, Ecology and Evolution 2: 1083-1088	Fish	Chordata	Actinopteri	Perciformes	Gasterosteus aculeatus	Gasterosteus aculeatus	female	0.58	Gasterosteus aculeatus (Threespine stickleback) introduced into Lake Towado in Japan (1979, first capture)	Phenotypic	In	Introduction	o	N		Standard length (mm)	size	linear	raw	ratio	1	1985	0	0	55	90.2	6.1
uts_00hf	es5203	p156	s305			Adachi 2012, Ecology and Evolution 2: 1083-1088	Fish	Chordata	Actinopteri	Perciformes	Gasterosteus aculeatus	Gasterosteus aculeatus	female	0.58	Gasterosteus aculeatus (Threespine stickleback) introduced into Lake Towado in Japan (1979, first capture)	Phenotypic	In	Introduction	o	N		Standard length (mm)	size	linear	raw	ratio	1	1992	7	7	32	86.5	6.1
uts_00hg	es5203	p156	s305			Adachi 2012, Ecology and Evolution 2: 1083-1088	Fish	Chordata	Actinopteri	Perciformes	Gasterosteus aculeatus	Gasterosteus aculeatus	female	0.58	Gasterosteus aculeatus (Threespine stickleback) introduced into Lake Towado in Japan (1979, first capture)	Phenotypic	In	Introduction	o	N		Standard length (mm)	size	linear	raw	ratio	1	1997	12	12	101	80.2	8.1
uts_00hh	es5203	p156	s305			Adachi 2012, Ecology and Evolution 2: 1083-1088	Fish	Chordata	Actinopteri	Perciformes	Gasterosteus aculeatus	Gasterosteus aculeatus	female	0.58	Gasterosteus aculeatus (Threespine stickleback) introduced into Lake Towado in Japan (1979, first capture)	Phenotypic	In	Introduction	o	N		Standard length (mm)	size	linear	raw	ratio	1	2008	23	23	13	66	13.8
uts_00hi	es5203	p156	s305			Adachi 2012, Ecology and Evolution 2: 1083-1088	Fish	Chordata	Actinopteri	Perciformes	Gasterosteus aculeatus	Gasterosteus aculeatus	female	0.58	Gasterosteus aculeatus (Threespine stickleback) introduced into Lake Towado in Japan (1979, first capture)	Phenotypic	In	Introduction	o	N		Standard length (mm)	size	linear	raw	ratio	1	2010	25	25	39	58.7	12.7
uts_00hj	es2773	p006	s070			Bell 2004, Evolution 58 : 814-824	Fish	Chordata	Actinopteri	Perciformes	Gasterosteus aculeatus	Gasterosteus aculeatus	mixed	0.58	Gasterosteus aculeatus (Threespine stickleback) naturally colonizing Logberg Lake Alaska (between 1983 and 1988)	Phenotypic	In	Other	o	N		Lateral plate number - complete morph	othermorphology	count	raw	ratio	1.57	1990	0	0	55	32.909	0.887625364598595	From the correspondence with Baker (2019) we know which generation number correspond with each year
uts_00hk	es2773	p006	s070			Bell 2004, Evolution 58 : 814-824	Fish	Chordata	Actinopteri	Perciformes	Gasterosteus aculeatus	Gasterosteus aculeatus	mixed	0.58	Gasterosteus aculeatus (Threespine stickleback) naturally colonizing Logberg Lake Alaska (between 1983 and 1988)	Phenotypic	In	Other	o	N		Lateral plate number - complete morph	othermorphology	count	raw	ratio	1.57	1991	1	0.5	77	32.364	0.985541407566779	From the correspondence with Baker (2019) we know which generation number correspond with each year
uts_00hl	es2773	p006	s070			Bell 2004, Evolution 58 : 814-824	Fish	Chordata	Actinopteri	Perciformes	Gasterosteus aculeatus	Gasterosteus aculeatus	mixed	0.58	Gasterosteus aculeatus (Threespine stickleback) naturally colonizing Logberg Lake Alaska (between 1983 and 1988)	Phenotypic	In	Other	o	N		Lateral plate number - complete morph	othermorphology	count	raw	ratio	1.57	1992	2	1	70	32.143	1.02555342833444	From the correspondence with Baker (2019) we know which generation number correspond with each year
uts_00hm	es2773	p006	s070			Bell 2004, Evolution 58 : 814-824	Fish	Chordata	Actinopteri	Perciformes	Gasterosteus aculeatus	Gasterosteus aculeatus	mixed	0.58	Gasterosteus aculeatus (Threespine stickleback) naturally colonizing Logberg Lake Alaska (between 1983 and 1988)	Phenotypic	In	Other	o	N		Lateral plate number - complete morph	othermorphology	count	raw	ratio	1.57	1993	3	1.5	36	32.083	1.62788205960997	From the correspondence with Baker (2019) we know which generation number correspond with each year
uts_00hn	es2773	p006	s070			Bell 2004, Evolution 58 : 814-824	Fish	Chordata	Actinopteri	Perciformes	Gasterosteus aculeatus	Gasterosteus aculeatus	mixed	0.58	Gasterosteus aculeatus (Threespine stickleback) naturally colonizing Logberg Lake Alaska (between 1983 and 1988)	Phenotypic	In	Other	o	N		Lateral plate number - complete morph	othermorphology	count	raw	ratio	1.57	1994	4	2	42	31.786	1.04847657860751	From the correspondence with Baker (2019) we know which generation number correspond with each year
uts_00ho	es2773	p006	s070			Bell 2004, Evolution 58 : 814-824	Fish	Chordata	Actinopteri	Perciformes	Gasterosteus aculeatus	Gasterosteus aculeatus	mixed	0.58	Gasterosteus aculeatus (Threespine stickleback) naturally colonizing Logberg Lake Alaska (between 1983 and 1988)	Phenotypic	In	Other	o	N		Lateral plate number - complete morph	othermorphology	count	raw	ratio	1.57	1995	5	2.5	34	31.765	1.1821609265781	From the correspondence with Baker (2019) we know which generation number correspond with each year
uts_00hp	es2773	p006	s070			Bell 2004, Evolution 58 : 814-824	Fish	Chordata	Actinopteri	Perciformes	Gasterosteus aculeatus	Gasterosteus aculeatus	mixed	0.58	Gasterosteus aculeatus (Threespine stickleback) naturally colonizing Logberg Lake Alaska (between 1983 and 1988)	Phenotypic	In	Other	o	N		Lateral plate number - complete morph	othermorphology	count	raw	ratio	1.57	1996	6	3	33	31.636	0.962359789079097	From the correspondence with Baker (2019) we know which generation number correspond with each year
uts_00hq	es2773	p006	s070			Bell 2004, Evolution 58 : 814-824	Fish	Chordata	Actinopteri	Perciformes	Gasterosteus aculeatus	Gasterosteus aculeatus	mixed	0.58	Gasterosteus aculeatus (Threespine stickleback) naturally colonizing Logberg Lake Alaska (between 1983 and 1988)	Phenotypic	In	Other	o	N		Lateral plate number - complete morph	othermorphology	count	raw	ratio	1.57	1997	7	3.5	22	31.5	1.65471908132324	From the correspondence with Baker (2019) we know which generation number correspond with each year
uts_00hr	es2773	p006	s070			Bell 2004, Evolution 58 : 814-824	Fish	Chordata	Actinopteri	Perciformes	Gasterosteus aculeatus	Gasterosteus aculeatus	mixed	0.58	Gasterosteus aculeatus (Threespine stickleback) naturally colonizing Logberg Lake Alaska (between 1983 and 1988)	Phenotypic	In	Other	o	N		Lateral plate number - complete morph	othermorphology	count	raw	ratio	1.57	1998	8	4	20	31.75	1.25131509768092	From the correspondence with Baker (2019) we know which generation number correspond with each year
uts_00hs	es2773	p006	s070			Bell 2004, Evolution 58 : 814-824	Fish	Chordata	Actinopteri	Perciformes	Gasterosteus aculeatus	Gasterosteus aculeatus	mixed	0.58	Gasterosteus aculeatus (Threespine stickleback) naturally colonizing Logberg Lake Alaska (between 1983 and 1988)	Phenotypic	In	Other	o	N		Lateral plate number - complete morph	othermorphology	count	raw	ratio	1.57	1999	9	5	24	31.708	1.5736738147921	From the correspondence with Baker (2019) we know which generation number correspond with each year
uts_00ht	es2773	p006	s070			Bell 2004, Evolution 58 : 814-824	Fish	Chordata	Actinopteri	Perciformes	Gasterosteus aculeatus	Gasterosteus aculeatus	mixed	0.58	Gasterosteus aculeatus (Threespine stickleback) naturally colonizing Logberg Lake Alaska (between 1983 and 1988)	Phenotypic	In	Other	o	N		Lateral plate number - complete morph	othermorphology	count	raw	ratio	1.57	2000	10	6	20	31.5	1.05131496607569	From the correspondence with Baker (2019) we know which generation number correspond with each year
uts_00hu	es2773	p006	s070			Bell 2004, Evolution 58 : 814-824	Fish	Chordata	Actinopteri	Perciformes	Gasterosteus aculeatus	Gasterosteus aculeatus	mixed	0.58	Gasterosteus aculeatus (Threespine stickleback) naturally colonizing Logberg Lake Alaska (between 1983 and 1988)	Phenotypic	In	Other	o	N		Lateral plate number - complete morph	othermorphology	count	raw	ratio	1.57	2001	11	7	30	31.333	1.29543850473121	From the correspondence with Baker (2019) we know which generation number correspond with each year
uts_00hv	es2771	p006	s070			Bell 2004, Evolution 58 : 814-824	Fish	Chordata	Actinopteri	Perciformes	Gasterosteus aculeatus	Gasterosteus aculeatus	mixed	0.58	Gasterosteus aculeatus (Threespine stickleback) naturally colonizing Logberg Lake Alaska (between 1983 and 1988)	Phenotypic	In	Other	o	N		Gillraker number - all morphs	othermorphology	count	raw	ratio	1.5	1990	0	0	17	22.2941	1.35852428586835	From the correspondence with Baker (2019) we know which generation number correspond with each year
uts_00hw	es2771	p006	s070			Bell 2004, Evolution 58 : 814-824	Fish	Chordata	Actinopteri	Perciformes	Gasterosteus aculeatus	Gasterosteus aculeatus	mixed	0.58	Gasterosteus aculeatus (Threespine stickleback) naturally colonizing Logberg Lake Alaska (between 1983 and 1988)	Phenotypic	In	Other	o	N		Gillraker number - all morphs	othermorphology	count	raw	ratio	1.5	1991	1	0.5	14	21	0.949262293098647	From the correspondence with Baker (2019) we know which generation number correspond with each year
uts_00hx	es2771	p006	s070			Bell 2004, Evolution 58 : 814-824	Fish	Chordata	Actinopteri	Perciformes	Gasterosteus aculeatus	Gasterosteus aculeatus	mixed	0.58	Gasterosteus aculeatus (Threespine stickleback) naturally colonizing Logberg Lake Alaska (between 1983 and 1988)	Phenotypic	In	Other	o	N		Gillraker number - all morphs	othermorphology	count	raw	ratio	1.5	1992	2	1	45	21.4222222222222	1.15775819599951	From the correspondence with Baker (2019) we know which generation number correspond with each year
uts_00hy	es2771	p006	s070			Bell 2004, Evolution 58 : 814-824	Fish	Chordata	Actinopteri	Perciformes	Gasterosteus aculeatus	Gasterosteus aculeatus	mixed	0.58	Gasterosteus aculeatus (Threespine stickleback) naturally colonizing Logberg Lake Alaska (between 1983 and 1988)	Phenotypic	In	Other	o	N		Gillraker number - all morphs	othermorphology	count	raw	ratio	1.5	1993	3	1.5	25	21.56	1.19303534454489	From the correspondence with Baker (2019) we know which generation number correspond with each year
uts_00hz	es2771	p006	s070			Bell 2004, Evolution 58 : 814-824	Fish	Chordata	Actinopteri	Perciformes	Gasterosteus aculeatus	Gasterosteus aculeatus	mixed	0.58	Gasterosteus aculeatus (Threespine stickleback) naturally colonizing Logberg Lake Alaska (between 1983 and 1988)	Phenotypic	In	Other	o	N		Gillraker number - all morphs	othermorphology	count	raw	ratio	1.5	1994	4	2	50	21.68	1.21956834116646	From the correspondence with Baker (2019) we know which generation number correspond with each year
uts_00i0	es2771	p006	s070			Bell 2004, Evolution 58 : 814-824	Fish	Chordata	Actinopteri	Perciformes	Gasterosteus aculeatus	Gasterosteus aculeatus	mixed	0.58	Gasterosteus aculeatus (Threespine stickleback) naturally colonizing Logberg Lake Alaska (between 1983 and 1988)	Phenotypic	In	Other	o	N		Gillraker number - all morphs	othermorphology	count	raw	ratio	1.5	1995	5	2.5	50	21.22	1.48859610618426	From the correspondence with Baker (2019) we know which generation number correspond with each year
uts_00i1	es2771	p006	s070			Bell 2004, Evolution 58 : 814-824	Fish	Chordata	Actinopteri	Perciformes	Gasterosteus aculeatus	Gasterosteus aculeatus	mixed	0.58	Gasterosteus aculeatus (Threespine stickleback) naturally colonizing Logberg Lake Alaska (between 1983 and 1988)	Phenotypic	In	Other	o	N		Gillraker number - all morphs	othermorphology	count	raw	ratio	1.5	1996	6	3	50	21.56	1.43085531720559	From the correspondence with Baker (2019) we know which generation number correspond with each year
uts_00i2	es2771	p006	s070			Bell 2004, Evolution 58 : 814-824	Fish	Chordata	Actinopteri	Perciformes	Gasterosteus aculeatus	Gasterosteus aculeatus	mixed	0.58	Gasterosteus aculeatus (Threespine stickleback) naturally colonizing Logberg Lake Alaska (between 1983 and 1988)	Phenotypic	In	Other	o	N		Gillraker number - all morphs	othermorphology	count	raw	ratio	1.5	1997	7	3.5	51	20.9019607843137	1.17055374862984	From the correspondence with Baker (2019) we know which generation number correspond with each year
uts_00i3	es2771	p006	s070			Bell 2004, Evolution 58 : 814-824	Fish	Chordata	Actinopteri	Perciformes	Gasterosteus aculeatus	Gasterosteus aculeatus	mixed	0.58	Gasterosteus aculeatus (Threespine stickleback) naturally colonizing Logberg Lake Alaska (between 1983 and 1988)	Phenotypic	In	Other	o	N		Gillraker number - all morphs	othermorphology	count	raw	ratio	1.5	1998	8	4	50	21.54	1.40276694502003	From the correspondence with Baker (2019) we know which generation number correspond with each year
uts_00i4	es2771	p006	s070			Bell 2004, Evolution 58 : 814-824	Fish	Chordata	Actinopteri	Perciformes	Gasterosteus aculeatus	Gasterosteus aculeatus	mixed	0.58	Gasterosteus aculeatus (Threespine stickleback) naturally colonizing Logberg Lake Alaska (between 1983 and 1988)	Phenotypic	In	Other	o	N		Gillraker number - all morphs	othermorphology	count	raw	ratio	1.5	1999	9	5	50	21.06	1.21906622009618	From the correspondence with Baker (2019) we know which generation number correspond with each year
uts_00i5	es2771	p006	s070			Bell 2004, Evolution 58 : 814-824	Fish	Chordata	Actinopteri	Perciformes	Gasterosteus aculeatus	Gasterosteus aculeatus	mixed	0.58	Gasterosteus aculeatus (Threespine stickleback) naturally colonizing Logberg Lake Alaska (between 1983 and 1988)	Phenotypic	In	Other	o	N		Gillraker number - all morphs	othermorphology	count	raw	ratio	1.5	2000	10	6	50	21.12	1.15422913581281	From the correspondence with Baker (2019) we know which generation number correspond with each year
uts_00i6	es2771	p006	s070			Bell 2004, Evolution 58 : 814-824	Fish	Chordata	Actinopteri	Perciformes	Gasterosteus aculeatus	Gasterosteus aculeatus	mixed	0.58	Gasterosteus aculeatus (Threespine stickleback) naturally colonizing Logberg Lake Alaska (between 1983 and 1988)	Phenotypic	In	Other	o	N		Gillraker number - all morphs	othermorphology	count	raw	ratio	1.5	2001	11	7	50	21.12	1.39444963907571	From the correspondence with Baker (2019) we know which generation number correspond with each year
uts_00i7	es2771	p006	s070			Bell 2004, Evolution 58 : 814-824	Fish	Chordata	Actinopteri	Perciformes	Gasterosteus aculeatus	Gasterosteus aculeatus	mixed	0.58	Gasterosteus aculeatus (Threespine stickleback) naturally colonizing Logberg Lake Alaska (between 1983 and 1988)	Phenotypic	In	Other	o	N		Gillraker number - all morphs	othermorphology	count	raw	ratio	1.5	2002	12	8	50	21.1	1.34392055158763	From the correspondence with Baker (2019) we know which generation number correspond with each year
uts_00i8	es2771	p006	s070			Bell 2004, Evolution 58 : 814-824	Fish	Chordata	Actinopteri	Perciformes	Gasterosteus aculeatus	Gasterosteus aculeatus	mixed	0.58	Gasterosteus aculeatus (Threespine stickleback) naturally colonizing Logberg Lake Alaska (between 1983 and 1988)	Phenotypic	In	Other	o	N		Gillraker number - all morphs	othermorphology	count	raw	ratio	1.5	2003	13	9	50	20.94	1.34634804609525	From the correspondence with Baker (2019) we know which generation number correspond with each year
uts_00i9	es2771	p006	s070			Bell 2004, Evolution 58 : 814-824	Fish	Chordata	Actinopteri	Perciformes	Gasterosteus aculeatus	Gasterosteus aculeatus	mixed	0.58	Gasterosteus aculeatus (Threespine stickleback) naturally colonizing Logberg Lake Alaska (between 1983 and 1988)	Phenotypic	In	Other	o	N		Gillraker number - all morphs	othermorphology	count	raw	ratio	1.5	2004	14	10	50	20.92	1.12195165234696	From the correspondence with Baker (2019) we know which generation number correspond with each year
uts_00ia	es2771	p006	s070			Bell 2004, Evolution 58 : 814-824	Fish	Chordata	Actinopteri	Perciformes	Gasterosteus aculeatus	Gasterosteus aculeatus	mixed	0.58	Gasterosteus aculeatus (Threespine stickleback) naturally colonizing Logberg Lake Alaska (between 1983 and 1988)	Phenotypic	In	Other	o	N		Gillraker number - all morphs	othermorphology	count	raw	ratio	1.5	2005	15	11	50	20.98	1.33232955413303	From the correspondence with Baker (2019) we know which generation number correspond with each year
uts_00ib	es2771	p006	s070			Bell 2004, Evolution 58 : 814-824	Fish	Chordata	Actinopteri	Perciformes	Gasterosteus aculeatus	Gasterosteus aculeatus	mixed	0.58	Gasterosteus aculeatus (Threespine stickleback) naturally colonizing Logberg Lake Alaska (between 1983 and 1988)	Phenotypic	In	Other	o	N		Gillraker number - all morphs	othermorphology	count	raw	ratio	1.5	2006	16	12	50	20.66	1.18855082399723	From the correspondence with Baker (2019) we know which generation number correspond with each year
uts_00ic	es2771	p006	s070			Bell 2004, Evolution 58 : 814-824	Fish	Chordata	Actinopteri	Perciformes	Gasterosteus aculeatus	Gasterosteus aculeatus	mixed	0.58	Gasterosteus aculeatus (Threespine stickleback) naturally colonizing Logberg Lake Alaska (between 1983 and 1988)	Phenotypic	In	Other	o	N		Gillraker number - all morphs	othermorphology	count	raw	ratio	1.5	2007	17	12.75	50	20.88	1.23955818742002	From the correspondence with Baker (2019) we know which generation number correspond with each year
uts_00id	es2771	p006	s070			Bell 2004, Evolution 58 : 814-824	Fish	Chordata	Actinopteri	Perciformes	Gasterosteus aculeatus	Gasterosteus aculeatus	mixed	0.58	Gasterosteus aculeatus (Threespine stickleback) naturally colonizing Logberg Lake Alaska (between 1983 and 1988)	Phenotypic	In	Other	o	N		Gillraker number - all morphs	othermorphology	count	raw	ratio	1.5	2008	18	13.5	50	20.76	1.0408611819066	From the correspondence with Baker (2019) we know which generation number correspond with each year
uts_00ie	es2771	p006	s070			Bell 2004, Evolution 58 : 814-824	Fish	Chordata	Actinopteri	Perciformes	Gasterosteus aculeatus	Gasterosteus aculeatus	mixed	0.58	Gasterosteus aculeatus (Threespine stickleback) naturally colonizing Logberg Lake Alaska (between 1983 and 1988)	Phenotypic	In	Other	o	N		Gillraker number - all morphs	othermorphology	count	raw	ratio	1.5	2009	19	14.25	50	20.66	1.42128463018496	From the correspondence with Baker (2019) we know which generation number correspond with each year
uts_00if	es2772	p006	s070			Bell 2004, Evolution 58 : 814-824	Fish	Chordata	Actinopteri	Perciformes	Gasterosteus aculeatus	Gasterosteus aculeatus	mixed	0.58	Gasterosteus aculeatus (Threespine stickleback) naturally colonizing Logberg Lake Alaska (between 1983 and 1988)	Phenotypic	In	Other	o	N		Lateral plate number - low morph	othermorphology	count	raw	ratio	1.5	1991	0	0	15	6.8667	0.743223352957207	From the correspondence with Baker (2019) we know which generation number correspond with each year
uts_00ig	es2772	p006	s070			Bell 2004, Evolution 58 : 814-824	Fish	Chordata	Actinopteri	Perciformes	Gasterosteus aculeatus	Gasterosteus aculeatus	mixed	0.58	Gasterosteus aculeatus (Threespine stickleback) naturally colonizing Logberg Lake Alaska (between 1983 and 1988)	Phenotypic	In	Other	o	N		Lateral plate number - low morph	othermorphology	count	raw	ratio	1.5	1992	1	0.5	103	6.8155	0.763731459009683	From the correspondence with Baker (2019) we know which generation number correspond with each year
uts_00ih	es2772	p006	s070			Bell 2004, Evolution 58 : 814-824	Fish	Chordata	Actinopteri	Perciformes	Gasterosteus aculeatus	Gasterosteus aculeatus	mixed	0.58	Gasterosteus aculeatus (Threespine stickleback) naturally colonizing Logberg Lake Alaska (between 1983 and 1988)	Phenotypic	In	Other	o	N		Lateral plate number - low morph	othermorphology	count	raw	ratio	1.5	1993	2	1	117	6.7094	0.788492987087842	From the correspondence with Baker (2019) we know which generation number correspond with each year
uts_00ii	es2772	p006	s070			Bell 2004, Evolution 58 : 814-824	Fish	Chordata	Actinopteri	Perciformes	Gasterosteus aculeatus	Gasterosteus aculeatus	mixed	0.58	Gasterosteus aculeatus (Threespine stickleback) naturally colonizing Logberg Lake Alaska (between 1983 and 1988)	Phenotypic	In	Other	o	N		Lateral plate number - low morph	othermorphology	count	raw	ratio	1.5	1994	3	1.5	200	6.575	0.948087204182014	From the correspondence with Baker (2019) we know which generation number correspond with each year
uts_00ij	es2772	p006	s070			Bell 2004, Evolution 58 : 814-824	Fish	Chordata	Actinopteri	Perciformes	Gasterosteus aculeatus	Gasterosteus aculeatus	mixed	0.58	Gasterosteus aculeatus (Threespine stickleback) naturally colonizing Logberg Lake Alaska (between 1983 and 1988)	Phenotypic	In	Other	o	N		Lateral plate number - low morph	othermorphology	count	raw	ratio	1.5	1995	4	2	200	6.73	0.866518477216028	From the correspondence with Baker (2019) we know which generation number correspond with each year
uts_00ik	es2772	p006	s070			Bell 2004, Evolution 58 : 814-824	Fish	Chordata	Actinopteri	Perciformes	Gasterosteus aculeatus	Gasterosteus aculeatus	mixed	0.58	Gasterosteus aculeatus (Threespine stickleback) naturally colonizing Logberg Lake Alaska (between 1983 and 1988)	Phenotypic	In	Other	o	N		Lateral plate number - low morph	othermorphology	count	raw	ratio	1.5	1996	5	2.5	200	6.425	0.926643589363539	From the correspondence with Baker (2019) we know which generation number correspond with each year
uts_00il	es2772	p006	s070			Bell 2004, Evolution 58 : 814-824	Fish	Chordata	Actinopteri	Perciformes	Gasterosteus aculeatus	Gasterosteus aculeatus	mixed	0.58	Gasterosteus aculeatus (Threespine stickleback) naturally colonizing Logberg Lake Alaska (between 1983 and 1988)	Phenotypic	In	Other	o	N		Lateral plate number - low morph	othermorphology	count	raw	ratio	1.5	1997	6	3	200	6.655	0.877396216428482	From the correspondence with Baker (2019) we know which generation number correspond with each year
uts_00im	es2772	p006	s070			Bell 2004, Evolution 58 : 814-824	Fish	Chordata	Actinopteri	Perciformes	Gasterosteus aculeatus	Gasterosteus aculeatus	mixed	0.58	Gasterosteus aculeatus (Threespine stickleback) naturally colonizing Logberg Lake Alaska (between 1983 and 1988)	Phenotypic	In	Other	o	N		Lateral plate number - low morph	othermorphology	count	raw	ratio	1.5	1998	7	3.5	200	6.27	0.854841370573641	From the correspondence with Baker (2019) we know which generation number correspond with each year
uts_00in	es2772	p006	s070			Bell 2004, Evolution 58 : 814-824	Fish	Chordata	Actinopteri	Perciformes	Gasterosteus aculeatus	Gasterosteus aculeatus	mixed	0.58	Gasterosteus aculeatus (Threespine stickleback) naturally colonizing Logberg Lake Alaska (between 1983 and 1988)	Phenotypic	In	Other	o	N		Lateral plate number - low morph	othermorphology	count	raw	ratio	1.5	1999	8	4.5	200	6.53	0.844193885658333	From the correspondence with Baker (2019) we know which generation number correspond with each year
uts_00io	es2772	p006	s070			Bell 2004, Evolution 58 : 814-824	Fish	Chordata	Actinopteri	Perciformes	Gasterosteus aculeatus	Gasterosteus aculeatus	mixed	0.58	Gasterosteus aculeatus (Threespine stickleback) naturally colonizing Logberg Lake Alaska (between 1983 and 1988)	Phenotypic	In	Other	o	N		Lateral plate number - low morph	othermorphology	count	raw	ratio	1.5	2000	9	5.5	200	6.345	0.969885762324512	From the correspondence with Baker (2019) we know which generation number correspond with each year
uts_00ip	es2772	p006	s070			Bell 2004, Evolution 58 : 814-824	Fish	Chordata	Actinopteri	Perciformes	Gasterosteus aculeatus	Gasterosteus aculeatus	mixed	0.58	Gasterosteus aculeatus (Threespine stickleback) naturally colonizing Logberg Lake Alaska (between 1983 and 1988)	Phenotypic	In	Other	o	N		Lateral plate number - low morph	othermorphology	count	raw	ratio	1.5	2001	10	6.5	200	6.37	0.834615429148577	From the correspondence with Baker (2019) we know which generation number correspond with each year
uts_00iq	es2772	p006	s070			Bell 2004, Evolution 58 : 814-824	Fish	Chordata	Actinopteri	Perciformes	Gasterosteus aculeatus	Gasterosteus aculeatus	mixed	0.58	Gasterosteus aculeatus (Threespine stickleback) naturally colonizing Logberg Lake Alaska (between 1983 and 1988)	Phenotypic	In	Other	o	N		Lateral plate number - low morph	othermorphology	count	raw	ratio	1.5	2002	11	7.5	200	6.135	0.877854282158216	From the correspondence with Baker (2019) we know which generation number correspond with each year
uts_00ir	es2772	p006	s070			Bell 2004, Evolution 58 : 814-824	Fish	Chordata	Actinopteri	Perciformes	Gasterosteus aculeatus	Gasterosteus aculeatus	mixed	0.58	Gasterosteus aculeatus (Threespine stickleback) naturally colonizing Logberg Lake Alaska (between 1983 and 1988)	Phenotypic	In	Other	o	N		Lateral plate number - low morph	othermorphology	count	raw	ratio	1.5	2003	12	8.5	200	6.495	0.987344542817327	From the correspondence with Baker (2019) we know which generation number correspond with each year
uts_00is	es2772	p006	s070			Bell 2004, Evolution 58 : 814-824	Fish	Chordata	Actinopteri	Perciformes	Gasterosteus aculeatus	Gasterosteus aculeatus	mixed	0.58	Gasterosteus aculeatus (Threespine stickleback) naturally colonizing Logberg Lake Alaska (between 1983 and 1988)	Phenotypic	In	Other	o	N		Lateral plate number - low morph	othermorphology	count	raw	ratio	1.5	2004	13	9.5	200	6.325	0.782583660658494	From the correspondence with Baker (2019) we know which generation number correspond with each year
uts_00it	es2772	p006	s070			Bell 2004, Evolution 58 : 814-824	Fish	Chordata	Actinopteri	Perciformes	Gasterosteus aculeatus	Gasterosteus aculeatus	mixed	0.58	Gasterosteus aculeatus (Threespine stickleback) naturally colonizing Logberg Lake Alaska (between 1983 and 1988)	Phenotypic	In	Other	o	N		Lateral plate number - low morph	othermorphology	count	raw	ratio	1.5	2005	14	10.5	200	6.025	0.904691846256734	From the correspondence with Baker (2019) we know which generation number correspond with each year
uts_00iu	es2772	p006	s070			Bell 2004, Evolution 58 : 814-824	Fish	Chordata	Actinopteri	Perciformes	Gasterosteus aculeatus	Gasterosteus aculeatus	mixed	0.58	Gasterosteus aculeatus (Threespine stickleback) naturally colonizing Logberg Lake Alaska (between 1983 and 1988)	Phenotypic	In	Other	o	N		Lateral plate number - low morph	othermorphology	count	raw	ratio	1.5	2006	15	11.5	200	5.91	0.869297642904776	From the correspondence with Baker (2019) we know which generation number correspond with each year
uts_00iv	es2772	p006	s070			Bell 2004, Evolution 58 : 814-824	Fish	Chordata	Actinopteri	Perciformes	Gasterosteus aculeatus	Gasterosteus aculeatus	mixed	0.58	Gasterosteus aculeatus (Threespine stickleback) naturally colonizing Logberg Lake Alaska (between 1983 and 1988)	Phenotypic	In	Other	o	N		Lateral plate number - low morph	othermorphology	count	raw	ratio	1.5	2007	16	12.25	200	6.65	0.842871283174365	From the correspondence with Baker (2019) we know which generation number correspond with each year
uts_00iw	es2772	p006	s070			Bell 2004, Evolution 58 : 814-824	Fish	Chordata	Actinopteri	Perciformes	Gasterosteus aculeatus	Gasterosteus aculeatus	mixed	0.58	Gasterosteus aculeatus (Threespine stickleback) naturally colonizing Logberg Lake Alaska (between 1983 and 1988)	Phenotypic	In	Other	o	N		Lateral plate number - low morph	othermorphology	count	raw	ratio	1.5	2008	17	13	200	6.57	0.842871283174365	From the correspondence with Baker (2019) we know which generation number correspond with each year
uts_00ix	es2772	p006	s070			Bell 2004, Evolution 58 : 814-824	Fish	Chordata	Actinopteri	Perciformes	Gasterosteus aculeatus	Gasterosteus aculeatus	mixed	0.58	Gasterosteus aculeatus (Threespine stickleback) naturally colonizing Logberg Lake Alaska (between 1983 and 1988)	Phenotypic	In	Other	o	N		Lateral plate number - low morph	othermorphology	count	raw	ratio	1.5	2009	18	13.75	200	6.63	0.848528137423857	From the correspondence with Baker (2019) we know which generation number correspond with each year
uts_00iy	es2776	p018	s009			Campbell 2003, Biol. Inv. 5: 193-212	Reptile	Chordata	Lepidosauria	Squamata	Anolis sagrei	Anolis sagrei	female	1.89	Anolis sagrei (brown anole) introduced on Florida islands	Phenotypic	Out	Introduction	n	Y	3	Snout-vent length (mm)	size	linear	raw	ratio	0.75	1994	0	0	12	42.92	2.771281292
uts_00iz	es2776	p018	s009			Campbell 2003, Biol. Inv. 5: 193-212	Reptile	Chordata	Lepidosauria	Squamata	Anolis sagrei	Anolis sagrei	female	1.89	Anolis sagrei (brown anole) introduced on Florida islands	Phenotypic	Out	Introduction	n	Y	3	Snout-vent length (mm)	size	linear	raw	ratio	0.75	1995	1	1.33333333333333	41	44.32	1.664812302
uts_00j0	es2776	p018	s009			Campbell 2003, Biol. Inv. 5: 193-212	Reptile	Chordata	Lepidosauria	Squamata	Anolis sagrei	Anolis sagrei	female	1.89	Anolis sagrei (brown anole) introduced on Florida islands	Phenotypic	Out	Introduction	n	Y	3	Snout-vent length (mm)	size	linear	raw	ratio	0.75	1996	2	2.66666666666667	120	44.56	1.752712184
uts_00j1	es2776	p018	s009			Campbell 2003, Biol. Inv. 5: 193-212	Reptile	Chordata	Lepidosauria	Squamata	Anolis sagrei	Anolis sagrei	female	1.89	Anolis sagrei (brown anole) introduced on Florida islands	Phenotypic	Out	Introduction	n	Y	3	Snout-vent length (mm)	size	linear	raw	ratio	0.75	1997	3	4	135	43.87	2.207600507
uts_00j2	es2776	p018	s009			Campbell 2003, Biol. Inv. 5: 193-212	Reptile	Chordata	Lepidosauria	Squamata	Anolis sagrei	Anolis sagrei	female	1.89	Anolis sagrei (brown anole) introduced on Florida islands	Phenotypic	Out	Introduction	n	Y	3	Snout-vent length (mm)	size	linear	raw	ratio	0.75	1998	4	5.33333333333333	15	43.8	1.936491673
uts_00j3	es2777	p018	s009			Campbell 2003, Biol. Inv. 5: 193-212	Reptile	Chordata	Lepidosauria	Squamata	Anolis sagrei	Anolis sagrei	female	1.89	Anolis sagrei (brown anole) introduced on Florida islands	Phenotypic	Out	Introduction	n	Y	3	Snout-vent length (mm)	size	linear	raw	ratio	0.75	1994	0	0	13	43.85	1.225887434
uts_00j4	es2777	p018	s009			Campbell 2003, Biol. Inv. 5: 193-212	Reptile	Chordata	Lepidosauria	Squamata	Anolis sagrei	Anolis sagrei	female	1.89	Anolis sagrei (brown anole) introduced on Florida islands	Phenotypic	Out	Introduction	n	Y	3	Snout-vent length (mm)	size	linear	raw	ratio	0.75	1995	1	1.33333333333333	24	46.42	1.371714256
uts_00j5	es2777	p018	s009			Campbell 2003, Biol. Inv. 5: 193-212	Reptile	Chordata	Lepidosauria	Squamata	Anolis sagrei	Anolis sagrei	female	1.89	Anolis sagrei (brown anole) introduced on Florida islands	Phenotypic	Out	Introduction	n	Y	3	Snout-vent length (mm)	size	linear	raw	ratio	0.75	1996	2	2.66666666666667	39	47.18	3.060049019
uts_00j6	es2777	p018	s009			Campbell 2003, Biol. Inv. 5: 193-212	Reptile	Chordata	Lepidosauria	Squamata	Anolis sagrei	Anolis sagrei	female	1.89	Anolis sagrei (brown anole) introduced on Florida islands	Phenotypic	Out	Introduction	n	Y	3	Snout-vent length (mm)	size	linear	raw	ratio	0.75	1997	3	4	42	47.43	1.29614814
uts_00j7	es2777	p018	s009			Campbell 2003, Biol. Inv. 5: 193-212	Reptile	Chordata	Lepidosauria	Squamata	Anolis sagrei	Anolis sagrei	female	1.89	Anolis sagrei (brown anole) introduced on Florida islands	Phenotypic	Out	Introduction	n	Y	3	Snout-vent length (mm)	size	linear	raw	ratio	0.75	1998	4	5.33333333333333	10	46.4	1.707629936
uts_00j8	es2778	p018	s009			Campbell 2003, Biol. Inv. 5: 193-212	Reptile	Chordata	Lepidosauria	Squamata	Anolis sagrei	Anolis sagrei	male	1.89	Anolis sagrei (brown anole) introduced on Florida islands	Phenotypic	Out	Introduction	n	Y	3	Snout-vent length (mm)	size	linear	raw	ratio	0.75	1994	0	0	6	56	2.008581589
uts_00j9	es2778	p018	s009			Campbell 2003, Biol. Inv. 5: 193-212	Reptile	Chordata	Lepidosauria	Squamata	Anolis sagrei	Anolis sagrei	male	1.89	Anolis sagrei (brown anole) introduced on Florida islands	Phenotypic	Out	Introduction	n	Y	3	Snout-vent length (mm)	size	linear	raw	ratio	0.75	1995	1	1.33333333333333	61	59.28	2.4211774
uts_00ja	es2778	p018	s009			Campbell 2003, Biol. Inv. 5: 193-212	Reptile	Chordata	Lepidosauria	Squamata	Anolis sagrei	Anolis sagrei	male	1.89	Anolis sagrei (brown anole) introduced on Florida islands	Phenotypic	Out	Introduction	n	Y	3	Snout-vent length (mm)	size	linear	raw	ratio	0.75	1996	2	2.66666666666667	121	56.72	3.63
uts_00jb	es2778	p018	s009			Campbell 2003, Biol. Inv. 5: 193-212	Reptile	Chordata	Lepidosauria	Squamata	Anolis sagrei	Anolis sagrei	male	1.89	Anolis sagrei (brown anole) introduced on Florida islands	Phenotypic	Out	Introduction	n	Y	3	Snout-vent length (mm)	size	linear	raw	ratio	0.75	1997	3	4	110	53.54	4.824520702
uts_00jc	es2778	p018	s009			Campbell 2003, Biol. Inv. 5: 193-212	Reptile	Chordata	Lepidosauria	Squamata	Anolis sagrei	Anolis sagrei	male	1.89	Anolis sagrei (brown anole) introduced on Florida islands	Phenotypic	Out	Introduction	n	Y	3	Snout-vent length (mm)	size	linear	raw	ratio	0.75	1998	4	5.33333333333333	20	52.25	5.277120427
uts_00jd	es2779	p018	s009			Campbell 2003, Biol. Inv. 5: 193-212	Reptile	Chordata	Lepidosauria	Squamata	Anolis sagrei	Anolis sagrei	male	1.89	Anolis sagrei (brown anole) introduced on Florida islands	Phenotypic	Out	Introduction	n	Y	3	Snout-vent length (mm)	size	linear	raw	ratio	0.75	1994	0	0	6	57.67	3.257821358
uts_00je	es2779	p018	s009			Campbell 2003, Biol. Inv. 5: 193-212	Reptile	Chordata	Lepidosauria	Squamata	Anolis sagrei	Anolis sagrei	male	1.89	Anolis sagrei (brown anole) introduced on Florida islands	Phenotypic	Out	Introduction	n	Y	3	Snout-vent length (mm)	size	linear	raw	ratio	0.75	1995	1	1.33333333333333	25	60.8	3.65
uts_00jf	es2779	p018	s009			Campbell 2003, Biol. Inv. 5: 193-212	Reptile	Chordata	Lepidosauria	Squamata	Anolis sagrei	Anolis sagrei	male	1.89	Anolis sagrei (brown anole) introduced on Florida islands	Phenotypic	Out	Introduction	n	Y	3	Snout-vent length (mm)	size	linear	raw	ratio	0.75	1996	2	2.66666666666667	30	58.23	7.613343549
uts_00jg	es2779	p018	s009			Campbell 2003, Biol. Inv. 5: 193-212	Reptile	Chordata	Lepidosauria	Squamata	Anolis sagrei	Anolis sagrei	male	1.89	Anolis sagrei (brown anole) introduced on Florida islands	Phenotypic	Out	Introduction	n	Y	3	Snout-vent length (mm)	size	linear	raw	ratio	0.75	1997	3	4	58	61.1	3.884044284
uts_00jh	es2779	p018	s009			Campbell 2003, Biol. Inv. 5: 193-212	Reptile	Chordata	Lepidosauria	Squamata	Anolis sagrei	Anolis sagrei	male	1.89	Anolis sagrei (brown anole) introduced on Florida islands	Phenotypic	Out	Introduction	n	Y	3	Snout-vent length (mm)	size	linear	raw	ratio	0.75	1998	4	5.33333333333333	24	61.75	4.996959075
uts_00ji	es2799	p029	s122			Coltman 2003, Nature 426: 655-658	Mammal	Chordata	Mammalia	Artiodactyla	Ovis canadensis	Ovis canadensis	male		Ovis canadensis in Ram Mountain, Alberta, Canada. Hunted period (up to 1995)	Phenotypic	In	Hunt_harv	o	N		mean horn length (cm)	othermorphology	linear	raw	ratio	6	1977	0	0	4	57.87	6.13
uts_00jj	es2799	p029	s122			Coltman 2003, Nature 426: 655-658	Mammal	Chordata	Mammalia	Artiodactyla	Ovis canadensis	Ovis canadensis	male		Ovis canadensis in Ram Mountain, Alberta, Canada. Hunted period (up to 1995)	Phenotypic	In	Hunt_harv	o	N		mean horn length (cm)	othermorphology	linear	raw	ratio	6	1978	1	0.166666666666667	2	65.45	11.53
uts_00jk	es2799	p029	s122			Coltman 2003, Nature 426: 655-658	Mammal	Chordata	Mammalia	Artiodactyla	Ovis canadensis	Ovis canadensis	male		Ovis canadensis in Ram Mountain, Alberta, Canada. Hunted period (up to 1995)	Phenotypic	In	Hunt_harv	o	N		mean horn length (cm)	othermorphology	linear	raw	ratio	6	1979	2	0.333333333333333	2	64.05	4.32
uts_00jl	es2799	p029	s122			Coltman 2003, Nature 426: 655-658	Mammal	Chordata	Mammalia	Artiodactyla	Ovis canadensis	Ovis canadensis	male		Ovis canadensis in Ram Mountain, Alberta, Canada. Hunted period (up to 1995)	Phenotypic	In	Hunt_harv	o	N		mean horn length (cm)	othermorphology	linear	raw	ratio	6	1980	3	0.5	4	62.01	4.71
uts_00jm	es2799	p029	s122			Coltman 2003, Nature 426: 655-658	Mammal	Chordata	Mammalia	Artiodactyla	Ovis canadensis	Ovis canadensis	male		Ovis canadensis in Ram Mountain, Alberta, Canada. Hunted period (up to 1995)	Phenotypic	In	Hunt_harv	o	N		mean horn length (cm)	othermorphology	linear	raw	ratio	6	1981	4	0.666666666666667	5	64.31	2.03
uts_00jn	es2799	p029	s122			Coltman 2003, Nature 426: 655-658	Mammal	Chordata	Mammalia	Artiodactyla	Ovis canadensis	Ovis canadensis	male		Ovis canadensis in Ram Mountain, Alberta, Canada. Hunted period (up to 1995)	Phenotypic	In	Hunt_harv	o	N		mean horn length (cm)	othermorphology	linear	raw	ratio	6	1982	5	0.833333333333333	4	66.1	7.09
uts_00jo	es2799	p029	s122			Coltman 2003, Nature 426: 655-658	Mammal	Chordata	Mammalia	Artiodactyla	Ovis canadensis	Ovis canadensis	male		Ovis canadensis in Ram Mountain, Alberta, Canada. Hunted period (up to 1995)	Phenotypic	In	Hunt_harv	o	N		mean horn length (cm)	othermorphology	linear	raw	ratio	6	1983	6	1	3	72.97	1.26
uts_00jp	es2799	p029	s122			Coltman 2003, Nature 426: 655-658	Mammal	Chordata	Mammalia	Artiodactyla	Ovis canadensis	Ovis canadensis	male		Ovis canadensis in Ram Mountain, Alberta, Canada. Hunted period (up to 1995)	Phenotypic	In	Hunt_harv	o	N		mean horn length (cm)	othermorphology	linear	raw	ratio	6	1984	7	1.16666666666667	8	62.78	2.63
uts_00jq	es2799	p029	s122			Coltman 2003, Nature 426: 655-658	Mammal	Chordata	Mammalia	Artiodactyla	Ovis canadensis	Ovis canadensis	male		Ovis canadensis in Ram Mountain, Alberta, Canada. Hunted period (up to 1995)	Phenotypic	In	Hunt_harv	o	N		mean horn length (cm)	othermorphology	linear	raw	ratio	6	1985	8	1.33333333333333	8	61.6	3.04
uts_00jr	es2799	p029	s122			Coltman 2003, Nature 426: 655-658	Mammal	Chordata	Mammalia	Artiodactyla	Ovis canadensis	Ovis canadensis	male		Ovis canadensis in Ram Mountain, Alberta, Canada. Hunted period (up to 1995)	Phenotypic	In	Hunt_harv	o	N		mean horn length (cm)	othermorphology	linear	raw	ratio	6	1986	9	1.5	3	57.48	3.1
uts_00js	es2799	p029	s122			Coltman 2003, Nature 426: 655-658	Mammal	Chordata	Mammalia	Artiodactyla	Ovis canadensis	Ovis canadensis	male		Ovis canadensis in Ram Mountain, Alberta, Canada. Hunted period (up to 1995)	Phenotypic	In	Hunt_harv	o	N		mean horn length (cm)	othermorphology	linear	raw	ratio	6	1987	10	1.66666666666667	5	63.36	4.64
uts_00jt	es2799	p029	s122			Coltman 2003, Nature 426: 655-658	Mammal	Chordata	Mammalia	Artiodactyla	Ovis canadensis	Ovis canadensis	male		Ovis canadensis in Ram Mountain, Alberta, Canada. Hunted period (up to 1995)	Phenotypic	In	Hunt_harv	o	N		mean horn length (cm)	othermorphology	linear	raw	ratio	6	1988	11	1.83333333333333	2	59.75	9.64
uts_00ju	es2799	p029	s122			Coltman 2003, Nature 426: 655-658	Mammal	Chordata	Mammalia	Artiodactyla	Ovis canadensis	Ovis canadensis	male		Ovis canadensis in Ram Mountain, Alberta, Canada. Hunted period (up to 1995)	Phenotypic	In	Hunt_harv	o	N		mean horn length (cm)	othermorphology	linear	raw	ratio	6	1989	12	2	8	61.46	4.02
uts_00jv	es2799	p029	s122			Coltman 2003, Nature 426: 655-658	Mammal	Chordata	Mammalia	Artiodactyla	Ovis canadensis	Ovis canadensis	male		Ovis canadensis in Ram Mountain, Alberta, Canada. Hunted period (up to 1995)	Phenotypic	In	Hunt_harv	o	N		mean horn length (cm)	othermorphology	linear	raw	ratio	6	1990	13	2.16666666666667	7	53.92	4.44
uts_00jw	es2799	p029	s122			Coltman 2003, Nature 426: 655-658	Mammal	Chordata	Mammalia	Artiodactyla	Ovis canadensis	Ovis canadensis	male		Ovis canadensis in Ram Mountain, Alberta, Canada. Hunted period (up to 1995)	Phenotypic	In	Hunt_harv	o	N		mean horn length (cm)	othermorphology	linear	raw	ratio	6	1991	14	2.33333333333333	13	59.07	5.92
uts_00jx	es2799	p029	s122			Coltman 2003, Nature 426: 655-658	Mammal	Chordata	Mammalia	Artiodactyla	Ovis canadensis	Ovis canadensis	male		Ovis canadensis in Ram Mountain, Alberta, Canada. Hunted period (up to 1995)	Phenotypic	In	Hunt_harv	o	N		mean horn length (cm)	othermorphology	linear	raw	ratio	6	1992	15	2.5	9	58.94	5.29
uts_00jy	es2799	p029	s122			Coltman 2003, Nature 426: 655-658	Mammal	Chordata	Mammalia	Artiodactyla	Ovis canadensis	Ovis canadensis	male		Ovis canadensis in Ram Mountain, Alberta, Canada. Hunted period (up to 1995)	Phenotypic	In	Hunt_harv	o	N		mean horn length (cm)	othermorphology	linear	raw	ratio	6	1993	16	2.66666666666667	7	59.39	5.06
uts_00jz	es2799	p029	s122			Coltman 2003, Nature 426: 655-658	Mammal	Chordata	Mammalia	Artiodactyla	Ovis canadensis	Ovis canadensis	male		Ovis canadensis in Ram Mountain, Alberta, Canada. Hunted period (up to 1995)	Phenotypic	In	Hunt_harv	o	N		mean horn length (cm)	othermorphology	linear	raw	ratio	6	1994	17	2.83333333333333	5	47.23	6.43
uts_00k0	es2799	p029	s122			Coltman 2003, Nature 426: 655-658	Mammal	Chordata	Mammalia	Artiodactyla	Ovis canadensis	Ovis canadensis	male		Ovis canadensis in Ram Mountain, Alberta, Canada. Hunted period (up to 1995)	Phenotypic	In	Hunt_harv	o	N		mean horn length (cm)	othermorphology	linear	raw	ratio	6	1995	18	3	8	45.2	3.49
uts_00k1	es9278	p029	s445	s122	es2799	Coltman 2003, Nature 426: 655-658	Mammal	Chordata	Mammalia	Artiodactyla	Ovis canadensis	Ovis canadensis	male		Ovis canadensis in Ram Mountain, Alberta, Canada. Unhunted period (from 1996)	Phenotypic	In	Other	n	N		mean horn length (cm)	othermorphology	linear	raw	ratio	6	1997	0	0	3	46.81	6.38
uts_00k2	es9278	p029	s445	s122	es2799	Coltman 2003, Nature 426: 655-658	Mammal	Chordata	Mammalia	Artiodactyla	Ovis canadensis	Ovis canadensis	male		Ovis canadensis in Ram Mountain, Alberta, Canada. Unhunted period (from 1996)	Phenotypic	In	Other	n	N		mean horn length (cm)	othermorphology	linear	raw	ratio	6	1998	1	0.166666666666667	1	51.6
uts_00k3	es9278	p029	s445	s122	es2799	Coltman 2003, Nature 426: 655-658	Mammal	Chordata	Mammalia	Artiodactyla	Ovis canadensis	Ovis canadensis	male		Ovis canadensis in Ram Mountain, Alberta, Canada. Unhunted period (from 1996)	Phenotypic	In	Other	n	N		mean horn length (cm)	othermorphology	linear	raw	ratio	6	1999	2	0.333333333333333	4	47.6	3.27
uts_00k4	es2798	p029	s122			Coltman 2003, Nature 426: 655-658	Mammal	Chordata	Mammalia	Artiodactyla	Ovis canadensis	Ovis canadensis	male		Ovis canadensis in Ram Mountain, Alberta, Canada. Hunted period (up to 1995)	Phenotypic	In	Hunt_harv	o	N		mean weight (kg)	size	cube (3D)	raw	ratio	6	1977	0	0	5	73.8	1
uts_00k5	es2798	p029	s122			Coltman 2003, Nature 426: 655-658	Mammal	Chordata	Mammalia	Artiodactyla	Ovis canadensis	Ovis canadensis	male		Ovis canadensis in Ram Mountain, Alberta, Canada. Hunted period (up to 1995)	Phenotypic	In	Hunt_harv	o	N		mean weight (kg)	size	cube (3D)	raw	ratio	6	1978	1	0.166666666666667	2	86.9	15.4
uts_00k6	es2798	p029	s122			Coltman 2003, Nature 426: 655-658	Mammal	Chordata	Mammalia	Artiodactyla	Ovis canadensis	Ovis canadensis	male		Ovis canadensis in Ram Mountain, Alberta, Canada. Hunted period (up to 1995)	Phenotypic	In	Hunt_harv	o	N		mean weight (kg)	size	cube (3D)	raw	ratio	6	1979	2	0.333333333333333	2	79.9	5.1
uts_00k7	es2798	p029	s122			Coltman 2003, Nature 426: 655-658	Mammal	Chordata	Mammalia	Artiodactyla	Ovis canadensis	Ovis canadensis	male		Ovis canadensis in Ram Mountain, Alberta, Canada. Hunted period (up to 1995)	Phenotypic	In	Hunt_harv	o	N		mean weight (kg)	size	cube (3D)	raw	ratio	6	1980	3	0.5	3	73.5	13.1
uts_00k8	es2798	p029	s122			Coltman 2003, Nature 426: 655-658	Mammal	Chordata	Mammalia	Artiodactyla	Ovis canadensis	Ovis canadensis	male		Ovis canadensis in Ram Mountain, Alberta, Canada. Hunted period (up to 1995)	Phenotypic	In	Hunt_harv	o	N		mean weight (kg)	size	cube (3D)	raw	ratio	6	1981	4	0.666666666666667	2	80.1	9.5
uts_00k9	es2798	p029	s122			Coltman 2003, Nature 426: 655-658	Mammal	Chordata	Mammalia	Artiodactyla	Ovis canadensis	Ovis canadensis	male		Ovis canadensis in Ram Mountain, Alberta, Canada. Hunted period (up to 1995)	Phenotypic	In	Hunt_harv	o	N		mean weight (kg)	size	cube (3D)	raw	ratio	6	1982	5	0.833333333333333	4	81.2	7.9
uts_00ka	es2798	p029	s122			Coltman 2003, Nature 426: 655-658	Mammal	Chordata	Mammalia	Artiodactyla	Ovis canadensis	Ovis canadensis	male		Ovis canadensis in Ram Mountain, Alberta, Canada. Hunted period (up to 1995)	Phenotypic	In	Hunt_harv	o	N		mean weight (kg)	size	cube (3D)	raw	ratio	6	1983	6	1	3	84.2	2.1
uts_00kb	es2798	p029	s122			Coltman 2003, Nature 426: 655-658	Mammal	Chordata	Mammalia	Artiodactyla	Ovis canadensis	Ovis canadensis	male		Ovis canadensis in Ram Mountain, Alberta, Canada. Hunted period (up to 1995)	Phenotypic	In	Hunt_harv	o	N		mean weight (kg)	size	cube (3D)	raw	ratio	6	1984	7	1.16666666666667	7	74.6	6.7
uts_00kc	es2798	p029	s122			Coltman 2003, Nature 426: 655-658	Mammal	Chordata	Mammalia	Artiodactyla	Ovis canadensis	Ovis canadensis	male		Ovis canadensis in Ram Mountain, Alberta, Canada. Hunted period (up to 1995)	Phenotypic	In	Hunt_harv	o	N		mean weight (kg)	size	cube (3D)	raw	ratio	6	1985	8	1.33333333333333	7	74	10.3
uts_00kd	es2798	p029	s122			Coltman 2003, Nature 426: 655-658	Mammal	Chordata	Mammalia	Artiodactyla	Ovis canadensis	Ovis canadensis	male		Ovis canadensis in Ram Mountain, Alberta, Canada. Hunted period (up to 1995)	Phenotypic	In	Hunt_harv	o	N		mean weight (kg)	size	cube (3D)	raw	ratio	6	1986	9	1.5	2	74.2	6
uts_00ke	es2798	p029	s122			Coltman 2003, Nature 426: 655-658	Mammal	Chordata	Mammalia	Artiodactyla	Ovis canadensis	Ovis canadensis	male		Ovis canadensis in Ram Mountain, Alberta, Canada. Hunted period (up to 1995)	Phenotypic	In	Hunt_harv	o	N		mean weight (kg)	size	cube (3D)	raw	ratio	6	1987	10	1.66666666666667	5	85.7	8.3
uts_00kf	es2798	p029	s122			Coltman 2003, Nature 426: 655-658	Mammal	Chordata	Mammalia	Artiodactyla	Ovis canadensis	Ovis canadensis	male		Ovis canadensis in Ram Mountain, Alberta, Canada. Hunted period (up to 1995)	Phenotypic	In	Hunt_harv	o	N		mean weight (kg)	size	cube (3D)	raw	ratio	6	1988	11	1.83333333333333	2	80.2	14.5
uts_00kg	es2798	p029	s122			Coltman 2003, Nature 426: 655-658	Mammal	Chordata	Mammalia	Artiodactyla	Ovis canadensis	Ovis canadensis	male		Ovis canadensis in Ram Mountain, Alberta, Canada. Hunted period (up to 1995)	Phenotypic	In	Hunt_harv	o	N		mean weight (kg)	size	cube (3D)	raw	ratio	6	1989	12	2	7	75.5	5.9
uts_00kh	es2798	p029	s122			Coltman 2003, Nature 426: 655-658	Mammal	Chordata	Mammalia	Artiodactyla	Ovis canadensis	Ovis canadensis	male		Ovis canadensis in Ram Mountain, Alberta, Canada. Hunted period (up to 1995)	Phenotypic	In	Hunt_harv	o	N		mean weight (kg)	size	cube (3D)	raw	ratio	6	1990	13	2.16666666666667	5	63.6	5.7
uts_00ki	es2798	p029	s122			Coltman 2003, Nature 426: 655-658	Mammal	Chordata	Mammalia	Artiodactyla	Ovis canadensis	Ovis canadensis	male		Ovis canadensis in Ram Mountain, Alberta, Canada. Hunted period (up to 1995)	Phenotypic	In	Hunt_harv	o	N		mean weight (kg)	size	cube (3D)	raw	ratio	6	1991	14	2.33333333333333	13	74	5.4
uts_00kj	es2798	p029	s122			Coltman 2003, Nature 426: 655-658	Mammal	Chordata	Mammalia	Artiodactyla	Ovis canadensis	Ovis canadensis	male		Ovis canadensis in Ram Mountain, Alberta, Canada. Hunted period (up to 1995)	Phenotypic	In	Hunt_harv	o	N		mean weight (kg)	size	cube (3D)	raw	ratio	6	1992	15	2.5	9	74.1	6.4
uts_00kk	es2798	p029	s122			Coltman 2003, Nature 426: 655-658	Mammal	Chordata	Mammalia	Artiodactyla	Ovis canadensis	Ovis canadensis	male		Ovis canadensis in Ram Mountain, Alberta, Canada. Hunted period (up to 1995)	Phenotypic	In	Hunt_harv	o	N		mean weight (kg)	size	cube (3D)	raw	ratio	6	1993	16	2.66666666666667	7	73.5	3.4
uts_00kl	es2798	p029	s122			Coltman 2003, Nature 426: 655-658	Mammal	Chordata	Mammalia	Artiodactyla	Ovis canadensis	Ovis canadensis	male		Ovis canadensis in Ram Mountain, Alberta, Canada. Hunted period (up to 1995)	Phenotypic	In	Hunt_harv	o	N		mean weight (kg)	size	cube (3D)	raw	ratio	6	1994	17	2.83333333333333	5	64.4	4
uts_00km	es2798	p029	s122			Coltman 2003, Nature 426: 655-658	Mammal	Chordata	Mammalia	Artiodactyla	Ovis canadensis	Ovis canadensis	male		Ovis canadensis in Ram Mountain, Alberta, Canada. Hunted period (up to 1995)	Phenotypic	In	Hunt_harv	o	N		mean weight (kg)	size	cube (3D)	raw	ratio	6	1995	18	3	8	60.8	5.4
uts_00kn	es9277	p029	s445	s122	es2798	Coltman 2003, Nature 426: 655-658	Mammal	Chordata	Mammalia	Artiodactyla	Ovis canadensis	Ovis canadensis	male		Ovis canadensis in Ram Mountain, Alberta, Canada. Unhunted period (from 1996)	Phenotypic	In	Other	n	N		mean weight (kg)	size	cube (3D)	raw	ratio	6	1997	0	0	3	64.4	5.2
uts_00ko	es9277	p029	s445	s122	es2798	Coltman 2003, Nature 426: 655-658	Mammal	Chordata	Mammalia	Artiodactyla	Ovis canadensis	Ovis canadensis	male		Ovis canadensis in Ram Mountain, Alberta, Canada. Unhunted period (from 1996)	Phenotypic	In	Other	n	N		mean weight (kg)	size	cube (3D)	raw	ratio	6	1998	1	0.166666666666667	1	65.9
uts_00kp	es9277	p029	s445	s122	es2798	Coltman 2003, Nature 426: 655-658	Mammal	Chordata	Mammalia	Artiodactyla	Ovis canadensis	Ovis canadensis	male		Ovis canadensis in Ram Mountain, Alberta, Canada. Unhunted period (from 1996)	Phenotypic	In	Other	n	N		mean weight (kg)	size	cube (3D)	raw	ratio	6	1999	2	0.333333333333333	4	64.53	5.17
uts_00kq	es5379	p168	s316			Evans 2017, Nat. Ecol. Evol. 1:0039	Bird	Chordata	Aves	Passeriformes	Ficedula albicollis	Ficedula albicollis	male		Ficedula albicollis (collared flycatchers) variation in forehead patch size in Gotland, Sweden	Phenotypic	In	Climate change	o	N		Forehead patch size (mm^2) in Adult Males	othermorphology	area (2D)	raw	ratio	1	1981	0	0	109	75.9908256880734	15.0132629098679
uts_00kr	es5379	p168	s316			Evans 2017, Nat. Ecol. Evol. 1:0039	Bird	Chordata	Aves	Passeriformes	Ficedula albicollis	Ficedula albicollis	male		Ficedula albicollis (collared flycatchers) variation in forehead patch size in Gotland, Sweden	Phenotypic	In	Climate change	o	N		Forehead patch size (mm^2) in Adult Males	othermorphology	area (2D)	raw	ratio	1	1982	1	1	133	80.1428571428571	14.0368254079214
uts_00ks	es5379	p168	s316			Evans 2017, Nat. Ecol. Evol. 1:0039	Bird	Chordata	Aves	Passeriformes	Ficedula albicollis	Ficedula albicollis	male		Ficedula albicollis (collared flycatchers) variation in forehead patch size in Gotland, Sweden	Phenotypic	In	Climate change	o	N		Forehead patch size (mm^2) in Adult Males	othermorphology	area (2D)	raw	ratio	1	1983	2	2	160	83.25	12.4577272627658
uts_00kt	es5379	p168	s316			Evans 2017, Nat. Ecol. Evol. 1:0039	Bird	Chordata	Aves	Passeriformes	Ficedula albicollis	Ficedula albicollis	male		Ficedula albicollis (collared flycatchers) variation in forehead patch size in Gotland, Sweden	Phenotypic	In	Climate change	o	N		Forehead patch size (mm^2) in Adult Males	othermorphology	area (2D)	raw	ratio	1	1984	3	3	166	76.3975903614458	13.604758311117
uts_00ku	es5379	p168	s316			Evans 2017, Nat. Ecol. Evol. 1:0039	Bird	Chordata	Aves	Passeriformes	Ficedula albicollis	Ficedula albicollis	male		Ficedula albicollis (collared flycatchers) variation in forehead patch size in Gotland, Sweden	Phenotypic	In	Climate change	o	N		Forehead patch size (mm^2) in Adult Males	othermorphology	area (2D)	raw	ratio	1	1985	4	4	194	78.1649484536082	13.716357174644
uts_00kv	es5379	p168	s316			Evans 2017, Nat. Ecol. Evol. 1:0039	Bird	Chordata	Aves	Passeriformes	Ficedula albicollis	Ficedula albicollis	male		Ficedula albicollis (collared flycatchers) variation in forehead patch size in Gotland, Sweden	Phenotypic	In	Climate change	o	N		Forehead patch size (mm^2) in Adult Males	othermorphology	area (2D)	raw	ratio	1	1986	5	5	141	78.5886524822695	16.7242642041803
uts_00kw	es5379	p168	s316			Evans 2017, Nat. Ecol. Evol. 1:0039	Bird	Chordata	Aves	Passeriformes	Ficedula albicollis	Ficedula albicollis	male		Ficedula albicollis (collared flycatchers) variation in forehead patch size in Gotland, Sweden	Phenotypic	In	Climate change	o	N		Forehead patch size (mm^2) in Adult Males	othermorphology	area (2D)	raw	ratio	1	1987	6	6	190	84.1052631578947	16.8076410465428
uts_00kx	es5379	p168	s316			Evans 2017, Nat. Ecol. Evol. 1:0039	Bird	Chordata	Aves	Passeriformes	Ficedula albicollis	Ficedula albicollis	male		Ficedula albicollis (collared flycatchers) variation in forehead patch size in Gotland, Sweden	Phenotypic	In	Climate change	o	N		Forehead patch size (mm^2) in Adult Males	othermorphology	area (2D)	raw	ratio	1	1988	7	7	159	84.748427672956	15.3869781183118
uts_00ky	es5379	p168	s316			Evans 2017, Nat. Ecol. Evol. 1:0039	Bird	Chordata	Aves	Passeriformes	Ficedula albicollis	Ficedula albicollis	male		Ficedula albicollis (collared flycatchers) variation in forehead patch size in Gotland, Sweden	Phenotypic	In	Climate change	o	N		Forehead patch size (mm^2) in Adult Males	othermorphology	area (2D)	raw	ratio	1	1989	8	8	157	85.0636942675159	14.5895473333859
uts_00kz	es5379	p168	s316			Evans 2017, Nat. Ecol. Evol. 1:0039	Bird	Chordata	Aves	Passeriformes	Ficedula albicollis	Ficedula albicollis	male		Ficedula albicollis (collared flycatchers) variation in forehead patch size in Gotland, Sweden	Phenotypic	In	Climate change	o	N		Forehead patch size (mm^2) in Adult Males	othermorphology	area (2D)	raw	ratio	1	1990	9	9	187	84.6363636363636	16.0357920779107
uts_00l0	es5379	p168	s316			Evans 2017, Nat. Ecol. Evol. 1:0039	Bird	Chordata	Aves	Passeriformes	Ficedula albicollis	Ficedula albicollis	male		Ficedula albicollis (collared flycatchers) variation in forehead patch size in Gotland, Sweden	Phenotypic	In	Climate change	o	N		Forehead patch size (mm^2) in Adult Males	othermorphology	area (2D)	raw	ratio	1	1991	10	10	175	82.64	16.2944035241213
uts_00l1	es5379	p168	s316			Evans 2017, Nat. Ecol. Evol. 1:0039	Bird	Chordata	Aves	Passeriformes	Ficedula albicollis	Ficedula albicollis	male		Ficedula albicollis (collared flycatchers) variation in forehead patch size in Gotland, Sweden	Phenotypic	In	Climate change	o	N		Forehead patch size (mm^2) in Adult Males	othermorphology	area (2D)	raw	ratio	1	1992	11	11	204	80.0921568627451	14.5029481376937
uts_00l2	es5379	p168	s316			Evans 2017, Nat. Ecol. Evol. 1:0039	Bird	Chordata	Aves	Passeriformes	Ficedula albicollis	Ficedula albicollis	male		Ficedula albicollis (collared flycatchers) variation in forehead patch size in Gotland, Sweden	Phenotypic	In	Climate change	o	N		Forehead patch size (mm^2) in Adult Males	othermorphology	area (2D)	raw	ratio	1	1993	12	12	279	79.5605017921147	16.6542466692853
uts_00l3	es5379	p168	s316			Evans 2017, Nat. Ecol. Evol. 1:0039	Bird	Chordata	Aves	Passeriformes	Ficedula albicollis	Ficedula albicollis	male		Ficedula albicollis (collared flycatchers) variation in forehead patch size in Gotland, Sweden	Phenotypic	In	Climate change	o	N		Forehead patch size (mm^2) in Adult Males	othermorphology	area (2D)	raw	ratio	1	1994	13	13	265	80.3509433962264	13.6687492312218
uts_00l4	es5379	p168	s316			Evans 2017, Nat. Ecol. Evol. 1:0039	Bird	Chordata	Aves	Passeriformes	Ficedula albicollis	Ficedula albicollis	male		Ficedula albicollis (collared flycatchers) variation in forehead patch size in Gotland, Sweden	Phenotypic	In	Climate change	o	N		Forehead patch size (mm^2) in Adult Males	othermorphology	area (2D)	raw	ratio	1	1995	14	14	290	80.5620689655172	13.9036953041058
uts_00l5	es5379	p168	s316			Evans 2017, Nat. Ecol. Evol. 1:0039	Bird	Chordata	Aves	Passeriformes	Ficedula albicollis	Ficedula albicollis	male		Ficedula albicollis (collared flycatchers) variation in forehead patch size in Gotland, Sweden	Phenotypic	In	Climate change	o	N		Forehead patch size (mm^2) in Adult Males	othermorphology	area (2D)	raw	ratio	1	1996	15	15	222	76.472972972973	14.2307006466721
uts_00l6	es5379	p168	s316			Evans 2017, Nat. Ecol. Evol. 1:0039	Bird	Chordata	Aves	Passeriformes	Ficedula albicollis	Ficedula albicollis	male		Ficedula albicollis (collared flycatchers) variation in forehead patch size in Gotland, Sweden	Phenotypic	In	Climate change	o	N		Forehead patch size (mm^2) in Adult Males	othermorphology	area (2D)	raw	ratio	1	1997	16	16	185	65.4886486486486	11.8748469468769
uts_00l7	es5379	p168	s316			Evans 2017, Nat. Ecol. Evol. 1:0039	Bird	Chordata	Aves	Passeriformes	Ficedula albicollis	Ficedula albicollis	male		Ficedula albicollis (collared flycatchers) variation in forehead patch size in Gotland, Sweden	Phenotypic	In	Climate change	o	N		Forehead patch size (mm^2) in Adult Males	othermorphology	area (2D)	raw	ratio	1	1998	17	17	150	72.8936	12.8108358748397
uts_00l8	es5379	p168	s316			Evans 2017, Nat. Ecol. Evol. 1:0039	Bird	Chordata	Aves	Passeriformes	Ficedula albicollis	Ficedula albicollis	male		Ficedula albicollis (collared flycatchers) variation in forehead patch size in Gotland, Sweden	Phenotypic	In	Climate change	o	N		Forehead patch size (mm^2) in Adult Males	othermorphology	area (2D)	raw	ratio	1	1999	18	18	269	69.7509293680297	15.1581602410796
uts_00l9	es5379	p168	s316			Evans 2017, Nat. Ecol. Evol. 1:0039	Bird	Chordata	Aves	Passeriformes	Ficedula albicollis	Ficedula albicollis	male		Ficedula albicollis (collared flycatchers) variation in forehead patch size in Gotland, Sweden	Phenotypic	In	Climate change	o	N		Forehead patch size (mm^2) in Adult Males	othermorphology	area (2D)	raw	ratio	1	2000	19	19	259	78.03861003861	15.6085364612964
uts_00la	es5379	p168	s316			Evans 2017, Nat. Ecol. Evol. 1:0039	Bird	Chordata	Aves	Passeriformes	Ficedula albicollis	Ficedula albicollis	male		Ficedula albicollis (collared flycatchers) variation in forehead patch size in Gotland, Sweden	Phenotypic	In	Climate change	o	N		Forehead patch size (mm^2) in Adult Males	othermorphology	area (2D)	raw	ratio	1	2001	20	20	208	72.7854807692308	15.1544552770329
uts_00lb	es5379	p168	s316			Evans 2017, Nat. Ecol. Evol. 1:0039	Bird	Chordata	Aves	Passeriformes	Ficedula albicollis	Ficedula albicollis	male		Ficedula albicollis (collared flycatchers) variation in forehead patch size in Gotland, Sweden	Phenotypic	In	Climate change	o	N		Forehead patch size (mm^2) in Adult Males	othermorphology	area (2D)	raw	ratio	1	2002	21	21	330	74.4533636363636	14.4091904105269
uts_00lc	es5379	p168	s316			Evans 2017, Nat. Ecol. Evol. 1:0039	Bird	Chordata	Aves	Passeriformes	Ficedula albicollis	Ficedula albicollis	male		Ficedula albicollis (collared flycatchers) variation in forehead patch size in Gotland, Sweden	Phenotypic	In	Climate change	o	N		Forehead patch size (mm^2) in Adult Males	othermorphology	area (2D)	raw	ratio	1	2003	22	22	252	73.001626984127	12.8843085690516
uts_00ld	es5379	p168	s316			Evans 2017, Nat. Ecol. Evol. 1:0039	Bird	Chordata	Aves	Passeriformes	Ficedula albicollis	Ficedula albicollis	male		Ficedula albicollis (collared flycatchers) variation in forehead patch size in Gotland, Sweden	Phenotypic	In	Climate change	o	N		Forehead patch size (mm^2) in Adult Males	othermorphology	area (2D)	raw	ratio	1	2004	23	23	243	68.2846502057613	13.8301532540327
uts_00le	es5379	p168	s316			Evans 2017, Nat. Ecol. Evol. 1:0039	Bird	Chordata	Aves	Passeriformes	Ficedula albicollis	Ficedula albicollis	male		Ficedula albicollis (collared flycatchers) variation in forehead patch size in Gotland, Sweden	Phenotypic	In	Climate change	o	N		Forehead patch size (mm^2) in Adult Males	othermorphology	area (2D)	raw	ratio	1	2005	24	24	328	72.2642378048781	14.6241575945421
uts_00lf	es5379	p168	s316			Evans 2017, Nat. Ecol. Evol. 1:0039	Bird	Chordata	Aves	Passeriformes	Ficedula albicollis	Ficedula albicollis	male		Ficedula albicollis (collared flycatchers) variation in forehead patch size in Gotland, Sweden	Phenotypic	In	Climate change	o	N		Forehead patch size (mm^2) in Adult Males	othermorphology	area (2D)	raw	ratio	1	2006	25	25	222	76.2555405405405	13.7796116825832
uts_00lg	es5379	p168	s316			Evans 2017, Nat. Ecol. Evol. 1:0039	Bird	Chordata	Aves	Passeriformes	Ficedula albicollis	Ficedula albicollis	male		Ficedula albicollis (collared flycatchers) variation in forehead patch size in Gotland, Sweden	Phenotypic	In	Climate change	o	N		Forehead patch size (mm^2) in Adult Males	othermorphology	area (2D)	raw	ratio	1	2007	26	26	358	74.0584357541899	13.5052538509979
uts_00lh	es5379	p168	s316			Evans 2017, Nat. Ecol. Evol. 1:0039	Bird	Chordata	Aves	Passeriformes	Ficedula albicollis	Ficedula albicollis	male		Ficedula albicollis (collared flycatchers) variation in forehead patch size in Gotland, Sweden	Phenotypic	In	Climate change	o	N		Forehead patch size (mm^2) in Adult Males	othermorphology	area (2D)	raw	ratio	1	2008	27	27	368	63.6372826086956	14.3868136986436
uts_00li	es5379	p168	s316			Evans 2017, Nat. Ecol. Evol. 1:0039	Bird	Chordata	Aves	Passeriformes	Ficedula albicollis	Ficedula albicollis	male		Ficedula albicollis (collared flycatchers) variation in forehead patch size in Gotland, Sweden	Phenotypic	In	Climate change	o	N		Forehead patch size (mm^2) in Adult Males	othermorphology	area (2D)	raw	ratio	1	2009	28	28	503	70.0567395626243	15.737410313399
uts_00lj	es5379	p168	s316			Evans 2017, Nat. Ecol. Evol. 1:0039	Bird	Chordata	Aves	Passeriformes	Ficedula albicollis	Ficedula albicollis	male		Ficedula albicollis (collared flycatchers) variation in forehead patch size in Gotland, Sweden	Phenotypic	In	Climate change	o	N		Forehead patch size (mm^2) in Adult Males	othermorphology	area (2D)	raw	ratio	1	2010	29	29	386	71.1186787564767	13.8947359953204
uts_00lk	es5379	p168	s316			Evans 2017, Nat. Ecol. Evol. 1:0039	Bird	Chordata	Aves	Passeriformes	Ficedula albicollis	Ficedula albicollis	male		Ficedula albicollis (collared flycatchers) variation in forehead patch size in Gotland, Sweden	Phenotypic	In	Climate change	o	N		Forehead patch size (mm^2) in Adult Males	othermorphology	area (2D)	raw	ratio	1	2011	30	30	302	73.4737086092715	13.757503159268
uts_00ll	es5379	p168	s316			Evans 2017, Nat. Ecol. Evol. 1:0039	Bird	Chordata	Aves	Passeriformes	Ficedula albicollis	Ficedula albicollis	male		Ficedula albicollis (collared flycatchers) variation in forehead patch size in Gotland, Sweden	Phenotypic	In	Climate change	o	N		Forehead patch size (mm^2) in Adult Males	othermorphology	area (2D)	raw	ratio	1	2012	31	31	496	73.618185483871	14.9450345097915
uts_00lm	es5379	p168	s316			Evans 2017, Nat. Ecol. Evol. 1:0039	Bird	Chordata	Aves	Passeriformes	Ficedula albicollis	Ficedula albicollis	male		Ficedula albicollis (collared flycatchers) variation in forehead patch size in Gotland, Sweden	Phenotypic	In	Climate change	o	N		Forehead patch size (mm^2) in Adult Males	othermorphology	area (2D)	raw	ratio	1	2013	32	32	510	71.0305098039216	14.8665514956955
uts_00ln	es5379	p168	s316			Evans 2017, Nat. Ecol. Evol. 1:0039	Bird	Chordata	Aves	Passeriformes	Ficedula albicollis	Ficedula albicollis	male		Ficedula albicollis (collared flycatchers) variation in forehead patch size in Gotland, Sweden	Phenotypic	In	Climate change	o	N		Forehead patch size (mm^2) in Adult Males	othermorphology	area (2D)	raw	ratio	1	2014	33	33	585	70.9712991452991	15.6264682933486
uts_00lo	es5380	p168	s316			Evans 2017, Nat. Ecol. Evol. 1:0039	Bird	Chordata	Aves	Passeriformes	Ficedula albicollis	Ficedula albicollis	male		Ficedula albicollis (collared flycatchers) variation in forehead patch size in Gotland, Sweden	Phenotypic	In	Climate change	o	N		Forehead patch size (mm^2) in firstyear	othermorphology	area (2D)	raw	ratio	1	1981	0	0	88	70.2727272727273	13.5703592416617
uts_00lp	es5380	p168	s316			Evans 2017, Nat. Ecol. Evol. 1:0039	Bird	Chordata	Aves	Passeriformes	Ficedula albicollis	Ficedula albicollis	male		Ficedula albicollis (collared flycatchers) variation in forehead patch size in Gotland, Sweden	Phenotypic	In	Climate change	o	N		Forehead patch size (mm^2) in firstyear	othermorphology	area (2D)	raw	ratio	1	1982	1	1	60	73.2833333333333	13.5209713654998
uts_00lq	es5380	p168	s316			Evans 2017, Nat. Ecol. Evol. 1:0039	Bird	Chordata	Aves	Passeriformes	Ficedula albicollis	Ficedula albicollis	male		Ficedula albicollis (collared flycatchers) variation in forehead patch size in Gotland, Sweden	Phenotypic	In	Climate change	o	N		Forehead patch size (mm^2) in firstyear	othermorphology	area (2D)	raw	ratio	1	1983	2	2	48	79.8125	11.0350625908048
uts_00lr	es5380	p168	s316			Evans 2017, Nat. Ecol. Evol. 1:0039	Bird	Chordata	Aves	Passeriformes	Ficedula albicollis	Ficedula albicollis	male		Ficedula albicollis (collared flycatchers) variation in forehead patch size in Gotland, Sweden	Phenotypic	In	Climate change	o	N		Forehead patch size (mm^2) in firstyear	othermorphology	area (2D)	raw	ratio	1	1984	3	3	93	71.505376344086	11.7525424223627
uts_00ls	es5380	p168	s316			Evans 2017, Nat. Ecol. Evol. 1:0039	Bird	Chordata	Aves	Passeriformes	Ficedula albicollis	Ficedula albicollis	male		Ficedula albicollis (collared flycatchers) variation in forehead patch size in Gotland, Sweden	Phenotypic	In	Climate change	o	N		Forehead patch size (mm^2) in firstyear	othermorphology	area (2D)	raw	ratio	1	1985	4	4	65	74.1384615384615	13.9327367679919
uts_00lt	es5380	p168	s316			Evans 2017, Nat. Ecol. Evol. 1:0039	Bird	Chordata	Aves	Passeriformes	Ficedula albicollis	Ficedula albicollis	male		Ficedula albicollis (collared flycatchers) variation in forehead patch size in Gotland, Sweden	Phenotypic	In	Climate change	o	N		Forehead patch size (mm^2) in firstyear	othermorphology	area (2D)	raw	ratio	1	1986	5	5	99	68.8686868686869	15.9307471061508
uts_00lu	es5380	p168	s316			Evans 2017, Nat. Ecol. Evol. 1:0039	Bird	Chordata	Aves	Passeriformes	Ficedula albicollis	Ficedula albicollis	male		Ficedula albicollis (collared flycatchers) variation in forehead patch size in Gotland, Sweden	Phenotypic	In	Climate change	o	N		Forehead patch size (mm^2) in firstyear	othermorphology	area (2D)	raw	ratio	1	1987	6	6	93	78.9247311827957	15.7730070463957
uts_00lv	es5380	p168	s316			Evans 2017, Nat. Ecol. Evol. 1:0039	Bird	Chordata	Aves	Passeriformes	Ficedula albicollis	Ficedula albicollis	male		Ficedula albicollis (collared flycatchers) variation in forehead patch size in Gotland, Sweden	Phenotypic	In	Climate change	o	N		Forehead patch size (mm^2) in firstyear	othermorphology	area (2D)	raw	ratio	1	1988	7	7	103	78.0194174757282	14.8343669495733
uts_00lw	es5380	p168	s316			Evans 2017, Nat. Ecol. Evol. 1:0039	Bird	Chordata	Aves	Passeriformes	Ficedula albicollis	Ficedula albicollis	male		Ficedula albicollis (collared flycatchers) variation in forehead patch size in Gotland, Sweden	Phenotypic	In	Climate change	o	N		Forehead patch size (mm^2) in firstyear	othermorphology	area (2D)	raw	ratio	1	1989	8	8	78	77.4230769230769	15.0095374274564
uts_00lx	es5380	p168	s316			Evans 2017, Nat. Ecol. Evol. 1:0039	Bird	Chordata	Aves	Passeriformes	Ficedula albicollis	Ficedula albicollis	male		Ficedula albicollis (collared flycatchers) variation in forehead patch size in Gotland, Sweden	Phenotypic	In	Climate change	o	N		Forehead patch size (mm^2) in firstyear	othermorphology	area (2D)	raw	ratio	1	1990	9	9	53	75.8301886792453	16.1289704104812
uts_00ly	es5380	p168	s316			Evans 2017, Nat. Ecol. Evol. 1:0039	Bird	Chordata	Aves	Passeriformes	Ficedula albicollis	Ficedula albicollis	male		Ficedula albicollis (collared flycatchers) variation in forehead patch size in Gotland, Sweden	Phenotypic	In	Climate change	o	N		Forehead patch size (mm^2) in firstyear	othermorphology	area (2D)	raw	ratio	1	1991	10	10	40	80.7	18.2983816014086
uts_00lz	es5380	p168	s316			Evans 2017, Nat. Ecol. Evol. 1:0039	Bird	Chordata	Aves	Passeriformes	Ficedula albicollis	Ficedula albicollis	male		Ficedula albicollis (collared flycatchers) variation in forehead patch size in Gotland, Sweden	Phenotypic	In	Climate change	o	N		Forehead patch size (mm^2) in firstyear	othermorphology	area (2D)	raw	ratio	1	1992	11	11	55	72.7818181818182	14.1548197642684
uts_00m0	es5380	p168	s316			Evans 2017, Nat. Ecol. Evol. 1:0039	Bird	Chordata	Aves	Passeriformes	Ficedula albicollis	Ficedula albicollis	male		Ficedula albicollis (collared flycatchers) variation in forehead patch size in Gotland, Sweden	Phenotypic	In	Climate change	o	N		Forehead patch size (mm^2) in firstyear	othermorphology	area (2D)	raw	ratio	1	1993	12	12	111	75.954954954955	16.4175003010299
uts_00m1	es5380	p168	s316			Evans 2017, Nat. Ecol. Evol. 1:0039	Bird	Chordata	Aves	Passeriformes	Ficedula albicollis	Ficedula albicollis	male		Ficedula albicollis (collared flycatchers) variation in forehead patch size in Gotland, Sweden	Phenotypic	In	Climate change	o	N		Forehead patch size (mm^2) in firstyear	othermorphology	area (2D)	raw	ratio	1	1994	13	13	153	77.6797385620915	14.3887079239477
uts_00m2	es5380	p168	s316			Evans 2017, Nat. Ecol. Evol. 1:0039	Bird	Chordata	Aves	Passeriformes	Ficedula albicollis	Ficedula albicollis	male		Ficedula albicollis (collared flycatchers) variation in forehead patch size in Gotland, Sweden	Phenotypic	In	Climate change	o	N		Forehead patch size (mm^2) in firstyear	othermorphology	area (2D)	raw	ratio	1	1995	14	14	140	75.6142857142857	13.0756436293078
uts_00m3	es5380	p168	s316			Evans 2017, Nat. Ecol. Evol. 1:0039	Bird	Chordata	Aves	Passeriformes	Ficedula albicollis	Ficedula albicollis	male		Ficedula albicollis (collared flycatchers) variation in forehead patch size in Gotland, Sweden	Phenotypic	In	Climate change	o	N		Forehead patch size (mm^2) in firstyear	othermorphology	area (2D)	raw	ratio	1	1996	15	15	105	73.8	13.5315869783942
uts_00m4	es5380	p168	s316			Evans 2017, Nat. Ecol. Evol. 1:0039	Bird	Chordata	Aves	Passeriformes	Ficedula albicollis	Ficedula albicollis	male		Ficedula albicollis (collared flycatchers) variation in forehead patch size in Gotland, Sweden	Phenotypic	In	Climate change	o	N		Forehead patch size (mm^2) in firstyear	othermorphology	area (2D)	raw	ratio	1	1997	16	16	107	60.2188785046729	11.834880197806
uts_00m5	es5380	p168	s316			Evans 2017, Nat. Ecol. Evol. 1:0039	Bird	Chordata	Aves	Passeriformes	Ficedula albicollis	Ficedula albicollis	male		Ficedula albicollis (collared flycatchers) variation in forehead patch size in Gotland, Sweden	Phenotypic	In	Climate change	o	N		Forehead patch size (mm^2) in firstyear	othermorphology	area (2D)	raw	ratio	1	1998	17	17	115	70.1724347826087	12.3852812043595
uts_00m6	es5380	p168	s316			Evans 2017, Nat. Ecol. Evol. 1:0039	Bird	Chordata	Aves	Passeriformes	Ficedula albicollis	Ficedula albicollis	male		Ficedula albicollis (collared flycatchers) variation in forehead patch size in Gotland, Sweden	Phenotypic	In	Climate change	o	N		Forehead patch size (mm^2) in firstyear	othermorphology	area (2D)	raw	ratio	1	1999	18	18	163	66.159509202454	14.9397664633639
uts_00m7	es5380	p168	s316			Evans 2017, Nat. Ecol. Evol. 1:0039	Bird	Chordata	Aves	Passeriformes	Ficedula albicollis	Ficedula albicollis	male		Ficedula albicollis (collared flycatchers) variation in forehead patch size in Gotland, Sweden	Phenotypic	In	Climate change	o	N		Forehead patch size (mm^2) in firstyear	othermorphology	area (2D)	raw	ratio	1	2000	19	19	96	72.3229166666667	15.5472081038546
uts_00m8	es5380	p168	s316			Evans 2017, Nat. Ecol. Evol. 1:0039	Bird	Chordata	Aves	Passeriformes	Ficedula albicollis	Ficedula albicollis	male		Ficedula albicollis (collared flycatchers) variation in forehead patch size in Gotland, Sweden	Phenotypic	In	Climate change	o	N		Forehead patch size (mm^2) in firstyear	othermorphology	area (2D)	raw	ratio	1	2001	20	20	93	69.2476344086022	10.850936785631
uts_00m9	es5380	p168	s316			Evans 2017, Nat. Ecol. Evol. 1:0039	Bird	Chordata	Aves	Passeriformes	Ficedula albicollis	Ficedula albicollis	male		Ficedula albicollis (collared flycatchers) variation in forehead patch size in Gotland, Sweden	Phenotypic	In	Climate change	o	N		Forehead patch size (mm^2) in firstyear	othermorphology	area (2D)	raw	ratio	1	2002	21	21	94	70.7801063829787	14.135542672824
uts_00ma	es5380	p168	s316			Evans 2017, Nat. Ecol. Evol. 1:0039	Bird	Chordata	Aves	Passeriformes	Ficedula albicollis	Ficedula albicollis	male		Ficedula albicollis (collared flycatchers) variation in forehead patch size in Gotland, Sweden	Phenotypic	In	Climate change	o	N		Forehead patch size (mm^2) in firstyear	othermorphology	area (2D)	raw	ratio	1	2003	22	22	87	69.2580459770115	13.5068560402073
uts_00mb	es5380	p168	s316			Evans 2017, Nat. Ecol. Evol. 1:0039	Bird	Chordata	Aves	Passeriformes	Ficedula albicollis	Ficedula albicollis	male		Ficedula albicollis (collared flycatchers) variation in forehead patch size in Gotland, Sweden	Phenotypic	In	Climate change	o	N		Forehead patch size (mm^2) in firstyear	othermorphology	area (2D)	raw	ratio	1	2004	23	23	78	67.5184615384615	14.6253523946376
uts_00mc	es5380	p168	s316			Evans 2017, Nat. Ecol. Evol. 1:0039	Bird	Chordata	Aves	Passeriformes	Ficedula albicollis	Ficedula albicollis	male		Ficedula albicollis (collared flycatchers) variation in forehead patch size in Gotland, Sweden	Phenotypic	In	Climate change	o	N		Forehead patch size (mm^2) in firstyear	othermorphology	area (2D)	raw	ratio	1	2005	24	24	124	67.6204032258065	13.5365515056589
uts_00md	es5380	p168	s316			Evans 2017, Nat. Ecol. Evol. 1:0039	Bird	Chordata	Aves	Passeriformes	Ficedula albicollis	Ficedula albicollis	male		Ficedula albicollis (collared flycatchers) variation in forehead patch size in Gotland, Sweden	Phenotypic	In	Climate change	o	N		Forehead patch size (mm^2) in firstyear	othermorphology	area (2D)	raw	ratio	1	2006	25	25	89	73.7568539325843	14.2934992054164
uts_00me	es5380	p168	s316			Evans 2017, Nat. Ecol. Evol. 1:0039	Bird	Chordata	Aves	Passeriformes	Ficedula albicollis	Ficedula albicollis	male		Ficedula albicollis (collared flycatchers) variation in forehead patch size in Gotland, Sweden	Phenotypic	In	Climate change	o	N		Forehead patch size (mm^2) in firstyear	othermorphology	area (2D)	raw	ratio	1	2007	26	26	105	69.6132380952381	14.7712902732631
uts_00mf	es5380	p168	s316			Evans 2017, Nat. Ecol. Evol. 1:0039	Bird	Chordata	Aves	Passeriformes	Ficedula albicollis	Ficedula albicollis	male		Ficedula albicollis (collared flycatchers) variation in forehead patch size in Gotland, Sweden	Phenotypic	In	Climate change	o	N		Forehead patch size (mm^2) in firstyear	othermorphology	area (2D)	raw	ratio	1	2008	27	27	90	63.089	15.0940460060072
uts_00mg	es5380	p168	s316			Evans 2017, Nat. Ecol. Evol. 1:0039	Bird	Chordata	Aves	Passeriformes	Ficedula albicollis	Ficedula albicollis	male		Ficedula albicollis (collared flycatchers) variation in forehead patch size in Gotland, Sweden	Phenotypic	In	Climate change	o	N		Forehead patch size (mm^2) in firstyear	othermorphology	area (2D)	raw	ratio	1	2009	28	28	93	69.6672043010753	14.4860593679632
uts_00mh	es5380	p168	s316			Evans 2017, Nat. Ecol. Evol. 1:0039	Bird	Chordata	Aves	Passeriformes	Ficedula albicollis	Ficedula albicollis	male		Ficedula albicollis (collared flycatchers) variation in forehead patch size in Gotland, Sweden	Phenotypic	In	Climate change	o	N		Forehead patch size (mm^2) in firstyear	othermorphology	area (2D)	raw	ratio	1	2010	29	29	56	73.4425	14.8254876663621
uts_00mi	es5380	p168	s316			Evans 2017, Nat. Ecol. Evol. 1:0039	Bird	Chordata	Aves	Passeriformes	Ficedula albicollis	Ficedula albicollis	male		Ficedula albicollis (collared flycatchers) variation in forehead patch size in Gotland, Sweden	Phenotypic	In	Climate change	o	N		Forehead patch size (mm^2) in firstyear	othermorphology	area (2D)	raw	ratio	1	2011	30	30	146	72.4378082191781	14.003147256742
uts_00mj	es5380	p168	s316			Evans 2017, Nat. Ecol. Evol. 1:0039	Bird	Chordata	Aves	Passeriformes	Ficedula albicollis	Ficedula albicollis	male		Ficedula albicollis (collared flycatchers) variation in forehead patch size in Gotland, Sweden	Phenotypic	In	Climate change	o	N		Forehead patch size (mm^2) in firstyear	othermorphology	area (2D)	raw	ratio	1	2012	31	31	204	71.1845588235294	14.7871882471823
uts_00mk	es5380	p168	s316			Evans 2017, Nat. Ecol. Evol. 1:0039	Bird	Chordata	Aves	Passeriformes	Ficedula albicollis	Ficedula albicollis	male		Ficedula albicollis (collared flycatchers) variation in forehead patch size in Gotland, Sweden	Phenotypic	In	Climate change	o	N		Forehead patch size (mm^2) in firstyear	othermorphology	area (2D)	raw	ratio	1	2013	32	32	271	67.910073800738	14.7143293473635
uts_00ml	es5380	p168	s316			Evans 2017, Nat. Ecol. Evol. 1:0039	Bird	Chordata	Aves	Passeriformes	Ficedula albicollis	Ficedula albicollis	male		Ficedula albicollis (collared flycatchers) variation in forehead patch size in Gotland, Sweden	Phenotypic	In	Climate change	o	N		Forehead patch size (mm^2) in firstyear	othermorphology	area (2D)	raw	ratio	1	2014	33	33	144	67.1940972222222	15.069578414305
uts_00mm	es2835	p041	s130			Garant 2004, Am. Nat. 164: 115-129	Bird	Chordata	Aves	Passeriformes	Parus major	Parus major	mixed	1.51	Parus major (great tit) mass change in Oxford UK	Phenotypic	In	Other	o	N		Fledging mass at day 15 (uncorrected)	size	cube (3D)	raw	ratio	1.85	1965	0	0	611	19.13	1.36
uts_00mn	es2835	p041	s130			Garant 2004, Am. Nat. 164: 115-129	Bird	Chordata	Aves	Passeriformes	Parus major	Parus major	mixed	1.51	Parus major (great tit) mass change in Oxford UK	Phenotypic	In	Other	o	N		Fledging mass at day 15 (uncorrected)	size	cube (3D)	raw	ratio	1.85	1966	1	0.54054054054054	580	18.24	1.65
uts_00mo	es2835	p041	s130			Garant 2004, Am. Nat. 164: 115-129	Bird	Chordata	Aves	Passeriformes	Parus major	Parus major	mixed	1.51	Parus major (great tit) mass change in Oxford UK	Phenotypic	In	Other	o	N		Fledging mass at day 15 (uncorrected)	size	cube (3D)	raw	ratio	1.85	1967	2	1.08108108108108	481	18.64	1.41
uts_00mp	es2835	p041	s130			Garant 2004, Am. Nat. 164: 115-129	Bird	Chordata	Aves	Passeriformes	Parus major	Parus major	mixed	1.51	Parus major (great tit) mass change in Oxford UK	Phenotypic	In	Other	o	N		Fledging mass at day 15 (uncorrected)	size	cube (3D)	raw	ratio	1.85	1968	3	1.62162162162162	294	18.3	1.5
uts_00mq	es2835	p041	s130			Garant 2004, Am. Nat. 164: 115-129	Bird	Chordata	Aves	Passeriformes	Parus major	Parus major	mixed	1.51	Parus major (great tit) mass change in Oxford UK	Phenotypic	In	Other	o	N		Fledging mass at day 15 (uncorrected)	size	cube (3D)	raw	ratio	1.85	1969	4	2.16216216216216	296	18.81	1.36
uts_00mr	es2835	p041	s130			Garant 2004, Am. Nat. 164: 115-129	Bird	Chordata	Aves	Passeriformes	Parus major	Parus major	mixed	1.51	Parus major (great tit) mass change in Oxford UK	Phenotypic	In	Other	o	N		Fledging mass at day 15 (uncorrected)	size	cube (3D)	raw	ratio	1.85	1970	5	2.7027027027027	137	19.82	0.63
uts_00ms	es2835	p041	s130			Garant 2004, Am. Nat. 164: 115-129	Bird	Chordata	Aves	Passeriformes	Parus major	Parus major	mixed	1.51	Parus major (great tit) mass change in Oxford UK	Phenotypic	In	Other	o	N		Fledging mass at day 15 (uncorrected)	size	cube (3D)	raw	ratio	1.85	1971	6	3.24324324324324	539	19.4	1.3
uts_00mt	es2835	p041	s130			Garant 2004, Am. Nat. 164: 115-129	Bird	Chordata	Aves	Passeriformes	Parus major	Parus major	mixed	1.51	Parus major (great tit) mass change in Oxford UK	Phenotypic	In	Other	o	N		Fledging mass at day 15 (uncorrected)	size	cube (3D)	raw	ratio	1.85	1972	7	3.78378378378378	526	19.09	1.26
uts_00mu	es2835	p041	s130			Garant 2004, Am. Nat. 164: 115-129	Bird	Chordata	Aves	Passeriformes	Parus major	Parus major	mixed	1.51	Parus major (great tit) mass change in Oxford UK	Phenotypic	In	Other	o	N		Fledging mass at day 15 (uncorrected)	size	cube (3D)	raw	ratio	1.85	1973	8	4.32432432432432	769	18.9	1.13
uts_00mv	es2835	p041	s130			Garant 2004, Am. Nat. 164: 115-129	Bird	Chordata	Aves	Passeriformes	Parus major	Parus major	mixed	1.51	Parus major (great tit) mass change in Oxford UK	Phenotypic	In	Other	o	N		Fledging mass at day 15 (uncorrected)	size	cube (3D)	raw	ratio	1.85	1974	9	4.86486486486486	508	18.7	1.32
uts_00mw	es2835	p041	s130			Garant 2004, Am. Nat. 164: 115-129	Bird	Chordata	Aves	Passeriformes	Parus major	Parus major	mixed	1.51	Parus major (great tit) mass change in Oxford UK	Phenotypic	In	Other	o	N		Fledging mass at day 15 (uncorrected)	size	cube (3D)	raw	ratio	1.85	1975	10	5.40540540540541	511	18.75	1.38
uts_00mx	es2835	p041	s130			Garant 2004, Am. Nat. 164: 115-129	Bird	Chordata	Aves	Passeriformes	Parus major	Parus major	mixed	1.51	Parus major (great tit) mass change in Oxford UK	Phenotypic	In	Other	o	N		Fledging mass at day 15 (uncorrected)	size	cube (3D)	raw	ratio	1.85	1976	11	5.94594594594595	527	19.12	1.25
uts_00my	es2835	p041	s130			Garant 2004, Am. Nat. 164: 115-129	Bird	Chordata	Aves	Passeriformes	Parus major	Parus major	mixed	1.51	Parus major (great tit) mass change in Oxford UK	Phenotypic	In	Other	o	N		Fledging mass at day 15 (uncorrected)	size	cube (3D)	raw	ratio	1.85	1977	12	6.48648648648649	839	18.9	1.48
uts_00mz	es2835	p041	s130			Garant 2004, Am. Nat. 164: 115-129	Bird	Chordata	Aves	Passeriformes	Parus major	Parus major	mixed	1.51	Parus major (great tit) mass change in Oxford UK	Phenotypic	In	Other	o	N		Fledging mass at day 15 (uncorrected)	size	cube (3D)	raw	ratio	1.85	1978	13	7.02702702702703	1107	18.65	1.39
uts_00n0	es2835	p041	s130			Garant 2004, Am. Nat. 164: 115-129	Bird	Chordata	Aves	Passeriformes	Parus major	Parus major	mixed	1.51	Parus major (great tit) mass change in Oxford UK	Phenotypic	In	Other	o	N		Fledging mass at day 15 (uncorrected)	size	cube (3D)	raw	ratio	1.85	1979	14	7.56756756756757	979	18.84	1.26
uts_00n1	es2835	p041	s130			Garant 2004, Am. Nat. 164: 115-129	Bird	Chordata	Aves	Passeriformes	Parus major	Parus major	mixed	1.51	Parus major (great tit) mass change in Oxford UK	Phenotypic	In	Other	o	N		Fledging mass at day 15 (uncorrected)	size	cube (3D)	raw	ratio	1.85	1980	15	8.10810810810811	1412	19.1	1.09
uts_00n2	es2835	p041	s130			Garant 2004, Am. Nat. 164: 115-129	Bird	Chordata	Aves	Passeriformes	Parus major	Parus major	mixed	1.51	Parus major (great tit) mass change in Oxford UK	Phenotypic	In	Other	o	N		Fledging mass at day 15 (uncorrected)	size	cube (3D)	raw	ratio	1.85	1981	16	8.64864864864865	1463	18.88	1.26
uts_00n3	es2835	p041	s130			Garant 2004, Am. Nat. 164: 115-129	Bird	Chordata	Aves	Passeriformes	Parus major	Parus major	mixed	1.51	Parus major (great tit) mass change in Oxford UK	Phenotypic	In	Other	o	N		Fledging mass at day 15 (uncorrected)	size	cube (3D)	raw	ratio	1.85	1982	17	9.18918918918919	1184	18.95	1.26
uts_00n4	es2835	p041	s130			Garant 2004, Am. Nat. 164: 115-129	Bird	Chordata	Aves	Passeriformes	Parus major	Parus major	mixed	1.51	Parus major (great tit) mass change in Oxford UK	Phenotypic	In	Other	o	N		Fledging mass at day 15 (uncorrected)	size	cube (3D)	raw	ratio	1.85	1983	18	9.72972972972973	2091	18.35	1.46
uts_00n5	es2835	p041	s130			Garant 2004, Am. Nat. 164: 115-129	Bird	Chordata	Aves	Passeriformes	Parus major	Parus major	mixed	1.51	Parus major (great tit) mass change in Oxford UK	Phenotypic	In	Other	o	N		Fledging mass at day 15 (uncorrected)	size	cube (3D)	raw	ratio	1.85	1984	19	10.2702702702703	1115	18.7	1.54
uts_00n6	es2835	p041	s130			Garant 2004, Am. Nat. 164: 115-129	Bird	Chordata	Aves	Passeriformes	Parus major	Parus major	mixed	1.51	Parus major (great tit) mass change in Oxford UK	Phenotypic	In	Other	o	N		Fledging mass at day 15 (uncorrected)	size	cube (3D)	raw	ratio	1.85	1985	20	10.8108108108108	1166	18.5	1.59
uts_00n7	es2835	p041	s130			Garant 2004, Am. Nat. 164: 115-129	Bird	Chordata	Aves	Passeriformes	Parus major	Parus major	mixed	1.51	Parus major (great tit) mass change in Oxford UK	Phenotypic	In	Other	o	N		Fledging mass at day 15 (uncorrected)	size	cube (3D)	raw	ratio	1.85	1986	21	11.3513513513514	1167	18.87	1.31
uts_00n8	es2835	p041	s130			Garant 2004, Am. Nat. 164: 115-129	Bird	Chordata	Aves	Passeriformes	Parus major	Parus major	mixed	1.51	Parus major (great tit) mass change in Oxford UK	Phenotypic	In	Other	o	N		Fledging mass at day 15 (uncorrected)	size	cube (3D)	raw	ratio	1.85	1987	22	11.8918918918919	1862	18.64	1.31
uts_00n9	es2835	p041	s130			Garant 2004, Am. Nat. 164: 115-129	Bird	Chordata	Aves	Passeriformes	Parus major	Parus major	mixed	1.51	Parus major (great tit) mass change in Oxford UK	Phenotypic	In	Other	o	N		Fledging mass at day 15 (uncorrected)	size	cube (3D)	raw	ratio	1.85	1988	23	12.4324324324324	1215	17.96	1.74
uts_00na	es2835	p041	s130			Garant 2004, Am. Nat. 164: 115-129	Bird	Chordata	Aves	Passeriformes	Parus major	Parus major	mixed	1.51	Parus major (great tit) mass change in Oxford UK	Phenotypic	In	Other	o	N		Fledging mass at day 15 (uncorrected)	size	cube (3D)	raw	ratio	1.85	1989	24	12.972972972973	1233	18.54	1.38
uts_00nb	es2835	p041	s130			Garant 2004, Am. Nat. 164: 115-129	Bird	Chordata	Aves	Passeriformes	Parus major	Parus major	mixed	1.51	Parus major (great tit) mass change in Oxford UK	Phenotypic	In	Other	o	N		Fledging mass at day 15 (uncorrected)	size	cube (3D)	raw	ratio	1.85	1990	25	13.5135135135135	1108	18.59	1.48
uts_00nc	es2835	p041	s130			Garant 2004, Am. Nat. 164: 115-129	Bird	Chordata	Aves	Passeriformes	Parus major	Parus major	mixed	1.51	Parus major (great tit) mass change in Oxford UK	Phenotypic	In	Other	o	N		Fledging mass at day 15 (uncorrected)	size	cube (3D)	raw	ratio	1.85	1991	26	14.0540540540541	581	18.57	1.58
uts_00nd	es2835	p041	s130			Garant 2004, Am. Nat. 164: 115-129	Bird	Chordata	Aves	Passeriformes	Parus major	Parus major	mixed	1.51	Parus major (great tit) mass change in Oxford UK	Phenotypic	In	Other	o	N		Fledging mass at day 15 (uncorrected)	size	cube (3D)	raw	ratio	1.85	1992	27	14.5945945945946	1283	18.84	1.38
uts_00ne	es2835	p041	s130			Garant 2004, Am. Nat. 164: 115-129	Bird	Chordata	Aves	Passeriformes	Parus major	Parus major	mixed	1.51	Parus major (great tit) mass change in Oxford UK	Phenotypic	In	Other	o	N		Fledging mass at day 15 (uncorrected)	size	cube (3D)	raw	ratio	1.85	1993	28	15.1351351351351	1934	19.23	1.2
uts_00nf	es2835	p041	s130			Garant 2004, Am. Nat. 164: 115-129	Bird	Chordata	Aves	Passeriformes	Parus major	Parus major	mixed	1.51	Parus major (great tit) mass change in Oxford UK	Phenotypic	In	Other	o	N		Fledging mass at day 15 (uncorrected)	size	cube (3D)	raw	ratio	1.85	1994	29	15.6756756756757	1624	18.82	1.35
uts_00ng	es2835	p041	s130			Garant 2004, Am. Nat. 164: 115-129	Bird	Chordata	Aves	Passeriformes	Parus major	Parus major	mixed	1.51	Parus major (great tit) mass change in Oxford UK	Phenotypic	In	Other	o	N		Fledging mass at day 15 (uncorrected)	size	cube (3D)	raw	ratio	1.85	1995	30	16.2162162162162	1663	18.59	1.35
uts_00nh	es2835	p041	s130			Garant 2004, Am. Nat. 164: 115-129	Bird	Chordata	Aves	Passeriformes	Parus major	Parus major	mixed	1.51	Parus major (great tit) mass change in Oxford UK	Phenotypic	In	Other	o	N		Fledging mass at day 15 (uncorrected)	size	cube (3D)	raw	ratio	1.85	1996	31	16.7567567567568	1472	18.34	1.61
uts_00ni	es2835	p041	s130			Garant 2004, Am. Nat. 164: 115-129	Bird	Chordata	Aves	Passeriformes	Parus major	Parus major	mixed	1.51	Parus major (great tit) mass change in Oxford UK	Phenotypic	In	Other	o	N		Fledging mass at day 15 (uncorrected)	size	cube (3D)	raw	ratio	1.85	1997	32	17.2972972972973	1923	18.58	1.42
uts_00nj	es2835	p041	s130			Garant 2004, Am. Nat. 164: 115-129	Bird	Chordata	Aves	Passeriformes	Parus major	Parus major	mixed	1.51	Parus major (great tit) mass change in Oxford UK	Phenotypic	In	Other	o	N		Fledging mass at day 15 (uncorrected)	size	cube (3D)	raw	ratio	1.85	1998	33	17.8378378378378	1598	18.3	1.55
uts_00nk	es2835	p041	s130			Garant 2004, Am. Nat. 164: 115-129	Bird	Chordata	Aves	Passeriformes	Parus major	Parus major	mixed	1.51	Parus major (great tit) mass change in Oxford UK	Phenotypic	In	Other	o	N		Fledging mass at day 15 (uncorrected)	size	cube (3D)	raw	ratio	1.85	1999	34	18.3783783783784	1059	17.95	1.79
uts_00nl	es2835	p041	s130			Garant 2004, Am. Nat. 164: 115-129	Bird	Chordata	Aves	Passeriformes	Parus major	Parus major	mixed	1.51	Parus major (great tit) mass change in Oxford UK	Phenotypic	In	Other	o	N		Fledging mass at day 15 (uncorrected)	size	cube (3D)	raw	ratio	1.85	2000	35	18.9189189189189	1167	18.92	1.26
uts_00nm	es1201	p074	s021			Larsson 1998, Evolution 52: 1169-1184	Bird	Chordata	Aves	Anseriformes	Branta leucopsis	Branta leucopsis	female		Branta leucopsis (Barnacle Goose) body size decline in Sweden	Phenotypic	In	Other	o	N		Tarsus length (mm)	othermorphology	linear	raw	ratio	2	1984	0	0	16	81.3	1.55
uts_00nn	es1201	p074	s021			Larsson 1998, Evolution 52: 1169-1184	Bird	Chordata	Aves	Anseriformes	Branta leucopsis	Branta leucopsis	female		Branta leucopsis (Barnacle Goose) body size decline in Sweden	Phenotypic	In	Other	o	N		Tarsus length (mm)	othermorphology	linear	raw	ratio	2	1985	1	0.5	127	81.66	2.81
uts_00no	es1201	p074	s021			Larsson 1998, Evolution 52: 1169-1184	Bird	Chordata	Aves	Anseriformes	Branta leucopsis	Branta leucopsis	female		Branta leucopsis (Barnacle Goose) body size decline in Sweden	Phenotypic	In	Other	o	N		Tarsus length (mm)	othermorphology	linear	raw	ratio	2	1986	2	1	200	80.77	3.07
uts_00np	es1201	p074	s021			Larsson 1998, Evolution 52: 1169-1184	Bird	Chordata	Aves	Anseriformes	Branta leucopsis	Branta leucopsis	female		Branta leucopsis (Barnacle Goose) body size decline in Sweden	Phenotypic	In	Other	o	N		Tarsus length (mm)	othermorphology	linear	raw	ratio	2	1987	3	1.5	291	80.79	3.12
uts_00nq	es1201	p074	s021			Larsson 1998, Evolution 52: 1169-1184	Bird	Chordata	Aves	Anseriformes	Branta leucopsis	Branta leucopsis	female		Branta leucopsis (Barnacle Goose) body size decline in Sweden	Phenotypic	In	Other	o	N		Tarsus length (mm)	othermorphology	linear	raw	ratio	2	1988	4	2	336	80.78	3.08
uts_00nr	es1201	p074	s021			Larsson 1998, Evolution 52: 1169-1184	Bird	Chordata	Aves	Anseriformes	Branta leucopsis	Branta leucopsis	female		Branta leucopsis (Barnacle Goose) body size decline in Sweden	Phenotypic	In	Other	o	N		Tarsus length (mm)	othermorphology	linear	raw	ratio	2	1989	5	2.5	339	80.77	3.09
uts_00ns	es1201	p074	s021			Larsson 1998, Evolution 52: 1169-1184	Bird	Chordata	Aves	Anseriformes	Branta leucopsis	Branta leucopsis	female		Branta leucopsis (Barnacle Goose) body size decline in Sweden	Phenotypic	In	Other	o	N		Tarsus length (mm)	othermorphology	linear	raw	ratio	2	1990	6	3	340	80.85	3.1
uts_00nt	es1201	p074	s021			Larsson 1998, Evolution 52: 1169-1184	Bird	Chordata	Aves	Anseriformes	Branta leucopsis	Branta leucopsis	female		Branta leucopsis (Barnacle Goose) body size decline in Sweden	Phenotypic	In	Other	o	N		Tarsus length (mm)	othermorphology	linear	raw	ratio	2	1991	7	3.5	392	80.57	3.19
uts_00nu	es1201	p074	s021			Larsson 1998, Evolution 52: 1169-1184	Bird	Chordata	Aves	Anseriformes	Branta leucopsis	Branta leucopsis	female		Branta leucopsis (Barnacle Goose) body size decline in Sweden	Phenotypic	In	Other	o	N		Tarsus length (mm)	othermorphology	linear	raw	ratio	2	1992	8	4	396	80.46	3.08
uts_00nv	es1201	p074	s021			Larsson 1998, Evolution 52: 1169-1184	Bird	Chordata	Aves	Anseriformes	Branta leucopsis	Branta leucopsis	female		Branta leucopsis (Barnacle Goose) body size decline in Sweden	Phenotypic	In	Other	o	N		Tarsus length (mm)	othermorphology	linear	raw	ratio	2	1993	9	4.5	529	80.26	3.27
uts_00nw	es1201	p074	s021			Larsson 1998, Evolution 52: 1169-1184	Bird	Chordata	Aves	Anseriformes	Branta leucopsis	Branta leucopsis	female		Branta leucopsis (Barnacle Goose) body size decline in Sweden	Phenotypic	In	Other	o	N		Tarsus length (mm)	othermorphology	linear	raw	ratio	2	1994	10	5	575	80.14	3.14
uts_00nx	es1201	p074	s021			Larsson 1998, Evolution 52: 1169-1184	Bird	Chordata	Aves	Anseriformes	Branta leucopsis	Branta leucopsis	female		Branta leucopsis (Barnacle Goose) body size decline in Sweden	Phenotypic	In	Other	o	N		Tarsus length (mm)	othermorphology	linear	raw	ratio	2	1995	11	5.5	606	80.07	3.08
uts_00ny	es1201	p074	s021			Larsson 1998, Evolution 52: 1169-1184	Bird	Chordata	Aves	Anseriformes	Branta leucopsis	Branta leucopsis	female		Branta leucopsis (Barnacle Goose) body size decline in Sweden	Phenotypic	In	Other	o	N		Tarsus length (mm)	othermorphology	linear	raw	ratio	2	1996	12	6	606	79.94	3.13
uts_00nz	es1202	p074	s021			Larsson 1998, Evolution 52: 1169-1184	Bird	Chordata	Aves	Anseriformes	Branta leucopsis	Branta leucopsis	male		Branta leucopsis (Barnacle Goose) body size decline in Sweden	Phenotypic	In	Other	o	N		Tarsus length (mm)	othermorphology	linear	raw	ratio	2	1984	0	0	14	87.22	3.5
uts_00o0	es1202	p074	s021			Larsson 1998, Evolution 52: 1169-1184	Bird	Chordata	Aves	Anseriformes	Branta leucopsis	Branta leucopsis	male		Branta leucopsis (Barnacle Goose) body size decline in Sweden	Phenotypic	In	Other	o	N		Tarsus length (mm)	othermorphology	linear	raw	ratio	2	1985	1	0.5	134	87.01	3.26
uts_00o1	es1202	p074	s021			Larsson 1998, Evolution 52: 1169-1184	Bird	Chordata	Aves	Anseriformes	Branta leucopsis	Branta leucopsis	male		Branta leucopsis (Barnacle Goose) body size decline in Sweden	Phenotypic	In	Other	o	N		Tarsus length (mm)	othermorphology	linear	raw	ratio	2	1986	2	1	196	86.59	3.43
uts_00o2	es1202	p074	s021			Larsson 1998, Evolution 52: 1169-1184	Bird	Chordata	Aves	Anseriformes	Branta leucopsis	Branta leucopsis	male		Branta leucopsis (Barnacle Goose) body size decline in Sweden	Phenotypic	In	Other	o	N		Tarsus length (mm)	othermorphology	linear	raw	ratio	2	1987	3	1.5	250	86.55	3.37
uts_00o3	es1202	p074	s021			Larsson 1998, Evolution 52: 1169-1184	Bird	Chordata	Aves	Anseriformes	Branta leucopsis	Branta leucopsis	male		Branta leucopsis (Barnacle Goose) body size decline in Sweden	Phenotypic	In	Other	o	N		Tarsus length (mm)	othermorphology	linear	raw	ratio	2	1988	4	2	303	86.33	3.38
uts_00o4	es1202	p074	s021			Larsson 1998, Evolution 52: 1169-1184	Bird	Chordata	Aves	Anseriformes	Branta leucopsis	Branta leucopsis	male		Branta leucopsis (Barnacle Goose) body size decline in Sweden	Phenotypic	In	Other	o	N		Tarsus length (mm)	othermorphology	linear	raw	ratio	2	1989	5	2.5	297	86.11	3.36
uts_00o5	es1202	p074	s021			Larsson 1998, Evolution 52: 1169-1184	Bird	Chordata	Aves	Anseriformes	Branta leucopsis	Branta leucopsis	male		Branta leucopsis (Barnacle Goose) body size decline in Sweden	Phenotypic	In	Other	o	N		Tarsus length (mm)	othermorphology	linear	raw	ratio	2	1990	6	3	297	86.15	2.07
uts_00o6	es1202	p074	s021			Larsson 1998, Evolution 52: 1169-1184	Bird	Chordata	Aves	Anseriformes	Branta leucopsis	Branta leucopsis	male		Branta leucopsis (Barnacle Goose) body size decline in Sweden	Phenotypic	In	Other	o	N		Tarsus length (mm)	othermorphology	linear	raw	ratio	2	1991	7	3.5	330	85.98	3.34
uts_00o7	es1202	p074	s021			Larsson 1998, Evolution 52: 1169-1184	Bird	Chordata	Aves	Anseriformes	Branta leucopsis	Branta leucopsis	male		Branta leucopsis (Barnacle Goose) body size decline in Sweden	Phenotypic	In	Other	o	N		Tarsus length (mm)	othermorphology	linear	raw	ratio	2	1992	8	4	324	85.89	3.4
uts_00o8	es1202	p074	s021			Larsson 1998, Evolution 52: 1169-1184	Bird	Chordata	Aves	Anseriformes	Branta leucopsis	Branta leucopsis	male		Branta leucopsis (Barnacle Goose) body size decline in Sweden	Phenotypic	In	Other	o	N		Tarsus length (mm)	othermorphology	linear	raw	ratio	2	1993	9	4.5	434	85.89	3.58
uts_00o9	es1202	p074	s021			Larsson 1998, Evolution 52: 1169-1184	Bird	Chordata	Aves	Anseriformes	Branta leucopsis	Branta leucopsis	male		Branta leucopsis (Barnacle Goose) body size decline in Sweden	Phenotypic	In	Other	o	N		Tarsus length (mm)	othermorphology	linear	raw	ratio	2	1994	10	5	486	85.8	3.55
uts_00oa	es1202	p074	s021			Larsson 1998, Evolution 52: 1169-1184	Bird	Chordata	Aves	Anseriformes	Branta leucopsis	Branta leucopsis	male		Branta leucopsis (Barnacle Goose) body size decline in Sweden	Phenotypic	In	Other	o	N		Tarsus length (mm)	othermorphology	linear	raw	ratio	2	1995	11	5.5	518	85.67	3.57
uts_00ob	es1202	p074	s021			Larsson 1998, Evolution 52: 1169-1184	Bird	Chordata	Aves	Anseriformes	Branta leucopsis	Branta leucopsis	male		Branta leucopsis (Barnacle Goose) body size decline in Sweden	Phenotypic	In	Other	o	N		Tarsus length (mm)	othermorphology	linear	raw	ratio	2	1996	12	6	497	85.75	3.54
uts_00oc	es1203	p074	s021			Larsson 1998, Evolution 52: 1169-1184	Bird	Chordata	Aves	Anseriformes	Branta leucopsis	Branta leucopsis	female		Branta leucopsis (Barnacle Goose) body size decline in Sweden	Phenotypic	In	Other	o	N		Head length (mm)	othermorphology	linear	raw	ratio	2	1984	0	0	16	82.31	1.62
uts_00od	es1203	p074	s021			Larsson 1998, Evolution 52: 1169-1184	Bird	Chordata	Aves	Anseriformes	Branta leucopsis	Branta leucopsis	female		Branta leucopsis (Barnacle Goose) body size decline in Sweden	Phenotypic	In	Other	o	N		Head length (mm)	othermorphology	linear	raw	ratio	2	1985	1	0.5	127	82.65	2.42
uts_00oe	es1203	p074	s021			Larsson 1998, Evolution 52: 1169-1184	Bird	Chordata	Aves	Anseriformes	Branta leucopsis	Branta leucopsis	female		Branta leucopsis (Barnacle Goose) body size decline in Sweden	Phenotypic	In	Other	o	N		Head length (mm)	othermorphology	linear	raw	ratio	2	1986	2	1	200	82.18	2.63
uts_00of	es1203	p074	s021			Larsson 1998, Evolution 52: 1169-1184	Bird	Chordata	Aves	Anseriformes	Branta leucopsis	Branta leucopsis	female		Branta leucopsis (Barnacle Goose) body size decline in Sweden	Phenotypic	In	Other	o	N		Head length (mm)	othermorphology	linear	raw	ratio	2	1987	3	1.5	291	82.19	2.7
uts_00og	es1203	p074	s021			Larsson 1998, Evolution 52: 1169-1184	Bird	Chordata	Aves	Anseriformes	Branta leucopsis	Branta leucopsis	female		Branta leucopsis (Barnacle Goose) body size decline in Sweden	Phenotypic	In	Other	o	N		Head length (mm)	othermorphology	linear	raw	ratio	2	1988	4	2	336	82	2.71
uts_00oh	es1203	p074	s021			Larsson 1998, Evolution 52: 1169-1184	Bird	Chordata	Aves	Anseriformes	Branta leucopsis	Branta leucopsis	female		Branta leucopsis (Barnacle Goose) body size decline in Sweden	Phenotypic	In	Other	o	N		Head length (mm)	othermorphology	linear	raw	ratio	2	1989	5	2.5	339	81.8	2.74
uts_00oi	es1203	p074	s021			Larsson 1998, Evolution 52: 1169-1184	Bird	Chordata	Aves	Anseriformes	Branta leucopsis	Branta leucopsis	female		Branta leucopsis (Barnacle Goose) body size decline in Sweden	Phenotypic	In	Other	o	N		Head length (mm)	othermorphology	linear	raw	ratio	2	1990	6	3	340	81.64	2.67
uts_00oj	es1203	p074	s021			Larsson 1998, Evolution 52: 1169-1184	Bird	Chordata	Aves	Anseriformes	Branta leucopsis	Branta leucopsis	female		Branta leucopsis (Barnacle Goose) body size decline in Sweden	Phenotypic	In	Other	o	N		Head length (mm)	othermorphology	linear	raw	ratio	2	1991	7	3.5	392	81.4	2.69
uts_00ok	es1203	p074	s021			Larsson 1998, Evolution 52: 1169-1184	Bird	Chordata	Aves	Anseriformes	Branta leucopsis	Branta leucopsis	female		Branta leucopsis (Barnacle Goose) body size decline in Sweden	Phenotypic	In	Other	o	N		Head length (mm)	othermorphology	linear	raw	ratio	2	1992	8	4	396	81.36	2.63
uts_00ol	es1203	p074	s021			Larsson 1998, Evolution 52: 1169-1184	Bird	Chordata	Aves	Anseriformes	Branta leucopsis	Branta leucopsis	female		Branta leucopsis (Barnacle Goose) body size decline in Sweden	Phenotypic	In	Other	o	N		Head length (mm)	othermorphology	linear	raw	ratio	2	1993	9	4.5	529	80.95	2.51
uts_00om	es1203	p074	s021			Larsson 1998, Evolution 52: 1169-1184	Bird	Chordata	Aves	Anseriformes	Branta leucopsis	Branta leucopsis	female		Branta leucopsis (Barnacle Goose) body size decline in Sweden	Phenotypic	In	Other	o	N		Head length (mm)	othermorphology	linear	raw	ratio	2	1994	10	5	575	80.89	2.47
uts_00on	es1203	p074	s021			Larsson 1998, Evolution 52: 1169-1184	Bird	Chordata	Aves	Anseriformes	Branta leucopsis	Branta leucopsis	female		Branta leucopsis (Barnacle Goose) body size decline in Sweden	Phenotypic	In	Other	o	N		Head length (mm)	othermorphology	linear	raw	ratio	2	1995	11	5.5	606	80.89	2.41
uts_00oo	es1203	p074	s021			Larsson 1998, Evolution 52: 1169-1184	Bird	Chordata	Aves	Anseriformes	Branta leucopsis	Branta leucopsis	female		Branta leucopsis (Barnacle Goose) body size decline in Sweden	Phenotypic	In	Other	o	N		Head length (mm)	othermorphology	linear	raw	ratio	2	1996	12	6	606	80.86	2.36
uts_00op	es1204	p074	s021			Larsson 1998, Evolution 52: 1169-1184	Bird	Chordata	Aves	Anseriformes	Branta leucopsis	Branta leucopsis	male		Branta leucopsis (Barnacle Goose) body size decline in Sweden	Phenotypic	In	Other	o	N		Head length (mm)	othermorphology	linear	raw	ratio	2	1984	0	0	14	87	2.32
uts_00oq	es1204	p074	s021			Larsson 1998, Evolution 52: 1169-1184	Bird	Chordata	Aves	Anseriformes	Branta leucopsis	Branta leucopsis	male		Branta leucopsis (Barnacle Goose) body size decline in Sweden	Phenotypic	In	Other	o	N		Head length (mm)	othermorphology	linear	raw	ratio	2	1985	1	0.5	134	86.84	2.7
uts_00or	es1204	p074	s021			Larsson 1998, Evolution 52: 1169-1184	Bird	Chordata	Aves	Anseriformes	Branta leucopsis	Branta leucopsis	male		Branta leucopsis (Barnacle Goose) body size decline in Sweden	Phenotypic	In	Other	o	N		Head length (mm)	othermorphology	linear	raw	ratio	2	1986	2	1	196	86.52	2.72
uts_00os	es1204	p074	s021			Larsson 1998, Evolution 52: 1169-1184	Bird	Chordata	Aves	Anseriformes	Branta leucopsis	Branta leucopsis	male		Branta leucopsis (Barnacle Goose) body size decline in Sweden	Phenotypic	In	Other	o	N		Head length (mm)	othermorphology	linear	raw	ratio	2	1987	3	1.5	250	86.42	2.77
uts_00ot	es1204	p074	s021			Larsson 1998, Evolution 52: 1169-1184	Bird	Chordata	Aves	Anseriformes	Branta leucopsis	Branta leucopsis	male		Branta leucopsis (Barnacle Goose) body size decline in Sweden	Phenotypic	In	Other	o	N		Head length (mm)	othermorphology	linear	raw	ratio	2	1988	4	2	303	86.14	2.84
uts_00ou	es1204	p074	s021			Larsson 1998, Evolution 52: 1169-1184	Bird	Chordata	Aves	Anseriformes	Branta leucopsis	Branta leucopsis	male		Branta leucopsis (Barnacle Goose) body size decline in Sweden	Phenotypic	In	Other	o	N		Head length (mm)	othermorphology	linear	raw	ratio	2	1989	5	2.5	297	85.83	2.86
uts_00ov	es1204	p074	s021			Larsson 1998, Evolution 52: 1169-1184	Bird	Chordata	Aves	Anseriformes	Branta leucopsis	Branta leucopsis	male		Branta leucopsis (Barnacle Goose) body size decline in Sweden	Phenotypic	In	Other	o	N		Head length (mm)	othermorphology	linear	raw	ratio	2	1990	6	3	297	85.66	2.79
uts_00ow	es1204	p074	s021			Larsson 1998, Evolution 52: 1169-1184	Bird	Chordata	Aves	Anseriformes	Branta leucopsis	Branta leucopsis	male		Branta leucopsis (Barnacle Goose) body size decline in Sweden	Phenotypic	In	Other	o	N		Head length (mm)	othermorphology	linear	raw	ratio	2	1991	7	3.5	330	85.44	2.78
uts_00ox	es1204	p074	s021			Larsson 1998, Evolution 52: 1169-1184	Bird	Chordata	Aves	Anseriformes	Branta leucopsis	Branta leucopsis	male		Branta leucopsis (Barnacle Goose) body size decline in Sweden	Phenotypic	In	Other	o	N		Head length (mm)	othermorphology	linear	raw	ratio	2	1992	8	4	324	85.39	2.83
uts_00oy	es1204	p074	s021			Larsson 1998, Evolution 52: 1169-1184	Bird	Chordata	Aves	Anseriformes	Branta leucopsis	Branta leucopsis	male		Branta leucopsis (Barnacle Goose) body size decline in Sweden	Phenotypic	In	Other	o	N		Head length (mm)	othermorphology	linear	raw	ratio	2	1993	9	4.5	434	85.29	2.77
uts_00oz	es1204	p074	s021			Larsson 1998, Evolution 52: 1169-1184	Bird	Chordata	Aves	Anseriformes	Branta leucopsis	Branta leucopsis	male		Branta leucopsis (Barnacle Goose) body size decline in Sweden	Phenotypic	In	Other	o	N		Head length (mm)	othermorphology	linear	raw	ratio	2	1994	10	5	486	85.25	2.73
uts_00p0	es1204	p074	s021			Larsson 1998, Evolution 52: 1169-1184	Bird	Chordata	Aves	Anseriformes	Branta leucopsis	Branta leucopsis	male		Branta leucopsis (Barnacle Goose) body size decline in Sweden	Phenotypic	In	Other	o	N		Head length (mm)	othermorphology	linear	raw	ratio	2	1995	11	5.5	518	85.19	2.66
uts_00p1	es1204	p074	s021			Larsson 1998, Evolution 52: 1169-1184	Bird	Chordata	Aves	Anseriformes	Branta leucopsis	Branta leucopsis	male		Branta leucopsis (Barnacle Goose) body size decline in Sweden	Phenotypic	In	Other	o	N		Head length (mm)	othermorphology	linear	raw	ratio	2	1996	12	6	497	85.24	2.72
uts_00p2	es1206	p074	s021			Larsson 1998, Evolution 52: 1169-1184	Bird	Chordata	Aves	Anseriformes	Branta leucopsis	Branta leucopsis	female		Branta leucopsis (Barnacle Goose) body size decline in Sweden	Phenotypic	In	Other	o	N		Tarsus length (mm)	othermorphology	linear	raw	ratio	2	1986	0	0	27	82.49	4.03
uts_00p3	es1206	p074	s021			Larsson 1998, Evolution 52: 1169-1184	Bird	Chordata	Aves	Anseriformes	Branta leucopsis	Branta leucopsis	female		Branta leucopsis (Barnacle Goose) body size decline in Sweden	Phenotypic	In	Other	o	N		Tarsus length (mm)	othermorphology	linear	raw	ratio	2	1987	1	0.5	48	82.65	3.99
uts_00p4	es1206	p074	s021			Larsson 1998, Evolution 52: 1169-1184	Bird	Chordata	Aves	Anseriformes	Branta leucopsis	Branta leucopsis	female		Branta leucopsis (Barnacle Goose) body size decline in Sweden	Phenotypic	In	Other	o	N		Tarsus length (mm)	othermorphology	linear	raw	ratio	2	1988	2	1	21	83.34	2.49
uts_00p5	es1206	p074	s021			Larsson 1998, Evolution 52: 1169-1184	Bird	Chordata	Aves	Anseriformes	Branta leucopsis	Branta leucopsis	female		Branta leucopsis (Barnacle Goose) body size decline in Sweden	Phenotypic	In	Other	o	N		Tarsus length (mm)	othermorphology	linear	raw	ratio	2	1991	5	2.5	30	83.21	2.98
uts_00p6	es1206	p074	s021			Larsson 1998, Evolution 52: 1169-1184	Bird	Chordata	Aves	Anseriformes	Branta leucopsis	Branta leucopsis	female		Branta leucopsis (Barnacle Goose) body size decline in Sweden	Phenotypic	In	Other	o	N		Tarsus length (mm)	othermorphology	linear	raw	ratio	2	1996	10	5	71	82.41	2.9
uts_00p7	es1205	p074	s021			Larsson 1998, Evolution 52: 1169-1184	Bird	Chordata	Aves	Anseriformes	Branta leucopsis	Branta leucopsis	male		Branta leucopsis (Barnacle Goose) body size decline in Sweden	Phenotypic	In	Other	o	N		Tarsus length (mm)	othermorphology	linear	raw	ratio	2	1986	0	0	35	87.3	3.78
uts_00p8	es1205	p074	s021			Larsson 1998, Evolution 52: 1169-1184	Bird	Chordata	Aves	Anseriformes	Branta leucopsis	Branta leucopsis	male		Branta leucopsis (Barnacle Goose) body size decline in Sweden	Phenotypic	In	Other	o	N		Tarsus length (mm)	othermorphology	linear	raw	ratio	2	1987	1	0.5	47	87.13	4.12
uts_00p9	es1205	p074	s021			Larsson 1998, Evolution 52: 1169-1184	Bird	Chordata	Aves	Anseriformes	Branta leucopsis	Branta leucopsis	male		Branta leucopsis (Barnacle Goose) body size decline in Sweden	Phenotypic	In	Other	o	N		Tarsus length (mm)	othermorphology	linear	raw	ratio	2	1988	2	1	32	86.56	3.7
uts_00pa	es1205	p074	s021			Larsson 1998, Evolution 52: 1169-1184	Bird	Chordata	Aves	Anseriformes	Branta leucopsis	Branta leucopsis	male		Branta leucopsis (Barnacle Goose) body size decline in Sweden	Phenotypic	In	Other	o	N		Tarsus length (mm)	othermorphology	linear	raw	ratio	2	1991	5	2.5	32	86.79	4.14
uts_00pb	es1205	p074	s021			Larsson 1998, Evolution 52: 1169-1184	Bird	Chordata	Aves	Anseriformes	Branta leucopsis	Branta leucopsis	male		Branta leucopsis (Barnacle Goose) body size decline in Sweden	Phenotypic	In	Other	o	N		Tarsus length (mm)	othermorphology	linear	raw	ratio	2	1996	10	5	56	87.48	3.39
uts_00pc	es1208	p074	s021			Larsson 1998, Evolution 52: 1169-1184	Bird	Chordata	Aves	Anseriformes	Branta leucopsis	Branta leucopsis	female		Branta leucopsis (Barnacle Goose) body size decline in Sweden	Phenotypic	In	Other	o	N		Head length (mm)	othermorphology	linear	raw	ratio	2	1986	0	0	27	82.22	2.36
uts_00pd	es1208	p074	s021			Larsson 1998, Evolution 52: 1169-1184	Bird	Chordata	Aves	Anseriformes	Branta leucopsis	Branta leucopsis	female		Branta leucopsis (Barnacle Goose) body size decline in Sweden	Phenotypic	In	Other	o	N		Head length (mm)	othermorphology	linear	raw	ratio	2	1987	1	0.5	48	82.71	2.48
uts_00pe	es1208	p074	s021			Larsson 1998, Evolution 52: 1169-1184	Bird	Chordata	Aves	Anseriformes	Branta leucopsis	Branta leucopsis	female		Branta leucopsis (Barnacle Goose) body size decline in Sweden	Phenotypic	In	Other	o	N		Head length (mm)	othermorphology	linear	raw	ratio	2	1988	2	1	21	83	9.5
uts_00pf	es1208	p074	s021			Larsson 1998, Evolution 52: 1169-1184	Bird	Chordata	Aves	Anseriformes	Branta leucopsis	Branta leucopsis	female		Branta leucopsis (Barnacle Goose) body size decline in Sweden	Phenotypic	In	Other	o	N		Head length (mm)	othermorphology	linear	raw	ratio	2	1991	5	2.5	30	82.67	2.76
uts_00pg	es1208	p074	s021			Larsson 1998, Evolution 52: 1169-1184	Bird	Chordata	Aves	Anseriformes	Branta leucopsis	Branta leucopsis	female		Branta leucopsis (Barnacle Goose) body size decline in Sweden	Phenotypic	In	Other	o	N		Head length (mm)	othermorphology	linear	raw	ratio	2	1996	10	5	71	82.23	2.46
uts_00ph	es1207	p074	s021			Larsson 1998, Evolution 52: 1169-1184	Bird	Chordata	Aves	Anseriformes	Branta leucopsis	Branta leucopsis	male		Branta leucopsis (Barnacle Goose) body size decline in Sweden	Phenotypic	In	Other	o	N		Head length (mm)	othermorphology	linear	raw	ratio	2	1986	0	0	35	85.94	2.84
uts_00pi	es1207	p074	s021			Larsson 1998, Evolution 52: 1169-1184	Bird	Chordata	Aves	Anseriformes	Branta leucopsis	Branta leucopsis	male		Branta leucopsis (Barnacle Goose) body size decline in Sweden	Phenotypic	In	Other	o	N		Head length (mm)	othermorphology	linear	raw	ratio	2	1987	1	0.5	47	86.53	3.08
uts_00pj	es1207	p074	s021			Larsson 1998, Evolution 52: 1169-1184	Bird	Chordata	Aves	Anseriformes	Branta leucopsis	Branta leucopsis	male		Branta leucopsis (Barnacle Goose) body size decline in Sweden	Phenotypic	In	Other	o	N		Head length (mm)	othermorphology	linear	raw	ratio	2	1988	2	1	32	85.63	2.65
uts_00pk	es1207	p074	s021			Larsson 1998, Evolution 52: 1169-1184	Bird	Chordata	Aves	Anseriformes	Branta leucopsis	Branta leucopsis	male		Branta leucopsis (Barnacle Goose) body size decline in Sweden	Phenotypic	In	Other	o	N		Head length (mm)	othermorphology	linear	raw	ratio	2	1991	5	2.5	32	85.66	2.61
uts_00pl	es1207	p074	s021			Larsson 1998, Evolution 52: 1169-1184	Bird	Chordata	Aves	Anseriformes	Branta leucopsis	Branta leucopsis	male		Branta leucopsis (Barnacle Goose) body size decline in Sweden	Phenotypic	In	Other	o	N		Head length (mm)	othermorphology	linear	raw	ratio	2	1996	10	5	56	87	2.38
uts_00pm	es5177	p149	s286			Lo Cascio S�tre 2017, Nat. Commun. 8: 14159	Bird	Chordata	Aves	Passeriformes	Acrocephalus scirpaceus	Acrocephalus scirpaceus	mixed	1.33	Acrocephalue scirpaceus (reed warbler) monitored for 19 y following colonization of a newly restored habitat in Malta	Phenotypic	In	Landscape change	n	N		Body Mass (g)	size	cube (3D)	ln	ratio	1	1996	0	0	13	2.643461139	0.195679769010493
uts_00pn	es5177	p149	s286			Lo Cascio S�tre 2017, Nat. Commun. 8: 14159	Bird	Chordata	Aves	Passeriformes	Acrocephalus scirpaceus	Acrocephalus scirpaceus	mixed	1.33	Acrocephalue scirpaceus (reed warbler) monitored for 19 y following colonization of a newly restored habitat in Malta	Phenotypic	In	Landscape change	n	N		Body Mass (g)	size	cube (3D)	ln	ratio	1	1997	1	1	29	2.592010399	0.151868512207106
uts_00po	es5177	p149	s286			Lo Cascio S�tre 2017, Nat. Commun. 8: 14159	Bird	Chordata	Aves	Passeriformes	Acrocephalus scirpaceus	Acrocephalus scirpaceus	mixed	1.33	Acrocephalue scirpaceus (reed warbler) monitored for 19 y following colonization of a newly restored habitat in Malta	Phenotypic	In	Landscape change	n	N		Body Mass (g)	size	cube (3D)	ln	ratio	1	1998	2	2	19	2.57929521	0.145707875559285
uts_00pp	es5177	p149	s286			Lo Cascio S�tre 2017, Nat. Commun. 8: 14159	Bird	Chordata	Aves	Passeriformes	Acrocephalus scirpaceus	Acrocephalus scirpaceus	mixed	1.33	Acrocephalue scirpaceus (reed warbler) monitored for 19 y following colonization of a newly restored habitat in Malta	Phenotypic	In	Landscape change	n	N		Body Mass (g)	size	cube (3D)	ln	ratio	1	1999	3	3	31	2.516369433	0.173822167746234
uts_00pq	es5177	p149	s286			Lo Cascio S�tre 2017, Nat. Commun. 8: 14159	Bird	Chordata	Aves	Passeriformes	Acrocephalus scirpaceus	Acrocephalus scirpaceus	mixed	1.33	Acrocephalue scirpaceus (reed warbler) monitored for 19 y following colonization of a newly restored habitat in Malta	Phenotypic	In	Landscape change	n	N		Body Mass (g)	size	cube (3D)	ln	ratio	1	2000	4	4	20	2.431784203	0.118427319483302
uts_00pr	es5177	p149	s286			Lo Cascio S�tre 2017, Nat. Commun. 8: 14159	Bird	Chordata	Aves	Passeriformes	Acrocephalus scirpaceus	Acrocephalus scirpaceus	mixed	1.33	Acrocephalue scirpaceus (reed warbler) monitored for 19 y following colonization of a newly restored habitat in Malta	Phenotypic	In	Landscape change	n	N		Body Mass (g)	size	cube (3D)	ln	ratio	1	2001	5	5	14	2.404543965	0.10746260745022
uts_00ps	es5177	p149	s286			Lo Cascio S�tre 2017, Nat. Commun. 8: 14159	Bird	Chordata	Aves	Passeriformes	Acrocephalus scirpaceus	Acrocephalus scirpaceus	mixed	1.33	Acrocephalue scirpaceus (reed warbler) monitored for 19 y following colonization of a newly restored habitat in Malta	Phenotypic	In	Landscape change	n	N		Body Mass (g)	size	cube (3D)	ln	ratio	1	2002	6	6	37	2.387785238	0.071038334721473
uts_00pt	es5177	p149	s286			Lo Cascio S�tre 2017, Nat. Commun. 8: 14159	Bird	Chordata	Aves	Passeriformes	Acrocephalus scirpaceus	Acrocephalus scirpaceus	mixed	1.33	Acrocephalue scirpaceus (reed warbler) monitored for 19 y following colonization of a newly restored habitat in Malta	Phenotypic	In	Landscape change	n	N		Body Mass (g)	size	cube (3D)	ln	ratio	1	2004	8	8	2	2.406904526	0.012740996821285
uts_00pu	es5177	p149	s286			Lo Cascio S�tre 2017, Nat. Commun. 8: 14159	Bird	Chordata	Aves	Passeriformes	Acrocephalus scirpaceus	Acrocephalus scirpaceus	mixed	1.33	Acrocephalue scirpaceus (reed warbler) monitored for 19 y following colonization of a newly restored habitat in Malta	Phenotypic	In	Landscape change	n	N		Body Mass (g)	size	cube (3D)	ln	ratio	1	2005	9	9	23	2.383299897	0.088069716702167
uts_00pv	es5177	p149	s286			Lo Cascio S�tre 2017, Nat. Commun. 8: 14159	Bird	Chordata	Aves	Passeriformes	Acrocephalus scirpaceus	Acrocephalus scirpaceus	mixed	1.33	Acrocephalue scirpaceus (reed warbler) monitored for 19 y following colonization of a newly restored habitat in Malta	Phenotypic	In	Landscape change	n	N		Body Mass (g)	size	cube (3D)	ln	ratio	1	2006	10	10	33	2.426236421	0.126850041387459
uts_00pw	es5177	p149	s286			Lo Cascio S�tre 2017, Nat. Commun. 8: 14159	Bird	Chordata	Aves	Passeriformes	Acrocephalus scirpaceus	Acrocephalus scirpaceus	mixed	1.33	Acrocephalue scirpaceus (reed warbler) monitored for 19 y following colonization of a newly restored habitat in Malta	Phenotypic	In	Landscape change	n	N		Body Mass (g)	size	cube (3D)	ln	ratio	1	2007	11	11	4	2.462998359	0.11473696440119
uts_00px	es5177	p149	s286			Lo Cascio S�tre 2017, Nat. Commun. 8: 14159	Bird	Chordata	Aves	Passeriformes	Acrocephalus scirpaceus	Acrocephalus scirpaceus	mixed	1.33	Acrocephalue scirpaceus (reed warbler) monitored for 19 y following colonization of a newly restored habitat in Malta	Phenotypic	In	Landscape change	n	N		Body Mass (g)	size	cube (3D)	ln	ratio	1	2008	12	12	29	2.430646714	0.148176971895096
uts_00py	es5177	p149	s286			Lo Cascio S�tre 2017, Nat. Commun. 8: 14159	Bird	Chordata	Aves	Passeriformes	Acrocephalus scirpaceus	Acrocephalus scirpaceus	mixed	1.33	Acrocephalue scirpaceus (reed warbler) monitored for 19 y following colonization of a newly restored habitat in Malta	Phenotypic	In	Landscape change	n	N		Body Mass (g)	size	cube (3D)	ln	ratio	1	2009	13	13	31	2.434792196	0.123834587252512
uts_00pz	es5177	p149	s286			Lo Cascio S�tre 2017, Nat. Commun. 8: 14159	Bird	Chordata	Aves	Passeriformes	Acrocephalus scirpaceus	Acrocephalus scirpaceus	mixed	1.33	Acrocephalue scirpaceus (reed warbler) monitored for 19 y following colonization of a newly restored habitat in Malta	Phenotypic	In	Landscape change	n	N		Body Mass (g)	size	cube (3D)	ln	ratio	1	2010	14	14	36	2.420010874	0.116456073263699
uts_00q0	es5177	p149	s286			Lo Cascio S�tre 2017, Nat. Commun. 8: 14159	Bird	Chordata	Aves	Passeriformes	Acrocephalus scirpaceus	Acrocephalus scirpaceus	mixed	1.33	Acrocephalue scirpaceus (reed warbler) monitored for 19 y following colonization of a newly restored habitat in Malta	Phenotypic	In	Landscape change	n	N		Body Mass (g)	size	cube (3D)	ln	ratio	1	2011	15	15	19	2.471238672	0.114728056725458
uts_00q1	es5177	p149	s286			Lo Cascio S�tre 2017, Nat. Commun. 8: 14159	Bird	Chordata	Aves	Passeriformes	Acrocephalus scirpaceus	Acrocephalus scirpaceus	mixed	1.33	Acrocephalue scirpaceus (reed warbler) monitored for 19 y following colonization of a newly restored habitat in Malta	Phenotypic	In	Landscape change	n	N		Body Mass (g)	size	cube (3D)	ln	ratio	1	2012	16	16	9	2.441416927	0.161598814970903
uts_00q2	es5177	p149	s286			Lo Cascio S�tre 2017, Nat. Commun. 8: 14159	Bird	Chordata	Aves	Passeriformes	Acrocephalus scirpaceus	Acrocephalus scirpaceus	mixed	1.33	Acrocephalue scirpaceus (reed warbler) monitored for 19 y following colonization of a newly restored habitat in Malta	Phenotypic	In	Landscape change	n	N		Body Mass (g)	size	cube (3D)	ln	ratio	1	2013	17	17	19	2.446114458	0.133457978405189
uts_00q3	es5177	p149	s286			Lo Cascio S�tre 2017, Nat. Commun. 8: 14159	Bird	Chordata	Aves	Passeriformes	Acrocephalus scirpaceus	Acrocephalus scirpaceus	mixed	1.33	Acrocephalue scirpaceus (reed warbler) monitored for 19 y following colonization of a newly restored habitat in Malta	Phenotypic	In	Landscape change	n	N		Body Mass (g)	size	cube (3D)	ln	ratio	1	2014	18	18	24	2.426825084	0.094154792761707
uts_00q4	es5037	p144	s231			Meiri 2008, Global Ecol. Biogeogr. 18: 240-247	Mammal	Chordata	Mammalia	Carnivora	Alopex lagopus	Vulpes lagopus	female		Alopex lagopus (arctic fox) cranium length monitored through time in Alaska	Phenotypic	In	Climate change	o	N		Condylo-basal length (mm)	othermorphology	linear	raw	ratio	1	1915	0	0	4	118.38	2.87
uts_00q5	es5037	p144	s231			Meiri 2008, Global Ecol. Biogeogr. 18: 240-247	Mammal	Chordata	Mammalia	Carnivora	Alopex lagopus	Vulpes lagopus	female		Alopex lagopus (arctic fox) cranium length monitored through time in Alaska	Phenotypic	In	Climate change	o	N		Condylo-basal length (mm)	othermorphology	linear	raw	ratio	1	1952	37	37	4	119.38	1.11
uts_00q6	es5037	p144	s231			Meiri 2008, Global Ecol. Biogeogr. 18: 240-247	Mammal	Chordata	Mammalia	Carnivora	Alopex lagopus	Vulpes lagopus	female		Alopex lagopus (arctic fox) cranium length monitored through time in Alaska	Phenotypic	In	Climate change	o	N		Condylo-basal length (mm)	othermorphology	linear	raw	ratio	1	1953	38	38	3	118.78	3.21
uts_00q7	es5037	p144	s231			Meiri 2008, Global Ecol. Biogeogr. 18: 240-247	Mammal	Chordata	Mammalia	Carnivora	Alopex lagopus	Vulpes lagopus	female		Alopex lagopus (arctic fox) cranium length monitored through time in Alaska	Phenotypic	In	Climate change	o	N		Condylo-basal length (mm)	othermorphology	linear	raw	ratio	1	1960	45	45	1	119.57
uts_00q8	es5037	p144	s231			Meiri 2008, Global Ecol. Biogeogr. 18: 240-247	Mammal	Chordata	Mammalia	Carnivora	Alopex lagopus	Vulpes lagopus	female		Alopex lagopus (arctic fox) cranium length monitored through time in Alaska	Phenotypic	In	Climate change	o	N		Condylo-basal length (mm)	othermorphology	linear	raw	ratio	1	1961	46	46	7	119.17	2.66
uts_00q9	es5037	p144	s231			Meiri 2008, Global Ecol. Biogeogr. 18: 240-247	Mammal	Chordata	Mammalia	Carnivora	Alopex lagopus	Vulpes lagopus	female		Alopex lagopus (arctic fox) cranium length monitored through time in Alaska	Phenotypic	In	Climate change	o	N		Condylo-basal length (mm)	othermorphology	linear	raw	ratio	1	1962	47	47	5	120.16	2.02
uts_00qa	es5037	p144	s231			Meiri 2008, Global Ecol. Biogeogr. 18: 240-247	Mammal	Chordata	Mammalia	Carnivora	Alopex lagopus	Vulpes lagopus	female		Alopex lagopus (arctic fox) cranium length monitored through time in Alaska	Phenotypic	In	Climate change	o	N		Condylo-basal length (mm)	othermorphology	linear	raw	ratio	1	1963	48	48	14	117.03	3.21
uts_00qb	es5038	p144	s232			Meiri 2008, Global Ecol. Biogeogr. 18: 240-247	Mammal	Chordata	Mammalia	Carnivora	Canis latrans	Canis latrans	female	2.82	Canis latrans (coyote) cranium length monitored through time in Baja California	Phenotypic	In	Climate change	o	N		Condylo-basal length (mm)	othermorphology	linear	raw	ratio	1	1884	0	0	2	158.1	7.34
uts_00qc	es5038	p144	s232			Meiri 2008, Global Ecol. Biogeogr. 18: 240-247	Mammal	Chordata	Mammalia	Carnivora	Canis latrans	Canis latrans	female	2.82	Canis latrans (coyote) cranium length monitored through time in Baja California	Phenotypic	In	Climate change	o	N		Condylo-basal length (mm)	othermorphology	linear	raw	ratio	1	1895	11	11	1	166.48
uts_00qd	es5038	p144	s232			Meiri 2008, Global Ecol. Biogeogr. 18: 240-247	Mammal	Chordata	Mammalia	Carnivora	Canis latrans	Canis latrans	female	2.82	Canis latrans (coyote) cranium length monitored through time in Baja California	Phenotypic	In	Climate change	o	N		Condylo-basal length (mm)	othermorphology	linear	raw	ratio	1	1896	12	12	1	161.92
uts_00qe	es5038	p144	s232			Meiri 2008, Global Ecol. Biogeogr. 18: 240-247	Mammal	Chordata	Mammalia	Carnivora	Canis latrans	Canis latrans	female	2.82	Canis latrans (coyote) cranium length monitored through time in Baja California	Phenotypic	In	Climate change	o	N		Condylo-basal length (mm)	othermorphology	linear	raw	ratio	1	1902	18	18	5	167.91	5.93
uts_00qf	es5038	p144	s232			Meiri 2008, Global Ecol. Biogeogr. 18: 240-247	Mammal	Chordata	Mammalia	Carnivora	Canis latrans	Canis latrans	female	2.82	Canis latrans (coyote) cranium length monitored through time in Baja California	Phenotypic	In	Climate change	o	N		Condylo-basal length (mm)	othermorphology	linear	raw	ratio	1	1905	21	21	4	162.1	2.8
uts_00qg	es5038	p144	s232			Meiri 2008, Global Ecol. Biogeogr. 18: 240-247	Mammal	Chordata	Mammalia	Carnivora	Canis latrans	Canis latrans	female	2.82	Canis latrans (coyote) cranium length monitored through time in Baja California	Phenotypic	In	Climate change	o	N		Condylo-basal length (mm)	othermorphology	linear	raw	ratio	1	1906	22	22	1	169.62
uts_00qh	es5038	p144	s232			Meiri 2008, Global Ecol. Biogeogr. 18: 240-247	Mammal	Chordata	Mammalia	Carnivora	Canis latrans	Canis latrans	female	2.82	Canis latrans (coyote) cranium length monitored through time in Baja California	Phenotypic	In	Climate change	o	N		Condylo-basal length (mm)	othermorphology	linear	raw	ratio	1	1911	27	27	2	167.78	0.53
uts_00qi	es5038	p144	s232			Meiri 2008, Global Ecol. Biogeogr. 18: 240-247	Mammal	Chordata	Mammalia	Carnivora	Canis latrans	Canis latrans	female	2.82	Canis latrans (coyote) cranium length monitored through time in Baja California	Phenotypic	In	Climate change	o	N		Condylo-basal length (mm)	othermorphology	linear	raw	ratio	1	1912	28	28	3	162.01	3.16
uts_00qj	es5038	p144	s232			Meiri 2008, Global Ecol. Biogeogr. 18: 240-247	Mammal	Chordata	Mammalia	Carnivora	Canis latrans	Canis latrans	female	2.82	Canis latrans (coyote) cranium length monitored through time in Baja California	Phenotypic	In	Climate change	o	N		Condylo-basal length (mm)	othermorphology	linear	raw	ratio	1	1925	41	41	2	174.23	1.48
uts_00qk	es5038	p144	s232			Meiri 2008, Global Ecol. Biogeogr. 18: 240-247	Mammal	Chordata	Mammalia	Carnivora	Canis latrans	Canis latrans	female	2.82	Canis latrans (coyote) cranium length monitored through time in Baja California	Phenotypic	In	Climate change	o	N		Condylo-basal length (mm)	othermorphology	linear	raw	ratio	1	1926	42	42	1	189.76
uts_00ql	es5038	p144	s232			Meiri 2008, Global Ecol. Biogeogr. 18: 240-247	Mammal	Chordata	Mammalia	Carnivora	Canis latrans	Canis latrans	female	2.82	Canis latrans (coyote) cranium length monitored through time in Baja California	Phenotypic	In	Climate change	o	N		Condylo-basal length (mm)	othermorphology	linear	raw	ratio	1	1929	45	45	1	162.85
uts_00qm	es5038	p144	s232			Meiri 2008, Global Ecol. Biogeogr. 18: 240-247	Mammal	Chordata	Mammalia	Carnivora	Canis latrans	Canis latrans	female	2.82	Canis latrans (coyote) cranium length monitored through time in Baja California	Phenotypic	In	Climate change	o	N		Condylo-basal length (mm)	othermorphology	linear	raw	ratio	1	1948	64	64	1	163.48
uts_00qn	es5038	p144	s232			Meiri 2008, Global Ecol. Biogeogr. 18: 240-247	Mammal	Chordata	Mammalia	Carnivora	Canis latrans	Canis latrans	female	2.82	Canis latrans (coyote) cranium length monitored through time in Baja California	Phenotypic	In	Climate change	o	N		Condylo-basal length (mm)	othermorphology	linear	raw	ratio	1	1949	65	65	1	183.81
uts_00qo	es5038	p144	s232			Meiri 2008, Global Ecol. Biogeogr. 18: 240-247	Mammal	Chordata	Mammalia	Carnivora	Canis latrans	Canis latrans	female	2.82	Canis latrans (coyote) cranium length monitored through time in Baja California	Phenotypic	In	Climate change	o	N		Condylo-basal length (mm)	othermorphology	linear	raw	ratio	1	1977	93	93	1	157.52
uts_00qp	es5039	p144	s233			Meiri 2008, Global Ecol. Biogeogr. 18: 240-247	Mammal	Chordata	Mammalia	Carnivora	Canis lupus	Canis lupus	female	2.81	Canis lupus (gray wolf) cranium length monitored through time in Alaska	Phenotypic	In	Climate change	o	N		Condylo-basal length (mm)	othermorphology	linear	raw	ratio	3	1901	0	0	1	238.98
uts_00qq	es5039	p144	s233			Meiri 2008, Global Ecol. Biogeogr. 18: 240-247	Mammal	Chordata	Mammalia	Carnivora	Canis lupus	Canis lupus	female	2.81	Canis lupus (gray wolf) cranium length monitored through time in Alaska	Phenotypic	In	Climate change	o	N		Condylo-basal length (mm)	othermorphology	linear	raw	ratio	3	1904	3	1	1	252.53
uts_00qr	es5039	p144	s233			Meiri 2008, Global Ecol. Biogeogr. 18: 240-247	Mammal	Chordata	Mammalia	Carnivora	Canis lupus	Canis lupus	female	2.81	Canis lupus (gray wolf) cranium length monitored through time in Alaska	Phenotypic	In	Climate change	o	N		Condylo-basal length (mm)	othermorphology	linear	raw	ratio	3	1916	15	5	1	246.06
uts_00qs	es5039	p144	s233			Meiri 2008, Global Ecol. Biogeogr. 18: 240-247	Mammal	Chordata	Mammalia	Carnivora	Canis lupus	Canis lupus	female	2.81	Canis lupus (gray wolf) cranium length monitored through time in Alaska	Phenotypic	In	Climate change	o	N		Condylo-basal length (mm)	othermorphology	linear	raw	ratio	3	1920	19	6.33333333333333	1	240.82
uts_00qt	es5039	p144	s233			Meiri 2008, Global Ecol. Biogeogr. 18: 240-247	Mammal	Chordata	Mammalia	Carnivora	Canis lupus	Canis lupus	female	2.81	Canis lupus (gray wolf) cranium length monitored through time in Alaska	Phenotypic	In	Climate change	o	N		Condylo-basal length (mm)	othermorphology	linear	raw	ratio	3	1923	22	7.33333333333333	1	248.76
uts_00qu	es5039	p144	s233			Meiri 2008, Global Ecol. Biogeogr. 18: 240-247	Mammal	Chordata	Mammalia	Carnivora	Canis lupus	Canis lupus	female	2.81	Canis lupus (gray wolf) cranium length monitored through time in Alaska	Phenotypic	In	Climate change	o	N		Condylo-basal length (mm)	othermorphology	linear	raw	ratio	3	1928	27	9	1	227.89
uts_00qv	es5039	p144	s233			Meiri 2008, Global Ecol. Biogeogr. 18: 240-247	Mammal	Chordata	Mammalia	Carnivora	Canis lupus	Canis lupus	female	2.81	Canis lupus (gray wolf) cranium length monitored through time in Alaska	Phenotypic	In	Climate change	o	N		Condylo-basal length (mm)	othermorphology	linear	raw	ratio	3	1938	37	12.3333333333333	1	231.58
uts_00qw	es5039	p144	s233			Meiri 2008, Global Ecol. Biogeogr. 18: 240-247	Mammal	Chordata	Mammalia	Carnivora	Canis lupus	Canis lupus	female	2.81	Canis lupus (gray wolf) cranium length monitored through time in Alaska	Phenotypic	In	Climate change	o	N		Condylo-basal length (mm)	othermorphology	linear	raw	ratio	3	1939	38	12.6666666666667	1	242.24
uts_00qx	es5039	p144	s233			Meiri 2008, Global Ecol. Biogeogr. 18: 240-247	Mammal	Chordata	Mammalia	Carnivora	Canis lupus	Canis lupus	female	2.81	Canis lupus (gray wolf) cranium length monitored through time in Alaska	Phenotypic	In	Climate change	o	N		Condylo-basal length (mm)	othermorphology	linear	raw	ratio	3	1940	39	13	1	241.23
uts_00qy	es5039	p144	s233			Meiri 2008, Global Ecol. Biogeogr. 18: 240-247	Mammal	Chordata	Mammalia	Carnivora	Canis lupus	Canis lupus	female	2.81	Canis lupus (gray wolf) cranium length monitored through time in Alaska	Phenotypic	In	Climate change	o	N		Condylo-basal length (mm)	othermorphology	linear	raw	ratio	3	1941	40	13.3333333333333	1	237.58
uts_00qz	es5039	p144	s233			Meiri 2008, Global Ecol. Biogeogr. 18: 240-247	Mammal	Chordata	Mammalia	Carnivora	Canis lupus	Canis lupus	female	2.81	Canis lupus (gray wolf) cranium length monitored through time in Alaska	Phenotypic	In	Climate change	o	N		Condylo-basal length (mm)	othermorphology	linear	raw	ratio	3	1946	45	15	1	244.64
uts_00r0	es5039	p144	s233			Meiri 2008, Global Ecol. Biogeogr. 18: 240-247	Mammal	Chordata	Mammalia	Carnivora	Canis lupus	Canis lupus	female	2.81	Canis lupus (gray wolf) cranium length monitored through time in Alaska	Phenotypic	In	Climate change	o	N		Condylo-basal length (mm)	othermorphology	linear	raw	ratio	3	1949	48	16	6	242.95	8.32
uts_00r1	es5039	p144	s233			Meiri 2008, Global Ecol. Biogeogr. 18: 240-247	Mammal	Chordata	Mammalia	Carnivora	Canis lupus	Canis lupus	female	2.81	Canis lupus (gray wolf) cranium length monitored through time in Alaska	Phenotypic	In	Climate change	o	N		Condylo-basal length (mm)	othermorphology	linear	raw	ratio	3	1952	51	17	2	238.57	2.42
uts_00r2	es5039	p144	s233			Meiri 2008, Global Ecol. Biogeogr. 18: 240-247	Mammal	Chordata	Mammalia	Carnivora	Canis lupus	Canis lupus	female	2.81	Canis lupus (gray wolf) cranium length monitored through time in Alaska	Phenotypic	In	Climate change	o	N		Condylo-basal length (mm)	othermorphology	linear	raw	ratio	3	1965	64	21.3333333333333	1	232.82
uts_00r3	es5039	p144	s233			Meiri 2008, Global Ecol. Biogeogr. 18: 240-247	Mammal	Chordata	Mammalia	Carnivora	Canis lupus	Canis lupus	female	2.81	Canis lupus (gray wolf) cranium length monitored through time in Alaska	Phenotypic	In	Climate change	o	N		Condylo-basal length (mm)	othermorphology	linear	raw	ratio	3	1966	65	21.6666666666667	19	242.47	6.89
uts_00r4	es5039	p144	s233			Meiri 2008, Global Ecol. Biogeogr. 18: 240-247	Mammal	Chordata	Mammalia	Carnivora	Canis lupus	Canis lupus	female	2.81	Canis lupus (gray wolf) cranium length monitored through time in Alaska	Phenotypic	In	Climate change	o	N		Condylo-basal length (mm)	othermorphology	linear	raw	ratio	3	1991	90	30	1	246.3
uts_00r5	es5039	p144	s233			Meiri 2008, Global Ecol. Biogeogr. 18: 240-247	Mammal	Chordata	Mammalia	Carnivora	Canis lupus	Canis lupus	female	2.81	Canis lupus (gray wolf) cranium length monitored through time in Alaska	Phenotypic	In	Climate change	o	N		Condylo-basal length (mm)	othermorphology	linear	raw	ratio	3	1993	92	30.6666666666667	1	232.11
uts_00r6	es5039	p144	s233			Meiri 2008, Global Ecol. Biogeogr. 18: 240-247	Mammal	Chordata	Mammalia	Carnivora	Canis lupus	Canis lupus	female	2.81	Canis lupus (gray wolf) cranium length monitored through time in Alaska	Phenotypic	In	Climate change	o	N		Condylo-basal length (mm)	othermorphology	linear	raw	ratio	3	1994	93	31	4	229.21	4.69
uts_00r7	es5040	p144	s234			Meiri 2008, Global Ecol. Biogeogr. 18: 240-247	Mammal	Chordata	Mammalia	Carnivora	Canis lupus	Canis lupus	female	2.81	Canis lupus (gray wolf) cranium length monitored through time in British Columbia	Phenotypic	In	Climate change	o	N		Condylo-basal length (mm)	othermorphology	linear	raw	ratio	3	1931	0	0	1	233.24
uts_00r8	es5040	p144	s234			Meiri 2008, Global Ecol. Biogeogr. 18: 240-247	Mammal	Chordata	Mammalia	Carnivora	Canis lupus	Canis lupus	female	2.81	Canis lupus (gray wolf) cranium length monitored through time in British Columbia	Phenotypic	In	Climate change	o	N		Condylo-basal length (mm)	othermorphology	linear	raw	ratio	3	1937	6	2	1	245.89
uts_00r9	es5040	p144	s234			Meiri 2008, Global Ecol. Biogeogr. 18: 240-247	Mammal	Chordata	Mammalia	Carnivora	Canis lupus	Canis lupus	female	2.81	Canis lupus (gray wolf) cranium length monitored through time in British Columbia	Phenotypic	In	Climate change	o	N		Condylo-basal length (mm)	othermorphology	linear	raw	ratio	3	1939	8	2.66666666666667	1	244.96
uts_00ra	es5040	p144	s234			Meiri 2008, Global Ecol. Biogeogr. 18: 240-247	Mammal	Chordata	Mammalia	Carnivora	Canis lupus	Canis lupus	female	2.81	Canis lupus (gray wolf) cranium length monitored through time in British Columbia	Phenotypic	In	Climate change	o	N		Condylo-basal length (mm)	othermorphology	linear	raw	ratio	3	1946	15	5	1	242.74
uts_00rb	es5040	p144	s234			Meiri 2008, Global Ecol. Biogeogr. 18: 240-247	Mammal	Chordata	Mammalia	Carnivora	Canis lupus	Canis lupus	female	2.81	Canis lupus (gray wolf) cranium length monitored through time in British Columbia	Phenotypic	In	Climate change	o	N		Condylo-basal length (mm)	othermorphology	linear	raw	ratio	3	1950	19	6.33333333333333	1	261.08
uts_00rc	es5040	p144	s234			Meiri 2008, Global Ecol. Biogeogr. 18: 240-247	Mammal	Chordata	Mammalia	Carnivora	Canis lupus	Canis lupus	female	2.81	Canis lupus (gray wolf) cranium length monitored through time in British Columbia	Phenotypic	In	Climate change	o	N		Condylo-basal length (mm)	othermorphology	linear	raw	ratio	3	1959	28	9.33333333333333	1	243.76
uts_00rd	es5040	p144	s234			Meiri 2008, Global Ecol. Biogeogr. 18: 240-247	Mammal	Chordata	Mammalia	Carnivora	Canis lupus	Canis lupus	female	2.81	Canis lupus (gray wolf) cranium length monitored through time in British Columbia	Phenotypic	In	Climate change	o	N		Condylo-basal length (mm)	othermorphology	linear	raw	ratio	3	1977	46	15.3333333333333	1	253.2
uts_00re	es5040	p144	s234			Meiri 2008, Global Ecol. Biogeogr. 18: 240-247	Mammal	Chordata	Mammalia	Carnivora	Canis lupus	Canis lupus	female	2.81	Canis lupus (gray wolf) cranium length monitored through time in British Columbia	Phenotypic	In	Climate change	o	N		Condylo-basal length (mm)	othermorphology	linear	raw	ratio	3	1978	47	15.6666666666667	1	237.21
uts_00rf	es5040	p144	s234			Meiri 2008, Global Ecol. Biogeogr. 18: 240-247	Mammal	Chordata	Mammalia	Carnivora	Canis lupus	Canis lupus	female	2.81	Canis lupus (gray wolf) cranium length monitored through time in British Columbia	Phenotypic	In	Climate change	o	N		Condylo-basal length (mm)	othermorphology	linear	raw	ratio	3	1979	48	16	8	241.3	4.4
uts_00rg	es5040	p144	s234			Meiri 2008, Global Ecol. Biogeogr. 18: 240-247	Mammal	Chordata	Mammalia	Carnivora	Canis lupus	Canis lupus	female	2.81	Canis lupus (gray wolf) cranium length monitored through time in British Columbia	Phenotypic	In	Climate change	o	N		Condylo-basal length (mm)	othermorphology	linear	raw	ratio	3	1980	49	16.3333333333333	1	239.5
uts_00rh	es5040	p144	s234			Meiri 2008, Global Ecol. Biogeogr. 18: 240-247	Mammal	Chordata	Mammalia	Carnivora	Canis lupus	Canis lupus	female	2.81	Canis lupus (gray wolf) cranium length monitored through time in British Columbia	Phenotypic	In	Climate change	o	N		Condylo-basal length (mm)	othermorphology	linear	raw	ratio	3	1982	51	17	4	248.72	5.24
uts_00ri	es5041	p144	s235			Meiri 2008, Global Ecol. Biogeogr. 18: 240-247	Mammal	Chordata	Mammalia	Carnivora	Canis lupus	Canis lupus	female	2.81	Canis lupus (gray wolf) cranium length monitored through time in Vancouver Island	Phenotypic	In	Climate change	o	N		Condylo-basal length (mm)	othermorphology	linear	raw	ratio	3	1937	0	0	1	229.42
uts_00rj	es5041	p144	s235			Meiri 2008, Global Ecol. Biogeogr. 18: 240-247	Mammal	Chordata	Mammalia	Carnivora	Canis lupus	Canis lupus	female	2.81	Canis lupus (gray wolf) cranium length monitored through time in Vancouver Island	Phenotypic	In	Climate change	o	N		Condylo-basal length (mm)	othermorphology	linear	raw	ratio	3	1947	10	3.33333333333333	1	223.82
uts_00rk	es5041	p144	s235			Meiri 2008, Global Ecol. Biogeogr. 18: 240-247	Mammal	Chordata	Mammalia	Carnivora	Canis lupus	Canis lupus	female	2.81	Canis lupus (gray wolf) cranium length monitored through time in Vancouver Island	Phenotypic	In	Climate change	o	N		Condylo-basal length (mm)	othermorphology	linear	raw	ratio	3	1950	13	4.33333333333333	2	231.11	1.92
uts_00rl	es5041	p144	s235			Meiri 2008, Global Ecol. Biogeogr. 18: 240-247	Mammal	Chordata	Mammalia	Carnivora	Canis lupus	Canis lupus	female	2.81	Canis lupus (gray wolf) cranium length monitored through time in Vancouver Island	Phenotypic	In	Climate change	o	N		Condylo-basal length (mm)	othermorphology	linear	raw	ratio	3	1973	36	12	1	235.81
uts_00rm	es5041	p144	s235			Meiri 2008, Global Ecol. Biogeogr. 18: 240-247	Mammal	Chordata	Mammalia	Carnivora	Canis lupus	Canis lupus	female	2.81	Canis lupus (gray wolf) cranium length monitored through time in Vancouver Island	Phenotypic	In	Climate change	o	N		Condylo-basal length (mm)	othermorphology	linear	raw	ratio	3	1979	42	14	3	230.39	9.88
uts_00rn	es5041	p144	s235			Meiri 2008, Global Ecol. Biogeogr. 18: 240-247	Mammal	Chordata	Mammalia	Carnivora	Canis lupus	Canis lupus	female	2.81	Canis lupus (gray wolf) cranium length monitored through time in Vancouver Island	Phenotypic	In	Climate change	o	N		Condylo-basal length (mm)	othermorphology	linear	raw	ratio	3	1980	43	14.3333333333333	3	231.86	4.62
uts_00ro	es5041	p144	s235			Meiri 2008, Global Ecol. Biogeogr. 18: 240-247	Mammal	Chordata	Mammalia	Carnivora	Canis lupus	Canis lupus	female	2.81	Canis lupus (gray wolf) cranium length monitored through time in Vancouver Island	Phenotypic	In	Climate change	o	N		Condylo-basal length (mm)	othermorphology	linear	raw	ratio	3	1981	44	14.6666666666667	3	220.48	9.83
uts_00rp	es5041	p144	s235			Meiri 2008, Global Ecol. Biogeogr. 18: 240-247	Mammal	Chordata	Mammalia	Carnivora	Canis lupus	Canis lupus	female	2.81	Canis lupus (gray wolf) cranium length monitored through time in Vancouver Island	Phenotypic	In	Climate change	o	N		Condylo-basal length (mm)	othermorphology	linear	raw	ratio	3	1982	45	15	1	228.21
uts_00rq	es5041	p144	s235			Meiri 2008, Global Ecol. Biogeogr. 18: 240-247	Mammal	Chordata	Mammalia	Carnivora	Canis lupus	Canis lupus	female	2.81	Canis lupus (gray wolf) cranium length monitored through time in Vancouver Island	Phenotypic	In	Climate change	o	N		Condylo-basal length (mm)	othermorphology	linear	raw	ratio	3	1983	46	15.3333333333333	7	225.05	7.39
uts_00rr	es5041	p144	s235			Meiri 2008, Global Ecol. Biogeogr. 18: 240-247	Mammal	Chordata	Mammalia	Carnivora	Canis lupus	Canis lupus	female	2.81	Canis lupus (gray wolf) cranium length monitored through time in Vancouver Island	Phenotypic	In	Climate change	o	N		Condylo-basal length (mm)	othermorphology	linear	raw	ratio	3	1985	48	16	3	231.58	4.93
uts_00rs	es5042	p144	s236			Meiri 2008, Global Ecol. Biogeogr. 18: 240-247	Mammal	Chordata	Mammalia	Carnivora	Lynx canadensis	Lynx canadensis	female		Lynx canadensis (lynx) cranium length monitored through time in Alaska	Phenotypic	In	Climate change	o	N		Condylo-basal length (mm)	othermorphology	linear	raw	ratio	1.5	1905	0	0	1	119.77
uts_00rt	es5042	p144	s236			Meiri 2008, Global Ecol. Biogeogr. 18: 240-247	Mammal	Chordata	Mammalia	Carnivora	Lynx canadensis	Lynx canadensis	female		Lynx canadensis (lynx) cranium length monitored through time in Alaska	Phenotypic	In	Climate change	o	N		Condylo-basal length (mm)	othermorphology	linear	raw	ratio	1.5	1908	3	2	3	116.48	6.84
uts_00ru	es5042	p144	s236			Meiri 2008, Global Ecol. Biogeogr. 18: 240-247	Mammal	Chordata	Mammalia	Carnivora	Lynx canadensis	Lynx canadensis	female		Lynx canadensis (lynx) cranium length monitored through time in Alaska	Phenotypic	In	Climate change	o	N		Condylo-basal length (mm)	othermorphology	linear	raw	ratio	1.5	1915	10	6.66666666666667	1	115.31
uts_00rv	es5042	p144	s236			Meiri 2008, Global Ecol. Biogeogr. 18: 240-247	Mammal	Chordata	Mammalia	Carnivora	Lynx canadensis	Lynx canadensis	female		Lynx canadensis (lynx) cranium length monitored through time in Alaska	Phenotypic	In	Climate change	o	N		Condylo-basal length (mm)	othermorphology	linear	raw	ratio	1.5	1953	48	32	2	119.58	7.26
uts_00rw	es5042	p144	s236			Meiri 2008, Global Ecol. Biogeogr. 18: 240-247	Mammal	Chordata	Mammalia	Carnivora	Lynx canadensis	Lynx canadensis	female		Lynx canadensis (lynx) cranium length monitored through time in Alaska	Phenotypic	In	Climate change	o	N		Condylo-basal length (mm)	othermorphology	linear	raw	ratio	1.5	1964	59	39.3333333333333	6	113.74	1.81
uts_00rx	es5042	p144	s236			Meiri 2008, Global Ecol. Biogeogr. 18: 240-247	Mammal	Chordata	Mammalia	Carnivora	Lynx canadensis	Lynx canadensis	female		Lynx canadensis (lynx) cranium length monitored through time in Alaska	Phenotypic	In	Climate change	o	N		Condylo-basal length (mm)	othermorphology	linear	raw	ratio	1.5	1967	62	41.3333333333333	1	126.24
uts_00ry	es5042	p144	s236			Meiri 2008, Global Ecol. Biogeogr. 18: 240-247	Mammal	Chordata	Mammalia	Carnivora	Lynx canadensis	Lynx canadensis	female		Lynx canadensis (lynx) cranium length monitored through time in Alaska	Phenotypic	In	Climate change	o	N		Condylo-basal length (mm)	othermorphology	linear	raw	ratio	1.5	1969	64	42.6666666666667	4	115.92	2.62
uts_00rz	es5042	p144	s236			Meiri 2008, Global Ecol. Biogeogr. 18: 240-247	Mammal	Chordata	Mammalia	Carnivora	Lynx canadensis	Lynx canadensis	female		Lynx canadensis (lynx) cranium length monitored through time in Alaska	Phenotypic	In	Climate change	o	N		Condylo-basal length (mm)	othermorphology	linear	raw	ratio	1.5	1970	65	43.3333333333333	12	115.71	4.47
uts_00s0	es5042	p144	s236			Meiri 2008, Global Ecol. Biogeogr. 18: 240-247	Mammal	Chordata	Mammalia	Carnivora	Lynx canadensis	Lynx canadensis	female		Lynx canadensis (lynx) cranium length monitored through time in Alaska	Phenotypic	In	Climate change	o	N		Condylo-basal length (mm)	othermorphology	linear	raw	ratio	1.5	1972	67	44.6666666666667	1	120.69
uts_00s1	es5042	p144	s236			Meiri 2008, Global Ecol. Biogeogr. 18: 240-247	Mammal	Chordata	Mammalia	Carnivora	Lynx canadensis	Lynx canadensis	female		Lynx canadensis (lynx) cranium length monitored through time in Alaska	Phenotypic	In	Climate change	o	N		Condylo-basal length (mm)	othermorphology	linear	raw	ratio	1.5	1992	87	58	1	117.61
uts_00s2	es5043	p144	s237			Meiri 2008, Global Ecol. Biogeogr. 18: 240-247	Mammal	Chordata	Mammalia	Carnivora	Lynx canadensis	Lynx canadensis	female		Lynx canadensis (lynx) cranium length monitored through time in British Columbia	Phenotypic	In	Climate change	o	N		Condylo-basal length (mm)	othermorphology	linear	raw	ratio	1.5	1889	0	0	1	109.93
uts_00s3	es5043	p144	s237			Meiri 2008, Global Ecol. Biogeogr. 18: 240-247	Mammal	Chordata	Mammalia	Carnivora	Lynx canadensis	Lynx canadensis	female		Lynx canadensis (lynx) cranium length monitored through time in British Columbia	Phenotypic	In	Climate change	o	N		Condylo-basal length (mm)	othermorphology	linear	raw	ratio	1.5	1891	2	1.33333333333333	5	113.58	3.77
uts_00s4	es5043	p144	s237			Meiri 2008, Global Ecol. Biogeogr. 18: 240-247	Mammal	Chordata	Mammalia	Carnivora	Lynx canadensis	Lynx canadensis	female		Lynx canadensis (lynx) cranium length monitored through time in British Columbia	Phenotypic	In	Climate change	o	N		Condylo-basal length (mm)	othermorphology	linear	raw	ratio	1.5	1939	50	33.3333333333333	1	114.19
uts_00s5	es5043	p144	s237			Meiri 2008, Global Ecol. Biogeogr. 18: 240-247	Mammal	Chordata	Mammalia	Carnivora	Lynx canadensis	Lynx canadensis	female		Lynx canadensis (lynx) cranium length monitored through time in British Columbia	Phenotypic	In	Climate change	o	N		Condylo-basal length (mm)	othermorphology	linear	raw	ratio	1.5	1940	51	34	1	118.1
uts_00s6	es5043	p144	s237			Meiri 2008, Global Ecol. Biogeogr. 18: 240-247	Mammal	Chordata	Mammalia	Carnivora	Lynx canadensis	Lynx canadensis	female		Lynx canadensis (lynx) cranium length monitored through time in British Columbia	Phenotypic	In	Climate change	o	N		Condylo-basal length (mm)	othermorphology	linear	raw	ratio	1.5	1952	63	42	4	114.41	2.06
uts_00s7	es5043	p144	s237			Meiri 2008, Global Ecol. Biogeogr. 18: 240-247	Mammal	Chordata	Mammalia	Carnivora	Lynx canadensis	Lynx canadensis	female		Lynx canadensis (lynx) cranium length monitored through time in British Columbia	Phenotypic	In	Climate change	o	N		Condylo-basal length (mm)	othermorphology	linear	raw	ratio	1.5	1953	64	42.6666666666667	4	109.58	7.99
uts_00s8	es5043	p144	s237			Meiri 2008, Global Ecol. Biogeogr. 18: 240-247	Mammal	Chordata	Mammalia	Carnivora	Lynx canadensis	Lynx canadensis	female		Lynx canadensis (lynx) cranium length monitored through time in British Columbia	Phenotypic	In	Climate change	o	N		Condylo-basal length (mm)	othermorphology	linear	raw	ratio	1.5	1975	86	57.3333333333333	1	110.38
uts_00s9	es5043	p144	s237			Meiri 2008, Global Ecol. Biogeogr. 18: 240-247	Mammal	Chordata	Mammalia	Carnivora	Lynx canadensis	Lynx canadensis	female		Lynx canadensis (lynx) cranium length monitored through time in British Columbia	Phenotypic	In	Climate change	o	N		Condylo-basal length (mm)	othermorphology	linear	raw	ratio	1.5	1982	93	62	7	112.05	2.05
uts_00sa	es5043	p144	s237			Meiri 2008, Global Ecol. Biogeogr. 18: 240-247	Mammal	Chordata	Mammalia	Carnivora	Lynx canadensis	Lynx canadensis	female		Lynx canadensis (lynx) cranium length monitored through time in British Columbia	Phenotypic	In	Climate change	o	N		Condylo-basal length (mm)	othermorphology	linear	raw	ratio	1.5	1983	94	62.6666666666667	1	115.84
uts_00sb	es5044	p144	s238			Meiri 2008, Global Ecol. Biogeogr. 18: 240-247	Mammal	Chordata	Mammalia	Carnivora	Gulo gulo	Gulo gulo	female		Gulo gulo (wolverine) cranium length monitored through time in Alaska	Phenotypic	In	Climate change	o	N		Condylo-basal length (mm)	othermorphology	linear	raw	ratio	1.95	1891	0	0	1	135.87
uts_00sc	es5044	p144	s238			Meiri 2008, Global Ecol. Biogeogr. 18: 240-247	Mammal	Chordata	Mammalia	Carnivora	Gulo gulo	Gulo gulo	female		Gulo gulo (wolverine) cranium length monitored through time in Alaska	Phenotypic	In	Climate change	o	N		Condylo-basal length (mm)	othermorphology	linear	raw	ratio	1.95	1902	11	5.64102564102564	1	138.23
uts_00sd	es5044	p144	s238			Meiri 2008, Global Ecol. Biogeogr. 18: 240-247	Mammal	Chordata	Mammalia	Carnivora	Gulo gulo	Gulo gulo	female		Gulo gulo (wolverine) cranium length monitored through time in Alaska	Phenotypic	In	Climate change	o	N		Condylo-basal length (mm)	othermorphology	linear	raw	ratio	1.95	1906	15	7.69230769230769	1	137.94
uts_00se	es5044	p144	s238			Meiri 2008, Global Ecol. Biogeogr. 18: 240-247	Mammal	Chordata	Mammalia	Carnivora	Gulo gulo	Gulo gulo	female		Gulo gulo (wolverine) cranium length monitored through time in Alaska	Phenotypic	In	Climate change	o	N		Condylo-basal length (mm)	othermorphology	linear	raw	ratio	1.95	1907	16	8.20512820512821	1	134.53
uts_00sf	es5044	p144	s238			Meiri 2008, Global Ecol. Biogeogr. 18: 240-247	Mammal	Chordata	Mammalia	Carnivora	Gulo gulo	Gulo gulo	female		Gulo gulo (wolverine) cranium length monitored through time in Alaska	Phenotypic	In	Climate change	o	N		Condylo-basal length (mm)	othermorphology	linear	raw	ratio	1.95	1908	17	8.71794871794872	2	134.6	2.71
uts_00sg	es5044	p144	s238			Meiri 2008, Global Ecol. Biogeogr. 18: 240-247	Mammal	Chordata	Mammalia	Carnivora	Gulo gulo	Gulo gulo	female		Gulo gulo (wolverine) cranium length monitored through time in Alaska	Phenotypic	In	Climate change	o	N		Condylo-basal length (mm)	othermorphology	linear	raw	ratio	1.95	1914	23	11.7948717948718	1	131.61
uts_00sh	es5044	p144	s238			Meiri 2008, Global Ecol. Biogeogr. 18: 240-247	Mammal	Chordata	Mammalia	Carnivora	Gulo gulo	Gulo gulo	female		Gulo gulo (wolverine) cranium length monitored through time in Alaska	Phenotypic	In	Climate change	o	N		Condylo-basal length (mm)	othermorphology	linear	raw	ratio	1.95	1928	37	18.974358974359	1	132.44
uts_00si	es5044	p144	s238			Meiri 2008, Global Ecol. Biogeogr. 18: 240-247	Mammal	Chordata	Mammalia	Carnivora	Gulo gulo	Gulo gulo	female		Gulo gulo (wolverine) cranium length monitored through time in Alaska	Phenotypic	In	Climate change	o	N		Condylo-basal length (mm)	othermorphology	linear	raw	ratio	1.95	1940	49	25.1282051282051	2	135.16	0.39
uts_00sj	es5044	p144	s238			Meiri 2008, Global Ecol. Biogeogr. 18: 240-247	Mammal	Chordata	Mammalia	Carnivora	Gulo gulo	Gulo gulo	female		Gulo gulo (wolverine) cranium length monitored through time in Alaska	Phenotypic	In	Climate change	o	N		Condylo-basal length (mm)	othermorphology	linear	raw	ratio	1.95	1943	52	26.6666666666667	1	121.52
uts_00sk	es5044	p144	s238			Meiri 2008, Global Ecol. Biogeogr. 18: 240-247	Mammal	Chordata	Mammalia	Carnivora	Gulo gulo	Gulo gulo	female		Gulo gulo (wolverine) cranium length monitored through time in Alaska	Phenotypic	In	Climate change	o	N		Condylo-basal length (mm)	othermorphology	linear	raw	ratio	1.95	1953	62	31.7948717948718	1	133.64
uts_00sl	es5044	p144	s238			Meiri 2008, Global Ecol. Biogeogr. 18: 240-247	Mammal	Chordata	Mammalia	Carnivora	Gulo gulo	Gulo gulo	female		Gulo gulo (wolverine) cranium length monitored through time in Alaska	Phenotypic	In	Climate change	o	N		Condylo-basal length (mm)	othermorphology	linear	raw	ratio	1.95	1962	71	36.4102564102564	1	132.3
uts_00sm	es5044	p144	s238			Meiri 2008, Global Ecol. Biogeogr. 18: 240-247	Mammal	Chordata	Mammalia	Carnivora	Gulo gulo	Gulo gulo	female		Gulo gulo (wolverine) cranium length monitored through time in Alaska	Phenotypic	In	Climate change	o	N		Condylo-basal length (mm)	othermorphology	linear	raw	ratio	1.95	1968	77	39.4871794871795	1	127.97
[truncated: 11,540 more rows]
