# Supplementary material for: PROCEED v6.1: Phenotypic rates of change evolutionary and ecological database
Source: Ecology. 2025 Mar 3;106(3):e70009. doi: 10.1002/ecy.70009 (PMC11876790; doi:10.1002/ecy.70009)
Supplement: Supplementary file 1 — Appendix S1. [file ECY-106-e70009-s001.zip › DataS1/PROCEEDv6.1_species_GT.csv]

taxa	sp_ncbi	sp_pub	gtime	gtime_notes
Amphibian	Lithobates sylvaticus	Rana sylvatica	2.5	NA
Amphibian	Pelophylax lessonae/ridibunda	Rana esculenta complex	2	NA
Amphibian	Rana arvalis	Rana arvalis	2.5	NA
Amphibian	Rhinella marina	Bufo marinus	1	NA
Amphibian	Speleomantes strinatii	Hydromantes strinatii	4.2	NA
Annelid	Limnodrilus hoffmeisteri	Limnodrilus hoffmeisteri	0.67	The authors assumed that the elapsed time (9 years) correspond with 9 to 18 generations (mean value 13.5). So, generation time is between 0.5 and 1 (mean value 9/13.5= 0.67).
Bird	Acrocephalus scirpaceus	Acrocephalus scirpaceus	2	NA
Bird	Acrocephalus scirpaceus	Acrocephalus scirpaceus	1	NA
Bird	Aegithalos caudatus	Aegithalos caudatus	2	NA
Bird	Agelaius phoeniceus	Agelaius phoeniceus	1.7	NA
Bird	Alauda arvensis	Alauda arvensis	3	NA
Bird	Anser caerulescens caerulescens	Anser caerulescens caerulescens	3	NA
Bird	Anthus campestris	Anthus campestris	3	NA
Bird	Anthus pratensis	Anthus pratensis	3	NA
Bird	Anthus trivialis	Anthus trivialis	3	NA
Bird	Aphelocoma ultramarina	Aphelocoma ultramarina	2.5	NA
Bird	Apus apus	Apus apus	7	NA
Bird	Archilochus colubris	Archilochus colubris	1.7	NA
Bird	Bombycilla cedrorum	Bombycilla cedrorum	1.7	NA
Bird	Branta leucopsis	Branta leucopsis	2	NA
Bird	Cardinalis cardinalis	Cardinalis cardinalis	1.7	NA
Bird	Carduelis carduelis	Carduelis carduelis	2	NA
Bird	Catharus fuscescens	Catharus fuscescens	1.7	NA
Bird	Catharus guttatus	Catharus guttatus	1.7	NA
Bird	Catharus minimus	Catharus minimus	1.7	NA
Bird	Chloris chloris	Carduelis chloris	3	NA
Bird	Coccothraustes coccothraustes	Coccothraustes coccothraustes	3	NA
Bird	Coccyzus americanus	Coccyzus americanus	1.7	NA
Bird	Coccyzus erythropthalmus	Coccyzus erythropthalmus	1.7	NA
Bird	Contopus virens	Contopus virens	1.7	NA
Bird	Coturnix coturnix	Coturnix coturnix	2	NA
Bird	Cyanistes caeruleus	Parus caeruleus	1.9	NA
Bird	Cyanistes caeruleus	Parus caeruleus	2	NA
Bird	Cyanistes caeruleus	Parus caeruleus	2.64	from the paper and the email Anne sent us
Bird	Cyanistes caeruleus	Parus caeruleus	1.91	from the paper and the email Anne sent us
Bird	Cyanocitta cristata	Cyanocitta cristata	1.7	NA
Bird	Cygnus olor	Cygnus olor	7.2	from the paper and the email Anne sent us
Bird	Delichon urbicum	Delichon urbica	3	NA
Bird	Dryobates pubescens	Picoides pubescens	1.7	NA
Bird	Dumetella carolinensis	Dumetella carolinensis	1.7	NA
Bird	Emberiza cia	Emberiza cia	3	NA
Bird	Emberiza hortulana	Emberiza hortulana	3	NA
Bird	Emberiza schoeniclus	Emberiza schoeniclus	3	NA
Bird	Empidonax alnorum/traillii	Empidonax alnorum/traillii	1.7	NA
Bird	Empidonax minimus	Empidonax minimus	1.7	NA
Bird	Empidonax virescens	Empidonax virescens	1.7	NA
Bird	Erithacus rubecula	Erithacus rubecula	2	NA
Bird	Ficedula albicollis	Ficedula albicollis	1	NA
Bird	Ficedula hypoleuca	Ficedula hypoleuca	2	G length from http://thor.dmu.dk/1_Om_DMU/2_Tvaer-funk/3_fdc_bio/projekter/redlist/data_en.asp?ID=1653&gruppeID=4
Bird	Ficedula hypoleuca	Ficedula hypoleuca	2.3	NA
Bird	Fringilla coelebs	Fringilla coelebs	1	NA
Bird	Fringilla coelebs	Fringilla coelebs	3	NA
Bird	Fringilla montifringilla	Fringilla montifringilla	3	NA
Bird	Garrulus glandarius	Garrulus glandarius	4	NA
Bird	Geospiza fortis	Geospiza fortis	1	NA
Bird	Geospiza scandens	Geospiza scandens	1	NA
Bird	Geothlypis formosa	Geothlypis formosa	1.7	NA
Bird	Geothlypis trichas	Geothlypis trichas	1.7	NA
Bird	Haemorhous mexicanus	Carpodacus mexicanus	1.7	NA
Bird	Haemorhous purpureus	Carpodacus purpureus	1.7	NA
Bird	Hesperiphona vespertina	Coccothraustes vespertinus	1.7	NA
Bird	Hippolais icterina	Hippolais icterina	2	NA
Bird	Hirundo rustica	Hirundo rustica	1.522	NA
Bird	Hirundo rustica	Hirundo rustica	1.7	NA
Bird	Hylocichla mustelina	Hylocichla mustelina	1.7	NA
Bird	Ichthyaetus audouinii	Larus audouinii	10	NA
Bird	Icteria virens	Icteria virens	1.7	NA
Bird	Icterus galbula	Icterus galbula	1.7	NA
Bird	Junco hyemalis	Junco hyemalis	2	NA
Bird	Junco hyemalis	Junco hyemalis	2.17	NA
Bird	Junco hyemalis	Junco hyemalis	1.5	NA
Bird	Jynx torquilla	Jynx torquilla	2	NA
Bird	Lanius collurio	Lanius collurio	3	NA
Bird	Leiothlypis celata	Oreothlypis celata	1.7	NA
Bird	Leiothlypis ruficapilla	Oreothlypis ruficapilla	1.7	NA
Bird	Linaria cannabina	Carduelis cannabina	2	NA
Bird	Locustella fluviatilis	Locustella fluviatilis	2	NA
Bird	Locustella naevia	Locustella naevia	2	NA
Bird	Loxia curvirostra	Loxia curvirostra	2.9	NA
Bird	Lullula arborea	Lullula arborea	3	NA
Bird	Luscinia megarhynchos	Luscinia megarhynchos	3	NA
Bird	Melanerpes carolinus	Melanerpes carolinus	1.7	NA
Bird	Melospiza georgiana	Melospiza georgiana	1.7	NA
Bird	Melospiza lincolnii	Melospiza lincolnii	1.7	NA
Bird	Melospiza melodia	Melospiza melodia	1.7	NA
Bird	Mniotilta varia	Mniotilta varia	1.7	NA
Bird	Molothrus ater	Molothrus ater	1.7	NA
Bird	Motacilla alba	Motacilla alba	3	NA
Bird	Motacilla cinerea	Motacilla cinerea	3	NA
Bird	Motacilla flava	Motacilla flava	3	NA
Bird	Muscicapa striata	Muscicapa striata	3	NA
Bird	Myiarchus crinitus	Myiarchus crinitus	1.7	NA
Bird	Oenanthe oenanthe	Oenanthe oenanthe	3	NA
Bird	Parkesia motacilla	Parkesia motacilla	1.7	NA
Bird	Parkesia noveboracensis	Parkesia noveboracensis	1.7	NA
Bird	Parus major	Parus major	1.85	NA
Bird	Parus major	Parus major	1	NA
Bird	Passer domesticus	Passer domesticus	1	in the system s133, introduction of Passer domesticus in America, the gtime is 1 year
Bird	Passer domesticus	Passer domesticus	1	NA
Bird	Passer domesticus	Passer domesticus	3	NA
Bird	Passer domesticus	Passer domesticus	2.5	eol.org
Bird	Passerella iliaca	Passerella iliaca	1	NA
Bird	Passerina cyanea	Passerina cyanea	1.7	NA
Bird	Passer montanus	Passer montanus	3	NA
Bird	Periparus ater	Parus ater	2	NA
Bird	Pheucticus ludovicianus	Pheucticus ludovicianus	1.7	NA
Bird	Phoenicurus ochruros	Phoenicurus ochruros	3	NA
Bird	Phoenicurus phoenicurus	Phoenicurus phoenicurus	2	NA
Bird	Phylloscopus collybita	Phylloscopus collybita	2	NA
Bird	Phylloscopus sibilatrix	Phylloscopus sibilatrix	2	NA
Bird	Phylloscopus trochilus	Phylloscopus trochilus	2	NA
Bird	Picoides villosus	Picoides villosus	1.7	NA
Bird	Pipilo erythrophthalmus	Pipilo erythrophthalmus	1.7	NA
Bird	Piranga olivacea	Piranga olivacea	1.7	NA
Bird	Pitangus sulphuratus	Pitangus sulphuratus	2.88	NA
Bird	Poecile atricapillus	Poecile atricapillus	1.7	NA
Bird	Polioptila caerulea	Polioptila caerulea	1.7	NA
Bird	Prunella modularis	Prunella modularis	3	NA
Bird	Pyrrhula pyrrhula	Pyrrhula pyrrhula	3	NA
Bird	Quiscalus quiscula	Quiscalus quiscula	1.7	NA
Bird	Regulus calendula	Regulus calendula	1.7	NA
Bird	Regulus ignicapilla	Regulus ignicapillus	2	NA
Bird	Regulus regulus	Regulus regulus	2	NA
Bird	Riparia riparia	Riparia riparia	3	NA
Bird	Saxicola rubetra	Saxicola rubetra	2	NA
Bird	Sayornis phoebe	Sayornis phoebe	1.7	NA
Bird	Seiurus aurocapilla	Seiurus aurocapilla	1.7	NA
Bird	Serinus citrinella	Serinus citrinella	2	NA
Bird	Serinus serinus	Serinus serinus	3	NA
Bird	Setophaga americana	Setophaga americana	1.7	NA
Bird	Setophaga caerulescens	Setophaga caerulescens	1.7	NA
Bird	Setophaga castanea	Setophaga castanea	1.7	NA
Bird	Setophaga citrina	Setophaga citrina	1.7	NA
Bird	Setophaga coronata	Setophaga coronata	1.7	NA
Bird	Setophaga fusca	Setophaga fusca	1.7	NA
Bird	Setophaga petechia	Setophaga petechia	1.7	NA
Bird	Setophaga ruticilla	Setophaga ruticilla	1.7	NA
Bird	Setophaga striata	Setophaga striata	1.7	NA
Bird	Setophaga tigrina	Setophaga tigrina	1.7	NA
Bird	Setophaga virens	Setophaga virens	1.7	NA
Bird	Sialia sialis	Sialia sialis	1.7	NA
Bird	Sitta carolinensis	Sitta carolinensis	1.7	NA
Bird	Sitta europaea	Sitta europaea	2	NA
Bird	Spinus pinus	Spinus pinus	1.7	NA
Bird	Spinus spinus	Carduelis spinus	3	NA
Bird	Spinus tristis	Spinus tristis	1.7	NA
Bird	Spizella passerina	Spizella passerina	1.7	NA
Bird	Spizella pusilla	Spizella pusilla	1.7	NA
Bird	Stelgidopteryx serripennis	Stelgidopteryx serripennis	1.7	NA
Bird	Sterna paradisaea	Sterna paradisaea	6	NA
Bird	Sturnus philippensis	Sturnia philippensis	2.75	NA
Bird	Sturnus vulgaris	Sturnus vulgaris	3	NA
Bird	Sylvia atricapilla	Sylvia atricapilla	2	NA
Bird	Sylvia borin	Sylvia borin	2	NA
Bird	Sylvia communis	Sylvia communis	2	NA
Bird	Tachycineta bicolor	Tachycineta bicolor	1.7	NA
Bird	Tachymarptis melba	Apus melba	7	NA
Bird	Telespiza cantans	Telespyza cantans	2	NA
Bird	Thryothorus ludovicianus	Thryothorus ludovicianus	1.7	NA
Bird	Toxostoma rufum	Toxostoma rufum	1.7	NA
Bird	Troglodytes aedon	Troglodytes aedon	1.7	NA
Bird	Troglodytes troglodytes	Troglodytes troglodytes	2	NA
Bird	Turdus iliacus	Turdus iliacus	3	NA
Bird	Turdus merula	Turdus merula	3	NA
Bird	Turdus migratorius	Turdus migratorius	1.7	NA
Bird	Turdus philomelos	Turdus philomelos	3	NA
Bird	Turdus torquatus	Turdus torquatus alpestris	3	NA
Bird	Turdus torquatus torquatus	Turdus torquatus torquatus	3	NA
Bird	Turdus viscivorus	Turdus viscivorus	3	NA
Bird	Vermivora chrysoptera	Vermivora chrysoptera	1.7	NA
Bird	Vermivora cyanoptera	Vermivora cyanoptera	1.7	NA
Bird	Vestiaria coccinea	Vestiaria coccinea	1	NA
Bird	Vireo griseus	Vireo griseus	1.7	NA
Bird	Vireo olivaceus	Vireo olivaceus	1.7	NA
Bird	Vireo philadelphicus	Vireo philadelphicus	1.7	NA
Bird	Vireo solitarius	Vireo solitarius	1.7	NA
Bird	Zenaida macroura	Zenaida macroura	1.7	NA
Bird	Zonotrichia albicollis	Zonotrichia albicollis	1.7	NA
Bird	Zonotrichia leucophrys	Zonotrichia leucophrys	1.7	NA
Bird	Zosterops lateralis	Zosterops lateralis	3	NA
Mollusc	Dreissena polymorpha	Dreissena polymorpha	2.25	NA
Arthropod	Asellus aquaticus	Asellus aquaticus	0.5	In the paper, authors assume two generations per year
Arthropod	Daphnia galeata	Daphnia galeata	1	Generation time of 1 year is questionable since Daphnia can have shorter asexual cycles. Omilian & Lynch 2005 used 5 generations per year in Daphnia (http://www.indiana.edu/~lynchlab/PDF/Lynch170.pdf), as did Walser and Haag 2012 (http://www.unifr.ch/biol/ecology/haag/pdfs/Walser_and_Haag_2012.pdf), the latter citing Ebert 2005 "Ecology, epidemiology, and evolution of parasitism in Daphnia" (a bo…
Arthropod	Daphnia melanica	Daphnia melanica	1	NA
Arthropod	Daphnia mendotae	Daphnia galeata mendotae	0.055616438	NA
Arthropod	Daphnia retrocurva	Daphnia retrocurva	1	NA
Arthropod	Onychodiaptomus sanguineus	Diaptomus sanguineus	1	NA
Fish	Alosa pseudoharengus	Alosa pseudoharengus	1.5	NA
Fish	Argentina silus	Argentina silas	4.21	A50 for females at beginning of sampling period used as gtime
Fish	Argentina silus	Argentina silas	4.42	A50 for females at beginning of sampling period used as gtime
Fish	Brosme brosme	Brosme brosme	6	2003 COSEWIC Assessment and status report
Fish	Clupea harengus	Clupea harengus	6.5	Gtime listed as 6-7 by iucn
Fish	Cnidoglanis macrocephalus	Cnidoglanis macrocephalus	5	iucnredlist.org
Fish	Coregonus albellus	Coregonus albellus	3.81	calculated by authors
Fish	Coregonus clupeaformis	Coregonus clupeaformis	2	Gen length not given, used 2 years as reported by Jensen A.L. 1985;
Fish	Coregonus fatioi	Coregonus fatioi	3.59	calculated by authors
Fish	Coregonus lavaretus	Coregonus lavaretus	6	Estimate used in �stbye et al 2005 (10.1111/j.1365-294X.2005.02737.x)
Fish	Cynotilapia afra	Cynotilapia afra	1	NA
Fish	Cyprinella venusta	Cyprinella venusta	1	NA
Fish	Cyprinodon tularosa	Cyprinodon tularosa	0.66	NA
Fish	Cyprinodon tularosa	Cyprinodon tularosa	0.75	NA
Fish	Esox lucius	Esox lucius	4	NA
Fish	Gadus morhua	Gadus morhua	3	NA
Fish	Gadus morhua	Gadus morhua	7	NA
Fish	Gadus morhua	Gadus morhua	6.34	A50 for females at beginning of sampling period used as gtime
Fish	Gadus morhua	Gadus morhua	5.19	A50 for females at beginning of sampling period used as gtime
Fish	Gadus morhua	Gadus morhua	4.95	A50 for females at beginning of sampling period used as gtime
Fish	Gadus morhua	Gadus morhua	3.72	A50 for females at beginning of sampling period used as gtime
Fish	Gadus morhua	Gadus morhua	6.9	iucnredlist.org
Fish	Gadus morhua	Gadus morhua	9	Sharpe et al. '09 cites COSEWIC 2003 for Gtime
Fish	Gadus morhua	Gadus morhua	11	Sharpe et al. '09 cites COSEWIC 2003 for Gtime
Fish	Gadus morhua	Gadus morhua	2	Mentioned in the article
Fish	Gambusia affinis	Gambusia affinis	0.5	NA
Fish	Gambusia holbrooki	Gambusia holbrooki	0.4	NA
Fish	Gasterosteus aculeatus	Gasterosteus aculeatus	1	NA
Fish	Gasterosteus aculeatus	Gasterosteus aculeatus	1	The authors assumed that the elapsed time (12 years) correspond with 12 generations. So, generation time is 1 year.
Fish	Gasterosteus aculeatus	Gasterosteus aculeatus	1	The authors assumed that the generation time is 1 year
Fish	Gasterosteus aculeatus	Gasterosteus aculeatus	0.666666667	the number of generations (and gtime) was provided by the authors
Fish	Gasterosteus aculeatus	Gasterosteus aculeatus	1.5	From the paper (Leaver 2012): "The source population has a 2-year generation time although Mayer Pond fish may have transitioned to a 1-year generation time by the year 2000".
Fish	Gasterosteus aculeatus	Gasterosteus aculeatus	1	years and number of generations provided by in the paper
Fish	Gasterosteus aculeatus	Gasterosteus aculeatus	1	generation time for the same system estimated as 1 year by previous papers (Divino 2016 and Wund 2016)
Fish	Gasterosteus aculeatus	Gasterosteus aculeatus	1.333	According correspondence with Baker (2019) gtime is variable. file: “Jbaker correspondence5d.pdf” shows a table of gtimes for this lake during this period. The gtime average for whole period (1986-2015) is 1.3976. The average for the specific timeframe (1990-2009) is 1.333. The correspondence with Aguirre (2012) agrees that the gtime is between 1 and 2 years (0.5 to 1 generations a year).
Fish	Gasterosteus aculeatus	Gasterosteus aculeatus	1.296	According correspondence with Baker (2019) gtime is variable. file: “Jbaker correspondence5d.pdf” shows a table of gtimes for this lake during this period. The gtime average for whole period (1986-2015) is 1.3976. The average for the specific timeframe (1992-2015) is 1.296. The correspondence with Aguirre (2012) agrees that the gtime is between 1 and 2 years (0.5 to 1 generations a year).
Fish	Gasterosteus aculeatus	Gasterosteus aculeatus	1.304	According correspondence with Baker (2019) gtime is variable. file: “Jbaker correspondence5d.pdf” shows a table of gtimes for this lake during this period. The gtime average for whole period (1986-2015) is 1.3976. The average for the specific timeframe (1991-2006 or 1990-2006) is 1.304 or 1.333. The correspondence with Aguirre (2012) agrees that the gtime is between 1 and 2 years (0.5 to 1 genera…
Fish	Gasterosteus aculeatus	Gasterosteus aculeatus	1.333	According correspondence with Baker (2019) gtime is variable. file: “Jbaker correspondence5d.pdf” shows a table of gtimes for this lake during this period. The gtime average for whole period (1986-2015) is 1.3976. The average for the specific timeframe (1991-2006 or 1990-2006) is 1.304 or 1.333. The correspondence with Aguirre (2012) agrees that the gtime is between 1 and 2 years (0.5 to 1 genera…
Fish	Gasterosteus aculeatus	Gasterosteus aculeatus	1.5	According correspondence with Baker (2019) gtime is variable. file: “Jbaker correspondence5d.pdf” shows a table of gtimes for this lake during this period. The gtime average for whole period (1986-2015) is 1.3976. The average for the specific timeframe (1992-2001 or 1990-2001) is 1.5 or 1.57. The correspondence with Aguirre (2012) agrees that the gtime is between 1 and 2 years (0.5 to 1 generatio…
Fish	Gasterosteus aculeatus	Gasterosteus aculeatus	1.57	According correspondence with Baker (2019) gtime is variable. file: “Jbaker correspondence5d.pdf” shows a table of gtimes for this lake during this period. The gtime average for whole period (1986-2015) is 1.3976. The average for the specific timeframe (1992-2001 or 1990-2001) is 1.5 or 1.57. The correspondence with Aguirre (2012) agrees that the gtime is between 1 and 2 years (0.5 to 1 generatio…
Fish	Glyptocephalus cynoglossus	Glyptocephalus cynoglossus	12.64	A50 for females at beginning of sampling period used as gtime
Fish	Glyptocephalus cynoglossus	Glyptocephalus cynoglossus	10.45	A50 for females at beginning of sampling period used as gtime
Fish	Glyptocephalus cynoglossus	Glyptocephalus cynoglossus	9.16	A50 for females at beginning of sampling period used as gtime
Fish	Glyptocephalus cynoglossus	Glyptocephalus cynoglossus	9.17	A50 for females at beginning of sampling period used as gtime
Fish	Glyptocephalus cynoglossus	Glyptocephalus cynoglossus	10.18	A50 for females at beginning of sampling period used as gtime
Fish	Gymnogobius isaza	Gymnogobius isaza	1	NA
Fish	Hippoglossoides platessoides	Hippoglossoides platessoides	16	Sharpe et al. '09 cites Busby '07 for average Gtime of all American plaice stocks
Fish	Hippoglossus hippoglossus	Hippoglossus hippoglossus	10	ARKive and fishbase, males mature in 7-8 years, females in 10-11
Fish	Labidesthes sicculus	Labidesthes sicculus	1	NA
Fish	Lepomis gibbosus	Lepomis gibbosus	2.75	NA
Fish	Lepomis macrochirus	Lepomis macrochirus	2	NA
Fish	Maylandia zebra	Metriaclima zebra	1	NA
Fish	Melanogrammus aeglefinus	Melanogrammus aeglefinus	5	iucnredlist.org (no precise Gtime, but notes that 10-15 yr period approximates 3 generation lengths)
Fish	Melanogrammus aeglefinus	Melanogrammus aeglefinus	6.56	Sharpe et al. '09 cites COSEWIC 2003 for Gtime
Fish	Merlangius merlangus	Merlangius merlangus	2.2	iucnredlist.org
Fish	Merluccius bilinearis	Merluccius bilinears	6	iucnredlist.org
Fish	Notropis atherinoides	Notropis atherinoides	1	NA
Fish	Oncorhynchus gorbuscha	Oncorhynchus gorbuscha	2	NA
Fish	Oncorhynchus gorbuscha	Oncorhynchus gorbuscha	3	Calculated as mean population freshwater age + mean population saltwater age + 1
Fish	Oncorhynchus gorbuscha	Oncorhynchus gorbuscha	6.575757576	Calculated as mean population freshwater age + mean population saltwater age + 1
Fish	Oncorhynchus keta	Oncorhynchus keta	4	NA
Fish	Oncorhynchus keta	Oncorhynchus keta	4.521030043	Calculated as mean population freshwater age + mean population saltwater age + 1
Fish	Oncorhynchus keta	Oncorhynchus keta	4.053475936	Calculated as mean population freshwater age + mean population saltwater age + 1
Fish	Oncorhynchus keta	Oncorhynchus keta	4.228808536	Calculated as mean population freshwater age + mean population saltwater age + 1
Fish	Oncorhynchus keta	Oncorhynchus keta	4.348148148	Calculated as mean population freshwater age + mean population saltwater age + 1
Fish	Oncorhynchus keta	Oncorhynchus keta	4.175853018	Calculated as mean population freshwater age + mean population saltwater age + 1
Fish	Oncorhynchus keta	Oncorhynchus keta	4.748709122	Calculated as mean population freshwater age + mean population saltwater age + 1
Fish	Oncorhynchus keta	Oncorhynchus keta	4.33036882	Calculated as mean population freshwater age + mean population saltwater age + 1
Fish	Oncorhynchus keta	Oncorhynchus keta	4.446153846	Calculated as mean population freshwater age + mean population saltwater age + 1
Fish	Oncorhynchus keta	Oncorhynchus keta	4.364523282	Calculated as mean population freshwater age + mean population saltwater age + 1
Fish	Oncorhynchus keta	Oncorhynchus keta	4.305555556	Calculated as mean population freshwater age + mean population saltwater age + 1
Fish	Oncorhynchus keta	Oncorhynchus keta	4.613168724	Calculated as mean population freshwater age + mean population saltwater age + 1
Fish	Oncorhynchus keta	Oncorhynchus keta	4.382871537	Calculated as mean population freshwater age + mean population saltwater age + 1
Fish	Oncorhynchus keta	Oncorhynchus keta	4.305206463	Calculated as mean population freshwater age + mean population saltwater age + 1
Fish	Oncorhynchus keta	Oncorhynchus keta	4.406983931	Calculated as mean population freshwater age + mean population saltwater age + 1
Fish	Oncorhynchus keta	Oncorhynchus keta	4.278308824	Calculated as mean population freshwater age + mean population saltwater age + 1
Fish	Oncorhynchus keta	Oncorhynchus keta	4.652252252	Calculated as mean population freshwater age + mean population saltwater age + 1
Fish	Oncorhynchus keta	Oncorhynchus keta	4.297101449	Calculated as mean population freshwater age + mean population saltwater age + 1
Fish	Oncorhynchus keta	Oncorhynchus keta	NA	NA
Fish	Oncorhynchus keta	Oncorhynchus keta	3.919075145	Calculated as mean population freshwater age + mean population saltwater age + 1
Fish	Oncorhynchus keta	Oncorhynchus keta	3.833333333	Calculated as mean population freshwater age + mean population saltwater age + 1
Fish	Oncorhynchus keta	Oncorhynchus keta	3.994475138	Calculated as mean population freshwater age + mean population saltwater age + 1
Fish	Oncorhynchus keta	Oncorhynchus keta	4.352941176	Calculated as mean population freshwater age + mean population saltwater age + 1
Fish	Oncorhynchus keta	Oncorhynchus keta	4.266666667	Calculated as mean population freshwater age + mean population saltwater age + 1
Fish	Oncorhynchus keta	Oncorhynchus keta	4.63963964	Calculated as mean population freshwater age + mean population saltwater age + 1
Fish	Oncorhynchus keta	Oncorhynchus keta	4.437125749	Calculated as mean population freshwater age + mean population saltwater age + 1
Fish	Oncorhynchus keta	Oncorhynchus keta	4.804511278	Calculated as mean population freshwater age + mean population saltwater age + 1
Fish	Oncorhynchus keta	Oncorhynchus keta	4.273224044	Calculated as mean population freshwater age + mean population saltwater age + 1
Fish	Oncorhynchus keta	Oncorhynchus keta	4.275167785	Calculated as mean population freshwater age + mean population saltwater age + 1
Fish	Oncorhynchus keta	Oncorhynchus keta	4.375	Calculated as mean population freshwater age + mean population saltwater age + 1
Fish	Oncorhynchus keta	Oncorhynchus keta	4.314285714	Calculated as mean population freshwater age + mean population saltwater age + 1
Fish	Oncorhynchus keta	Oncorhynchus keta	4.261363636	Calculated as mean population freshwater age + mean population saltwater age + 1
Fish	Oncorhynchus keta	Oncorhynchus keta	4.029411765	Calculated as mean population freshwater age + mean population saltwater age + 1
Fish	Oncorhynchus keta	Oncorhynchus keta	4.319148936	Calculated as mean population freshwater age + mean population saltwater age + 1
Fish	Oncorhynchus keta	Oncorhynchus keta	3.866666667	Calculated as mean population freshwater age + mean population saltwater age + 1
Fish	Oncorhynchus keta	Oncorhynchus keta	4.043103448	Calculated as mean population freshwater age + mean population saltwater age + 1
Fish	Oncorhynchus keta	Oncorhynchus keta	4.513761468	Calculated as mean population freshwater age + mean population saltwater age + 1
Fish	Oncorhynchus keta	Oncorhynchus keta	4.172413793	Calculated as mean population freshwater age + mean population saltwater age + 1
Fish	Oncorhynchus keta	Oncorhynchus keta	4.712121212	Calculated as mean population freshwater age + mean population saltwater age + 1
Fish	Oncorhynchus keta	Oncorhynchus keta	4.247126437	Calculated as mean population freshwater age + mean population saltwater age + 1
Fish	Oncorhynchus keta	Oncorhynchus keta	4.504708098	Calculated as mean population freshwater age + mean population saltwater age + 1
Fish	Oncorhynchus keta	Oncorhynchus keta	4.498735458	Calculated as mean population freshwater age + mean population saltwater age + 1
Fish	Oncorhynchus keta	Oncorhynchus keta	4.235294118	Calculated as mean population freshwater age + mean population saltwater age + 1
Fish	Oncorhynchus keta	Oncorhynchus keta	3.964174455	Calculated as mean population freshwater age + mean population saltwater age + 1
Fish	Oncorhynchus keta	Oncorhynchus keta	3.986328125	Calculated as mean population freshwater age + mean population saltwater age + 1
Fish	Oncorhynchus keta	Oncorhynchus keta	4.039106145	Calculated as mean population freshwater age + mean population saltwater age + 1
Fish	Oncorhynchus keta	Oncorhynchus keta	4.166666667	Calculated as mean population freshwater age + mean population saltwater age + 1
Fish	Oncorhynchus keta	Oncorhynchus keta	4.373626374	Calculated as mean population freshwater age + mean population saltwater age + 1
Fish	Oncorhynchus keta	Oncorhynchus keta	4.163265306	Calculated as mean population freshwater age + mean population saltwater age + 1
Fish	Oncorhynchus keta	Oncorhynchus keta	4.050397878	Calculated as mean population freshwater age + mean population saltwater age + 1
Fish	Oncorhynchus keta	Oncorhynchus keta	4.040257649	Calculated as mean population freshwater age + mean population saltwater age + 1
Fish	Oncorhynchus keta	Oncorhynchus keta	4.292753623	Calculated as mean population freshwater age + mean population saltwater age + 1
Fish	Oncorhynchus keta	Oncorhynchus keta	4.844106464	Calculated as mean population freshwater age + mean population saltwater age + 1
Fish	Oncorhynchus keta	Oncorhynchus keta	4.138842975	Calculated as mean population freshwater age + mean population saltwater age + 1
Fish	Oncorhynchus keta	Oncorhynchus keta	4.5	Calculated as mean population freshwater age + mean population saltwater age + 1
Fish	Oncorhynchus keta	Oncorhynchus keta	4.311926606	Calculated as mean population freshwater age + mean population saltwater age + 1
Fish	Oncorhynchus keta	Oncorhynchus keta	4.330718954	Calculated as mean population freshwater age + mean population saltwater age + 1
Fish	Oncorhynchus keta	Oncorhynchus keta	4.626436782	Calculated as mean population freshwater age + mean population saltwater age + 1
Fish	Oncorhynchus keta	Oncorhynchus keta	4.625310174	Calculated as mean population freshwater age + mean population saltwater age + 1
Fish	Oncorhynchus keta	Oncorhynchus keta	4.299242424	Calculated as mean population freshwater age + mean population saltwater age + 1
Fish	Oncorhynchus keta	Oncorhynchus keta	4.216262976	Calculated as mean population freshwater age + mean population saltwater age + 1
Fish	Oncorhynchus keta	Oncorhynchus keta	5.018348624	Calculated as mean population freshwater age + mean population saltwater age + 1
Fish	Oncorhynchus keta	Oncorhynchus keta	4.433673469	Calculated as mean population freshwater age + mean population saltwater age + 1
Fish	Oncorhynchus keta	Oncorhynchus keta	4.951219512	Calculated as mean population freshwater age + mean population saltwater age + 1
Fish	Oncorhynchus keta	Oncorhynchus keta	4.485815603	Calculated as mean population freshwater age + mean population saltwater age + 1
Fish	Oncorhynchus keta	Oncorhynchus keta	4.334246575	Calculated as mean population freshwater age + mean population saltwater age + 1
Fish	Oncorhynchus keta	Oncorhynchus keta	4.167164179	Calculated as mean population freshwater age + mean population saltwater age + 1
Fish	Oncorhynchus keta	Oncorhynchus keta	4.304709141	Calculated as mean population freshwater age + mean population saltwater age + 1
Fish	Oncorhynchus keta	Oncorhynchus keta	4.428571429	Calculated as mean population freshwater age + mean population saltwater age + 1
Fish	Oncorhynchus keta	Oncorhynchus keta	4.438636364	Calculated as mean population freshwater age + mean population saltwater age + 1
Fish	Oncorhynchus keta	Oncorhynchus keta	4.95505618	Calculated as mean population freshwater age + mean population saltwater age + 1
Fish	Oncorhynchus keta	Oncorhynchus keta	4.763157895	Calculated as mean population freshwater age + mean population saltwater age + 1
Fish	Oncorhynchus keta	Oncorhynchus keta	4.023255814	Calculated as mean population freshwater age + mean population saltwater age + 1
Fish	Oncorhynchus keta	Oncorhynchus keta	3.829787234	Calculated as mean population freshwater age + mean population saltwater age + 1
Fish	Oncorhynchus keta	Oncorhynchus keta	4.24137931	Calculated as mean population freshwater age + mean population saltwater age + 1
Fish	Oncorhynchus keta	Oncorhynchus keta	4.23015873	Calculated as mean population freshwater age + mean population saltwater age + 1
Fish	Oncorhynchus keta	Oncorhynchus keta	4.200404858	Calculated as mean population freshwater age + mean population saltwater age + 1
Fish	Oncorhynchus keta	Oncorhynchus keta	4.013452915	Calculated as mean population freshwater age + mean population saltwater age + 1
Fish	Oncorhynchus keta	Oncorhynchus keta	4.025466893	Calculated as mean population freshwater age + mean population saltwater age + 1
Fish	Oncorhynchus keta	Oncorhynchus keta	4.015108593	Calculated as mean population freshwater age + mean population saltwater age + 1
Fish	Oncorhynchus keta	Oncorhynchus keta	4.416356877	Calculated as mean population freshwater age + mean population saltwater age + 1
Fish	Oncorhynchus keta	Oncorhynchus keta	4.552447552	Calculated as mean population freshwater age + mean population saltwater age + 1
Fish	Oncorhynchus keta	Oncorhynchus keta	4.451162791	Calculated as mean population freshwater age + mean population saltwater age + 1
Fish	Oncorhynchus keta	Oncorhynchus keta	4.238636364	Calculated as mean population freshwater age + mean population saltwater age + 1
Fish	Oncorhynchus keta	Oncorhynchus keta	4.587628866	Calculated as mean population freshwater age + mean population saltwater age + 1
Fish	Oncorhynchus keta	Oncorhynchus keta	4.64321608	Calculated as mean population freshwater age + mean population saltwater age + 1
Fish	Oncorhynchus keta	Oncorhynchus keta	4.172106825	Calculated as mean population freshwater age + mean population saltwater age + 1
Fish	Oncorhynchus keta	Oncorhynchus keta	4.244161359	Calculated as mean population freshwater age + mean population saltwater age + 1
Fish	Oncorhynchus keta	Oncorhynchus keta	4.4921875	Calculated as mean population freshwater age + mean population saltwater age + 1
Fish	Oncorhynchus keta	Oncorhynchus keta	4.164948454	Calculated as mean population freshwater age + mean population saltwater age + 1
Fish	Oncorhynchus keta	Oncorhynchus keta	4.156682028	Calculated as mean population freshwater age + mean population saltwater age + 1
Fish	Oncorhynchus keta	Oncorhynchus keta	4.213333333	Calculated as mean population freshwater age + mean population saltwater age + 1
Fish	Oncorhynchus keta	Oncorhynchus keta	4.326530612	Calculated as mean population freshwater age + mean population saltwater age + 1
Fish	Oncorhynchus keta	Oncorhynchus keta	4.416666667	Calculated as mean population freshwater age + mean population saltwater age + 1
Fish	Oncorhynchus keta	Oncorhynchus keta	4.520710059	Calculated as mean population freshwater age + mean population saltwater age + 1
Fish	Oncorhynchus keta	Oncorhynchus keta	3.977777778	Calculated as mean population freshwater age + mean population saltwater age + 1
Fish	Oncorhynchus keta	Oncorhynchus keta	3.913461538	Calculated as mean population freshwater age + mean population saltwater age + 1
Fish	Oncorhynchus keta	Oncorhynchus keta	4.071942446	Calculated as mean population freshwater age + mean population saltwater age + 1
Fish	Oncorhynchus keta	Oncorhynchus keta	4.483516484	Calculated as mean population freshwater age + mean population saltwater age + 1
Fish	Oncorhynchus keta	Oncorhynchus keta	4.803747535	Calculated as mean population freshwater age + mean population saltwater age + 1
Fish	Oncorhynchus keta	Oncorhynchus keta	4.307101727	Calculated as mean population freshwater age + mean population saltwater age + 1
Fish	Oncorhynchus keta	Oncorhynchus keta	4.529577465	Calculated as mean population freshwater age + mean population saltwater age + 1
Fish	Oncorhynchus keta	Oncorhynchus keta	4.68483816	Calculated as mean population freshwater age + mean population saltwater age + 1
Fish	Oncorhynchus keta	Oncorhynchus keta	4.107428571	Calculated as mean population freshwater age + mean population saltwater age + 1
Fish	Oncorhynchus keta	Oncorhynchus keta	4.171428571	Calculated as mean population freshwater age + mean population saltwater age + 1
Fish	Oncorhynchus keta	Oncorhynchus keta	4.065989848	Calculated as mean population freshwater age + mean population saltwater age + 1
Fish	Oncorhynchus keta	Oncorhynchus keta	3.771428571	Calculated as mean population freshwater age + mean population saltwater age + 1
Fish	Oncorhynchus keta	Oncorhynchus keta	4.135135135	Calculated as mean population freshwater age + mean population saltwater age + 1
Fish	Oncorhynchus keta	Oncorhynchus keta	4.135249366	Calculated as mean population freshwater age + mean population saltwater age + 1
Fish	Oncorhynchus keta	Oncorhynchus keta	3.90530303	Calculated as mean population freshwater age + mean population saltwater age + 1
Fish	Oncorhynchus keta	Oncorhynchus keta	4.272727273	Calculated as mean population freshwater age + mean population saltwater age + 1
Fish	Oncorhynchus keta	Oncorhynchus keta	4.887640449	Calculated as mean population freshwater age + mean population saltwater age + 1
Fish	Oncorhynchus keta	Oncorhynchus keta	3.867924528	Calculated as mean population freshwater age + mean population saltwater age + 1
Fish	Oncorhynchus keta	Oncorhynchus keta	4.155963303	Calculated as mean population freshwater age + mean population saltwater age + 1
Fish	Oncorhynchus keta	Oncorhynchus keta	4.07826087	Calculated as mean population freshwater age + mean population saltwater age + 1
Fish	Oncorhynchus keta	Oncorhynchus keta	4.059171598	Calculated as mean population freshwater age + mean population saltwater age + 1
Fish	Oncorhynchus keta	Oncorhynchus keta	3.916666667	Calculated as mean population freshwater age + mean population saltwater age + 1
Fish	Oncorhynchus keta	Oncorhynchus keta	4.01369863	Calculated as mean population freshwater age + mean population saltwater age + 1
Fish	Oncorhynchus keta	Oncorhynchus keta	4.126760563	Calculated as mean population freshwater age + mean population saltwater age + 1
Fish	Oncorhynchus keta	Oncorhynchus keta	3.986111111	Calculated as mean population freshwater age + mean population saltwater age + 1
Fish	Oncorhynchus keta	Oncorhynchus keta	3.991071429	Calculated as mean population freshwater age + mean population saltwater age + 1
Fish	Oncorhynchus keta	Oncorhynchus keta	4.357142857	Calculated as mean population freshwater age + mean population saltwater age + 1
Fish	Oncorhynchus keta	Oncorhynchus keta	3.9921875	Calculated as mean population freshwater age + mean population saltwater age + 1
Fish	Oncorhynchus keta	Oncorhynchus keta	4.048192771	Calculated as mean population freshwater age + mean population saltwater age + 1
Fish	Oncorhynchus keta	Oncorhynchus keta	3.946153846	Calculated as mean population freshwater age + mean population saltwater age + 1
Fish	Oncorhynchus keta	Oncorhynchus keta	4.709090909	Calculated as mean population freshwater age + mean population saltwater age + 1
Fish	Oncorhynchus keta	Oncorhynchus keta	3.953507341	Calculated as mean population freshwater age + mean population saltwater age + 1
Fish	Oncorhynchus keta	Oncorhynchus keta	3.937037037	Calculated as mean population freshwater age + mean population saltwater age + 1
Fish	Oncorhynchus keta	Oncorhynchus keta	3.977891156	Calculated as mean population freshwater age + mean population saltwater age + 1
Fish	Oncorhynchus keta	Oncorhynchus keta	4.052434457	Calculated as mean population freshwater age + mean population saltwater age + 1
Fish	Oncorhynchus keta	Oncorhynchus keta	3.955854127	Calculated as mean population freshwater age + mean population saltwater age + 1
Fish	Oncorhynchus keta	Oncorhynchus keta	4.022796353	Calculated as mean population freshwater age + mean population saltwater age + 1
Fish	Oncorhynchus keta	Oncorhynchus keta	3.784722222	Calculated as mean population freshwater age + mean population saltwater age + 1
Fish	Oncorhynchus keta	Oncorhynchus keta	4.15200563	Calculated as mean population freshwater age + mean population saltwater age + 1
Fish	Oncorhynchus keta	Oncorhynchus keta	3.976635514	Calculated as mean population freshwater age + mean population saltwater age + 1
Fish	Oncorhynchus keta	Oncorhynchus keta	4.1875	Calculated as mean population freshwater age + mean population saltwater age + 1
Fish	Oncorhynchus keta	Oncorhynchus keta	4.144784173	Calculated as mean population freshwater age + mean population saltwater age + 1
Fish	Oncorhynchus keta	Oncorhynchus keta	3.982954545	Calculated as mean population freshwater age + mean population saltwater age + 1
Fish	Oncorhynchus keta	Oncorhynchus keta	4.314545455	Calculated as mean population freshwater age + mean population saltwater age + 1
Fish	Oncorhynchus keta	Oncorhynchus keta	4.159140728	Calculated as mean population freshwater age + mean population saltwater age + 1
Fish	Oncorhynchus keta	Oncorhynchus keta	4.006042296	Calculated as mean population freshwater age + mean population saltwater age + 1
Fish	Oncorhynchus keta	Oncorhynchus keta	4.434210526	Calculated as mean population freshwater age + mean population saltwater age + 1
Fish	Oncorhynchus keta	Oncorhynchus keta	4.148126801	Calculated as mean population freshwater age + mean population saltwater age + 1
Fish	Oncorhynchus keta	Oncorhynchus keta	4.033898305	Calculated as mean population freshwater age + mean population saltwater age + 1
Fish	Oncorhynchus keta	Oncorhynchus keta	4.06505295	Calculated as mean population freshwater age + mean population saltwater age + 1
Fish	Oncorhynchus keta	Oncorhynchus keta	4.09375	Calculated as mean population freshwater age + mean population saltwater age + 1
Fish	Oncorhynchus keta	Oncorhynchus keta	4.038461538	Calculated as mean population freshwater age + mean population saltwater age + 1
Fish	Oncorhynchus keta	Oncorhynchus keta	4.084337349	Calculated as mean population freshwater age + mean population saltwater age + 1
Fish	Oncorhynchus keta	Oncorhynchus keta	3.973856209	Calculated as mean population freshwater age + mean population saltwater age + 1
Fish	Oncorhynchus keta	Oncorhynchus keta	3.966942149	Calculated as mean population freshwater age + mean population saltwater age + 1
Fish	Oncorhynchus keta	Oncorhynchus keta	4.076923077	Calculated as mean population freshwater age + mean population saltwater age + 1
Fish	Oncorhynchus keta	Oncorhynchus keta	4.536231884	Calculated as mean population freshwater age + mean population saltwater age + 1
Fish	Oncorhynchus keta	Oncorhynchus keta	4.055555556	Calculated as mean population freshwater age + mean population saltwater age + 1
Fish	Oncorhynchus keta	Oncorhynchus keta	3.863013699	Calculated as mean population freshwater age + mean population saltwater age + 1
Fish	Oncorhynchus keta	Oncorhynchus keta	4.045454545	Calculated as mean population freshwater age + mean population saltwater age + 1
Fish	Oncorhynchus keta	Oncorhynchus keta	3.993839836	Calculated as mean population freshwater age + mean population saltwater age + 1
Fish	Oncorhynchus keta	Oncorhynchus keta	4.329787234	Calculated as mean population freshwater age + mean population saltwater age + 1
Fish	Oncorhynchus keta	Oncorhynchus keta	4.107899807	Calculated as mean population freshwater age + mean population saltwater age + 1
Fish	Oncorhynchus keta	Oncorhynchus keta	4.170940171	Calculated as mean population freshwater age + mean population saltwater age + 1
Fish	Oncorhynchus keta	Oncorhynchus keta	4.741935484	Calculated as mean population freshwater age + mean population saltwater age + 1
Fish	Oncorhynchus keta	Oncorhynchus keta	4.212121212	Calculated as mean population freshwater age + mean population saltwater age + 1
Fish	Oncorhynchus keta	Oncorhynchus keta	4.88	Calculated as mean population freshwater age + mean population saltwater age + 1
Fish	Oncorhynchus keta	Oncorhynchus keta	4.010526316	Calculated as mean population freshwater age + mean population saltwater age + 1
Fish	Oncorhynchus keta	Oncorhynchus keta	3.928571429	Calculated as mean population freshwater age + mean population saltwater age + 1
Fish	Oncorhynchus keta	Oncorhynchus keta	4.102189781	Calculated as mean population freshwater age + mean population saltwater age + 1
Fish	Oncorhynchus keta	Oncorhynchus keta	4.33719487	Calculated as mean population freshwater age + mean population saltwater age + 1
Fish	Oncorhynchus keta	Oncorhynchus keta	4.149758454	Calculated as mean population freshwater age + mean population saltwater age + 1
Fish	Oncorhynchus keta	Oncorhynchus keta	4.677966102	Calculated as mean population freshwater age + mean population saltwater age + 1
Fish	Oncorhynchus keta	Oncorhynchus keta	4.317919075	Calculated as mean population freshwater age + mean population saltwater age + 1
Fish	Oncorhynchus keta	Oncorhynchus keta	4.795774648	Calculated as mean population freshwater age + mean population saltwater age + 1
Fish	Oncorhynchus keta	Oncorhynchus keta	4.504504505	Calculated as mean population freshwater age + mean population saltwater age + 1
Fish	Oncorhynchus keta	Oncorhynchus keta	4.502463054	Calculated as mean population freshwater age + mean population saltwater age + 1
Fish	Oncorhynchus keta	Oncorhynchus keta	4.222222222	Calculated as mean population freshwater age + mean population saltwater age + 1
Fish	Oncorhynchus keta	Oncorhynchus keta	3.831746032	Calculated as mean population freshwater age + mean population saltwater age + 1
Fish	Oncorhynchus keta	Oncorhynchus keta	4.223404255	Calculated as mean population freshwater age + mean population saltwater age + 1
Fish	Oncorhynchus keta	Oncorhynchus keta	4.111413043	Calculated as mean population freshwater age + mean population saltwater age + 1
Fish	Oncorhynchus keta	Oncorhynchus keta	4.038251366	Calculated as mean population freshwater age + mean population saltwater age + 1
Fish	Oncorhynchus keta	Oncorhynchus keta	4.052863436	Calculated as mean population freshwater age + mean population saltwater age + 1
Fish	Oncorhynchus keta	Oncorhynchus keta	4.0625	Calculated as mean population freshwater age + mean population saltwater age + 1
Fish	Oncorhynchus keta	Oncorhynchus keta	4.044871795	Calculated as mean population freshwater age + mean population saltwater age + 1
Fish	Oncorhynchus keta	Oncorhynchus keta	4.004854369	Calculated as mean population freshwater age + mean population saltwater age + 1
Fish	Oncorhynchus keta	Oncorhynchus keta	4.216138329	Calculated as mean population freshwater age + mean population saltwater age + 1
Fish	Oncorhynchus keta	Oncorhynchus keta	4.434782609	Calculated as mean population freshwater age + mean population saltwater age + 1
Fish	Oncorhynchus keta	Oncorhynchus keta	4.203342618	Calculated as mean population freshwater age + mean population saltwater age + 1
Fish	Oncorhynchus keta	Oncorhynchus keta	3.805194805	Calculated as mean population freshwater age + mean population saltwater age + 1
Fish	Oncorhynchus keta	Oncorhynchus keta	5.359116022	Calculated as mean population freshwater age + mean population saltwater age + 1
Fish	Oncorhynchus keta	Oncorhynchus keta	4.75	Calculated as mean population freshwater age + mean population saltwater age + 1
Fish	Oncorhynchus keta	Oncorhynchus keta	3.813559322	Calculated as mean population freshwater age + mean population saltwater age + 1
Fish	Oncorhynchus keta	Oncorhynchus keta	4.07504363	Calculated as mean population freshwater age + mean population saltwater age + 1
Fish	Oncorhynchus keta	Oncorhynchus keta	4.4453125	Calculated as mean population freshwater age + mean population saltwater age + 1
Fish	Oncorhynchus keta	Oncorhynchus keta	4.503267974	Calculated as mean population freshwater age + mean population saltwater age + 1
Fish	Oncorhynchus keta	Oncorhynchus keta	4.058139535	Calculated as mean population freshwater age + mean population saltwater age + 1
Fish	Oncorhynchus keta	Oncorhynchus keta	4.165333333	Calculated as mean population freshwater age + mean population saltwater age + 1
Fish	Oncorhynchus keta	Oncorhynchus keta	4.009708738	Calculated as mean population freshwater age + mean population saltwater age + 1
Fish	Oncorhynchus keta	Oncorhynchus keta	4.095238095	Calculated as mean population freshwater age + mean population saltwater age + 1
Fish	Oncorhynchus keta	Oncorhynchus keta	4.591489362	Calculated as mean population freshwater age + mean population saltwater age + 1
Fish	Oncorhynchus keta	Oncorhynchus keta	3.676923077	Calculated as mean population freshwater age + mean population saltwater age + 1
Fish	Oncorhynchus keta	Oncorhynchus keta	4.197530864	Calculated as mean population freshwater age + mean population saltwater age + 1
Fish	Oncorhynchus keta	Oncorhynchus keta	3.971631206	Calculated as mean population freshwater age + mean population saltwater age + 1
Fish	Oncorhynchus keta	Oncorhynchus keta	4.108108108	Calculated as mean population freshwater age + mean population saltwater age + 1
Fish	Oncorhynchus keta	Oncorhynchus keta	4.086486486	Calculated as mean population freshwater age + mean population saltwater age + 1
Fish	Oncorhynchus keta	Oncorhynchus keta	4.545454545	Calculated as mean population freshwater age + mean population saltwater age + 1
Fish	Oncorhynchus keta	Oncorhynchus keta	4.612716763	Calculated as mean population freshwater age + mean population saltwater age + 1
Fish	Oncorhynchus keta	Oncorhynchus keta	3.777777778	Calculated as mean population freshwater age + mean population saltwater age + 1
Fish	Oncorhynchus keta	Oncorhynchus keta	4.031168831	Calculated as mean population freshwater age + mean population saltwater age + 1
Fish	Oncorhynchus keta	Oncorhynchus keta	4.074074074	Calculated as mean population freshwater age + mean population saltwater age + 1
Fish	Oncorhynchus keta	Oncorhynchus keta	3.79953271	Calculated as mean population freshwater age + mean population saltwater age + 1
Fish	Oncorhynchus keta	Oncorhynchus keta	4.024528302	Calculated as mean population freshwater age + mean population saltwater age + 1
Fish	Oncorhynchus keta	Oncorhynchus keta	5.052631579	Calculated as mean population freshwater age + mean population saltwater age + 1
Fish	Oncorhynchus keta	Oncorhynchus keta	3.984042553	Calculated as mean population freshwater age + mean population saltwater age + 1
Fish	Oncorhynchus keta	Oncorhynchus keta	4.20661157	Calculated as mean population freshwater age + mean population saltwater age + 1
Fish	Oncorhynchus keta	Oncorhynchus keta	3.75	Calculated as mean population freshwater age + mean population saltwater age + 1
Fish	Oncorhynchus keta	Oncorhynchus keta	4.372340426	Calculated as mean population freshwater age + mean population saltwater age + 1
Fish	Oncorhynchus keta	Oncorhynchus keta	3.980295567	Calculated as mean population freshwater age + mean population saltwater age + 1
Fish	Oncorhynchus keta	Oncorhynchus keta	3.901554404	Calculated as mean population freshwater age + mean population saltwater age + 1
Fish	Oncorhynchus keta	Oncorhynchus keta	3.967741935	Calculated as mean population freshwater age + mean population saltwater age + 1
Fish	Oncorhynchus keta	Oncorhynchus keta	3.923954373	Calculated as mean population freshwater age + mean population saltwater age + 1
Fish	Oncorhynchus keta	Oncorhynchus keta	4.065789474	Calculated as mean population freshwater age + mean population saltwater age + 1
Fish	Oncorhynchus keta	Oncorhynchus keta	4.092783505	Calculated as mean population freshwater age + mean population saltwater age + 1
Fish	Oncorhynchus keta	Oncorhynchus keta	4.152542373	Calculated as mean population freshwater age + mean population saltwater age + 1
Fish	Oncorhynchus keta	Oncorhynchus keta	4.335135135	Calculated as mean population freshwater age + mean population saltwater age + 1
Fish	Oncorhynchus keta	Oncorhynchus keta	4.474553421	Calculated as mean population freshwater age + mean population saltwater age + 1
Fish	Oncorhynchus keta	Oncorhynchus keta	4.541666667	Calculated as mean population freshwater age + mean population saltwater age + 1
Fish	Oncorhynchus keta	Oncorhynchus keta	4.705882353	Calculated as mean population freshwater age + mean population saltwater age + 1
Fish	Oncorhynchus keta	Oncorhynchus keta	4.205882353	Calculated as mean population freshwater age + mean population saltwater age + 1
Fish	Oncorhynchus keta	Oncorhynchus keta	3.985099338	Calculated as mean population freshwater age + mean population saltwater age + 1
Fish	Oncorhynchus keta	Oncorhynchus keta	3.958333333	Calculated as mean population freshwater age + mean population saltwater age + 1
Fish	Oncorhynchus keta	Oncorhynchus keta	4.20610687	Calculated as mean population freshwater age + mean population saltwater age + 1
Fish	Oncorhynchus keta	Oncorhynchus keta	4.06263048	Calculated as mean population freshwater age + mean population saltwater age + 1
Fish	Oncorhynchus keta	Oncorhynchus keta	4.074844075	Calculated as mean population freshwater age + mean population saltwater age + 1
Fish	Oncorhynchus keta	Oncorhynchus keta	4.083333333	Calculated as mean population freshwater age + mean population saltwater age + 1
Fish	Oncorhynchus keta	Oncorhynchus keta	4.472972973	Calculated as mean population freshwater age + mean population saltwater age + 1
Fish	Oncorhynchus keta	Oncorhynchus keta	3.843326886	Calculated as mean population freshwater age + mean population saltwater age + 1
Fish	Oncorhynchus keta	Oncorhynchus keta	3.974477958	Calculated as mean population freshwater age + mean population saltwater age + 1
Fish	Oncorhynchus keta	Oncorhynchus keta	4.064814815	Calculated as mean population freshwater age + mean population saltwater age + 1
Fish	Oncorhynchus keta	Oncorhynchus keta	4.032537961	Calculated as mean population freshwater age + mean population saltwater age + 1
Fish	Oncorhynchus keta	Oncorhynchus keta	4.148148148	Calculated as mean population freshwater age + mean population saltwater age + 1
Fish	Oncorhynchus keta	Oncorhynchus keta	4.821875	Calculated as mean population freshwater age + mean population saltwater age + 1
Fish	Oncorhynchus keta	Oncorhynchus keta	3.4	Calculated as mean population freshwater age + mean population saltwater age + 1
Fish	Oncorhynchus keta	Oncorhynchus keta	4.226804124	Calculated as mean population freshwater age + mean population saltwater age + 1
Fish	Oncorhynchus keta	Oncorhynchus keta	3.503496503	Calculated as mean population freshwater age + mean population saltwater age + 1
Fish	Oncorhynchus keta	Oncorhynchus keta	3.939393939	Calculated as mean population freshwater age + mean population saltwater age + 1
Fish	Oncorhynchus keta	Oncorhynchus keta	4.327345309	Calculated as mean population freshwater age + mean population saltwater age + 1
Fish	Oncorhynchus keta	Oncorhynchus keta	4.30720339	Calculated as mean population freshwater age + mean population saltwater age + 1
Fish	Oncorhynchus keta	Oncorhynchus keta	4.472	Calculated as mean population freshwater age + mean population saltwater age + 1
Fish	Oncorhynchus keta	Oncorhynchus keta	4.007326007	Calculated as mean population freshwater age + mean population saltwater age + 1
Fish	Oncorhynchus keta	Oncorhynchus keta	4.661616162	Calculated as mean population freshwater age + mean population saltwater age + 1
Fish	Oncorhynchus keta	Oncorhynchus keta	4.137931034	Calculated as mean population freshwater age + mean population saltwater age + 1
Fish	Oncorhynchus keta	Oncorhynchus keta	4.018181818	Calculated as mean population freshwater age + mean population saltwater age + 1
Fish	Oncorhynchus keta	Oncorhynchus keta	3.84	Calculated as mean population freshwater age + mean population saltwater age + 1
Fish	Oncorhynchus keta	Oncorhynchus keta	4.176646707	Calculated as mean population freshwater age + mean population saltwater age + 1
Fish	Oncorhynchus keta	Oncorhynchus keta	3.755813953	Calculated as mean population freshwater age + mean population saltwater age + 1
Fish	Oncorhynchus keta	Oncorhynchus keta	4.4	Calculated as mean population freshwater age + mean population saltwater age + 1
Fish	Oncorhynchus keta	Oncorhynchus keta	3.732758621	Calculated as mean population freshwater age + mean population saltwater age + 1
Fish	Oncorhynchus keta	Oncorhynchus keta	4.064516129	Calculated as mean population freshwater age + mean population saltwater age + 1
Fish	Oncorhynchus keta	Oncorhynchus keta	4.663082437	Calculated as mean population freshwater age + mean population saltwater age + 1
Fish	Oncorhynchus keta	Oncorhynchus keta	4.27027027	Calculated as mean population freshwater age + mean population saltwater age + 1
Fish	Oncorhynchus keta	Oncorhynchus keta	4.406189555	Calculated as mean population freshwater age + mean population saltwater age + 1
Fish	Oncorhynchus keta	Oncorhynchus keta	4.177290837	Calculated as mean population freshwater age + mean population saltwater age + 1
Fish	Oncorhynchus keta	Oncorhynchus keta	4.130434783	Calculated as mean population freshwater age + mean population saltwater age + 1
Fish	Oncorhynchus keta	Oncorhynchus keta	4.505759162	Calculated as mean population freshwater age + mean population saltwater age + 1
Fish	Oncorhynchus keta	Oncorhynchus keta	4.147727273	Calculated as mean population freshwater age + mean population saltwater age + 1
Fish	Oncorhynchus keta	Oncorhynchus keta	3.471910112	Calculated as mean population freshwater age + mean population saltwater age + 1
Fish	Oncorhynchus keta	Oncorhynchus keta	3.808	Calculated as mean population freshwater age + mean population saltwater age + 1
Fish	Oncorhynchus keta	Oncorhynchus keta	4.124645892	Calculated as mean population freshwater age + mean population saltwater age + 1
Fish	Oncorhynchus keta	Oncorhynchus keta	4.292582418	Calculated as mean population freshwater age + mean population saltwater age + 1
Fish	Oncorhynchus keta	Oncorhynchus keta	4.67218543	Calculated as mean population freshwater age + mean population saltwater age + 1
Fish	Oncorhynchus keta	Oncorhynchus keta	4.232044199	Calculated as mean population freshwater age + mean population saltwater age + 1
Fish	Oncorhynchus keta	Oncorhynchus keta	4.342342342	Calculated as mean population freshwater age + mean population saltwater age + 1
Fish	Oncorhynchus keta	Oncorhynchus keta	4.360655738	Calculated as mean population freshwater age + mean population saltwater age + 1
Fish	Oncorhynchus keta	Oncorhynchus keta	4.008888889	Calculated as mean population freshwater age + mean population saltwater age + 1
Fish	Oncorhynchus keta	Oncorhynchus keta	4.022556391	Calculated as mean population freshwater age + mean population saltwater age + 1
Fish	Oncorhynchus keta	Oncorhynchus keta	4.71780303	Calculated as mean population freshwater age + mean population saltwater age + 1
Fish	Oncorhynchus keta	Oncorhynchus keta	4.333333333	Calculated as mean population freshwater age + mean population saltwater age + 1
Fish	Oncorhynchus keta	Oncorhynchus keta	4.395454545	Calculated as mean population freshwater age + mean population saltwater age + 1
Fish	Oncorhynchus keta	Oncorhynchus keta	4.447761194	Calculated as mean population freshwater age + mean population saltwater age + 1
Fish	Oncorhynchus keta	Oncorhynchus keta	4.407821229	Calculated as mean population freshwater age + mean population saltwater age + 1
Fish	Oncorhynchus keta	Oncorhynchus keta	4.258278146	Calculated as mean population freshwater age + mean population saltwater age + 1
Fish	Oncorhynchus keta	Oncorhynchus keta	3.6	Calculated as mean population freshwater age + mean population saltwater age + 1
Fish	Oncorhynchus keta	Oncorhynchus keta	3.406976744	Calculated as mean population freshwater age + mean population saltwater age + 1
Fish	Oncorhynchus keta	Oncorhynchus keta	4.438596491	Calculated as mean population freshwater age + mean population saltwater age + 1
Fish	Oncorhynchus keta	Oncorhynchus keta	5	Calculated as mean population freshwater age + mean population saltwater age + 1
Fish	Oncorhynchus keta	Oncorhynchus keta	4.018518519	Calculated as mean population freshwater age + mean population saltwater age + 1
Fish	Oncorhynchus keta	Oncorhynchus keta	3.94980695	Calculated as mean population freshwater age + mean population saltwater age + 1
Fish	Oncorhynchus keta	Oncorhynchus keta	3.85492228	Calculated as mean population freshwater age + mean population saltwater age + 1
Fish	Oncorhynchus keta	Oncorhynchus keta	3.979899497	Calculated as mean population freshwater age + mean population saltwater age + 1
Fish	Oncorhynchus keta	Oncorhynchus keta	4.4375	Calculated as mean population freshwater age + mean population saltwater age + 1
Fish	Oncorhynchus keta	Oncorhynchus keta	4.226415094	Calculated as mean population freshwater age + mean population saltwater age + 1
Fish	Oncorhynchus keta	Oncorhynchus keta	3.973509934	Calculated as mean population freshwater age + mean population saltwater age + 1
Fish	Oncorhynchus keta	Oncorhynchus keta	4.421052632	Calculated as mean population freshwater age + mean population saltwater age + 1
Fish	Oncorhynchus keta	Oncorhynchus keta	4.103092784	Calculated as mean population freshwater age + mean population saltwater age + 1
Fish	Oncorhynchus keta	Oncorhynchus keta	4.789473684	Calculated as mean population freshwater age + mean population saltwater age + 1
Fish	Oncorhynchus keta	Oncorhynchus keta	3.373684211	Calculated as mean population freshwater age + mean population saltwater age + 1
Fish	Oncorhynchus keta	Oncorhynchus keta	4.329268293	Calculated as mean population freshwater age + mean population saltwater age + 1
Fish	Oncorhynchus keta	Oncorhynchus keta	4.202410299	Calculated as mean population freshwater age + mean population saltwater age + 1
Fish	Oncorhynchus keta	Oncorhynchus keta	4.028735632	Calculated as mean population freshwater age + mean population saltwater age + 1
Fish	Oncorhynchus keta	Oncorhynchus keta	4.331742243	Calculated as mean population freshwater age + mean population saltwater age + 1
Fish	Oncorhynchus keta	Oncorhynchus keta	4.871232877	Calculated as mean population freshwater age + mean population saltwater age + 1
Fish	Oncorhynchus keta	Oncorhynchus keta	4.658456486	Calculated as mean population freshwater age + mean population saltwater age + 1
Fish	Oncorhynchus keta	Oncorhynchus keta	4.561889251	Calculated as mean population freshwater age + mean population saltwater age + 1
Fish	Oncorhynchus kisutch	Oncorhynchus kisutch	4	NA
Fish	Oncorhynchus kisutch	Oncorhynchus kisutch	3.901785714	Calculated as mean population freshwater age + mean population saltwater age + 1
Fish	Oncorhynchus kisutch	Oncorhynchus kisutch	3.842490842	Calculated as mean population freshwater age + mean population saltwater age + 1
Fish	Oncorhynchus kisutch	Oncorhynchus kisutch	4.24137931	Calculated as mean population freshwater age + mean population saltwater age + 1
Fish	Oncorhynchus kisutch	Oncorhynchus kisutch	3.892405063	Calculated as mean population freshwater age + mean population saltwater age + 1
Fish	Oncorhynchus kisutch	Oncorhynchus kisutch	4.023228804	Calculated as mean population freshwater age + mean population saltwater age + 1
Fish	Oncorhynchus kisutch	Oncorhynchus kisutch	3.778378378	Calculated as mean population freshwater age + mean population saltwater age + 1
Fish	Oncorhynchus kisutch	Oncorhynchus kisutch	3.611111111	Calculated as mean population freshwater age + mean population saltwater age + 1
Fish	Oncorhynchus kisutch	Oncorhynchus kisutch	4.453416149	Calculated as mean population freshwater age + mean population saltwater age + 1
Fish	Oncorhynchus kisutch	Oncorhynchus kisutch	3.964285714	Calculated as mean population freshwater age + mean population saltwater age + 1
Fish	Oncorhynchus kisutch	Oncorhynchus kisutch	4.024911032	Calculated as mean population freshwater age + mean population saltwater age + 1
Fish	Oncorhynchus kisutch	Oncorhynchus kisutch	4.086805556	Calculated as mean population freshwater age + mean population saltwater age + 1
Fish	Oncorhynchus kisutch	Oncorhynchus kisutch	3.994152047	Calculated as mean population freshwater age + mean population saltwater age + 1
Fish	Oncorhynchus kisutch	Oncorhynchus kisutch	3.948453608	Calculated as mean population freshwater age + mean population saltwater age + 1
Fish	Oncorhynchus kisutch	Oncorhynchus kisutch	3.717741935	Calculated as mean population freshwater age + mean population saltwater age + 1
Fish	Oncorhynchus kisutch	Oncorhynchus kisutch	4.051282051	Calculated as mean population freshwater age + mean population saltwater age + 1
Fish	Oncorhynchus kisutch	Oncorhynchus kisutch	3.952380952	Calculated as mean population freshwater age + mean population saltwater age + 1
Fish	Oncorhynchus kisutch	Oncorhynchus kisutch	3.890243902	Calculated as mean population freshwater age + mean population saltwater age + 1
Fish	Oncorhynchus kisutch	Oncorhynchus kisutch	3.785714286	Calculated as mean population freshwater age + mean population saltwater age + 1
Fish	Oncorhynchus kisutch	Oncorhynchus kisutch	3.927083333	Calculated as mean population freshwater age + mean population saltwater age + 1
Fish	Oncorhynchus kisutch	Oncorhynchus kisutch	3.811111111	Calculated as mean population freshwater age + mean population saltwater age + 1
Fish	Oncorhynchus kisutch	Oncorhynchus kisutch	3.616438356	Calculated as mean population freshwater age + mean population saltwater age + 1
Fish	Oncorhynchus kisutch	Oncorhynchus kisutch	3.952586207	Calculated as mean population freshwater age + mean population saltwater age + 1
Fish	Oncorhynchus kisutch	Oncorhynchus kisutch	NA	NA
Fish	Oncorhynchus kisutch	Oncorhynchus kisutch	3.956521739	Calculated as mean population freshwater age + mean population saltwater age + 1
Fish	Oncorhynchus kisutch	Oncorhynchus kisutch	3.967032967	Calculated as mean population freshwater age + mean population saltwater age + 1
Fish	Oncorhynchus kisutch	Oncorhynchus kisutch	3.835897436	Calculated as mean population freshwater age + mean population saltwater age + 1
Fish	Oncorhynchus kisutch	Oncorhynchus kisutch	4.048387097	Calculated as mean population freshwater age + mean population saltwater age + 1
Fish	Oncorhynchus kisutch	Oncorhynchus kisutch	3.674418605	Calculated as mean population freshwater age + mean population saltwater age + 1
Fish	Oncorhynchus kisutch	Oncorhynchus kisutch	3.496969697	Calculated as mean population freshwater age + mean population saltwater age + 1
Fish	Oncorhynchus kisutch	Oncorhynchus kisutch	4.214285714	Calculated as mean population freshwater age + mean population saltwater age + 1
Fish	Oncorhynchus kisutch	Oncorhynchus kisutch	3.660493827	Calculated as mean population freshwater age + mean population saltwater age + 1
Fish	Oncorhynchus kisutch	Oncorhynchus kisutch	3.751677852	Calculated as mean population freshwater age + mean population saltwater age + 1
Fish	Oncorhynchus kisutch	Oncorhynchus kisutch	3.517241379	Calculated as mean population freshwater age + mean population saltwater age + 1
Fish	Oncorhynchus kisutch	Oncorhynchus kisutch	3.674796748	Calculated as mean population freshwater age + mean population saltwater age + 1
Fish	Oncorhynchus kisutch	Oncorhynchus kisutch	3.833333333	Calculated as mean population freshwater age + mean population saltwater age + 1
Fish	Oncorhynchus kisutch	Oncorhynchus kisutch	3.96	Calculated as mean population freshwater age + mean population saltwater age + 1
Fish	Oncorhynchus kisutch	Oncorhynchus kisutch	3.983333333	Calculated as mean population freshwater age + mean population saltwater age + 1
Fish	Oncorhynchus kisutch	Oncorhynchus kisutch	3.911764706	Calculated as mean population freshwater age + mean population saltwater age + 1
Fish	Oncorhynchus kisutch	Oncorhynchus kisutch	4.009708738	Calculated as mean population freshwater age + mean population saltwater age + 1
Fish	Oncorhynchus kisutch	Oncorhynchus kisutch	4.041474654	Calculated as mean population freshwater age + mean population saltwater age + 1
Fish	Oncorhynchus kisutch	Oncorhynchus kisutch	3.872727273	Calculated as mean population freshwater age + mean population saltwater age + 1
Fish	Oncorhynchus kisutch	Oncorhynchus kisutch	3.944444444	Calculated as mean population freshwater age + mean population saltwater age + 1
Fish	Oncorhynchus kisutch	Oncorhynchus kisutch	4.068522484	Calculated as mean population freshwater age + mean population saltwater age + 1
Fish	Oncorhynchus kisutch	Oncorhynchus kisutch	4.015189873	Calculated as mean population freshwater age + mean population saltwater age + 1
Fish	Oncorhynchus kisutch	Oncorhynchus kisutch	4.059233449	Calculated as mean population freshwater age + mean population saltwater age + 1
Fish	Oncorhynchus kisutch	Oncorhynchus kisutch	4.14064915	Calculated as mean population freshwater age + mean population saltwater age + 1
Fish	Oncorhynchus kisutch	Oncorhynchus kisutch	3.905109489	Calculated as mean population freshwater age + mean population saltwater age + 1
Fish	Oncorhynchus kisutch	Oncorhynchus kisutch	3.888594164	Calculated as mean population freshwater age + mean population saltwater age + 1
Fish	Oncorhynchus kisutch	Oncorhynchus kisutch	4.058139535	Calculated as mean population freshwater age + mean population saltwater age + 1
Fish	Oncorhynchus kisutch	Oncorhynchus kisutch	4.114754098	Calculated as mean population freshwater age + mean population saltwater age + 1
Fish	Oncorhynchus kisutch	Oncorhynchus kisutch	3.797979798	Calculated as mean population freshwater age + mean population saltwater age + 1
Fish	Oncorhynchus kisutch	Oncorhynchus kisutch	3.808126411	Calculated as mean population freshwater age + mean population saltwater age + 1
Fish	Oncorhynchus kisutch	Oncorhynchus kisutch	3.90952381	Calculated as mean population freshwater age + mean population saltwater age + 1
Fish	Oncorhynchus kisutch	Oncorhynchus kisutch	3.8875	Calculated as mean population freshwater age + mean population saltwater age + 1
Fish	Oncorhynchus kisutch	Oncorhynchus kisutch	3.905617978	Calculated as mean population freshwater age + mean population saltwater age + 1
Fish	Oncorhynchus kisutch	Oncorhynchus kisutch	3.486111111	Calculated as mean population freshwater age + mean population saltwater age + 1
Fish	Oncorhynchus kisutch	Oncorhynchus kisutch	3.878306878	Calculated as mean population freshwater age + mean population saltwater age + 1
Fish	Oncorhynchus kisutch	Oncorhynchus kisutch	3.913043478	Calculated as mean population freshwater age + mean population saltwater age + 1
Fish	Oncorhynchus kisutch	Oncorhynchus kisutch	4.066666667	Calculated as mean population freshwater age + mean population saltwater age + 1
Fish	Oncorhynchus kisutch	Oncorhynchus kisutch	4.185185185	Calculated as mean population freshwater age + mean population saltwater age + 1
Fish	Oncorhynchus kisutch	Oncorhynchus kisutch	4.145454545	Calculated as mean population freshwater age + mean population saltwater age + 1
Fish	Oncorhynchus kisutch	Oncorhynchus kisutch	3.950617284	Calculated as mean population freshwater age + mean population saltwater age + 1
Fish	Oncorhynchus kisutch	Oncorhynchus kisutch	3.442622951	Calculated as mean population freshwater age + mean population saltwater age + 1
Fish	Oncorhynchus kisutch	Oncorhynchus kisutch	3.222570533	Calculated as mean population freshwater age + mean population saltwater age + 1
Fish	Oncorhynchus kisutch	Oncorhynchus kisutch	3.483870968	Calculated as mean population freshwater age + mean population saltwater age + 1
Fish	Oncorhynchus kisutch	Oncorhynchus kisutch	3.62745098	Calculated as mean population freshwater age + mean population saltwater age + 1
Fish	Oncorhynchus kisutch	Oncorhynchus kisutch	3.123076923	Calculated as mean population freshwater age + mean population saltwater age + 1
Fish	Oncorhynchus kisutch	Oncorhynchus kisutch	3.5	Calculated as mean population freshwater age + mean population saltwater age + 1
Fish	Oncorhynchus kisutch	Oncorhynchus kisutch	3.350574713	Calculated as mean population freshwater age + mean population saltwater age + 1
Fish	Oncorhynchus kisutch	Oncorhynchus kisutch	3.357142857	Calculated as mean population freshwater age + mean population saltwater age + 1
Fish	Oncorhynchus kisutch	Oncorhynchus kisutch	3.62987013	Calculated as mean population freshwater age + mean population saltwater age + 1
Fish	Oncorhynchus kisutch	Oncorhynchus kisutch	4.217391304	Calculated as mean population freshwater age + mean population saltwater age + 1
Fish	Oncorhynchus kisutch	Oncorhynchus kisutch	3.297297297	Calculated as mean population freshwater age + mean population saltwater age + 1
Fish	Oncorhynchus kisutch	Oncorhynchus kisutch	3.398809524	Calculated as mean population freshwater age + mean population saltwater age + 1
Fish	Oncorhynchus kisutch	Oncorhynchus kisutch	3.68	Calculated as mean population freshwater age + mean population saltwater age + 1
Fish	Oncorhynchus kisutch	Oncorhynchus kisutch	3.304347826	Calculated as mean population freshwater age + mean population saltwater age + 1
Fish	Oncorhynchus kisutch	Oncorhynchus kisutch	3.421875	Calculated as mean population freshwater age + mean population saltwater age + 1
Fish	Oncorhynchus kisutch	Oncorhynchus kisutch	3.55625	Calculated as mean population freshwater age + mean population saltwater age + 1
Fish	Oncorhynchus kisutch	Oncorhynchus kisutch	3.545454545	Calculated as mean population freshwater age + mean population saltwater age + 1
Fish	Oncorhynchus kisutch	Oncorhynchus kisutch	3.642857143	Calculated as mean population freshwater age + mean population saltwater age + 1
Fish	Oncorhynchus kisutch	Oncorhynchus kisutch	3.196808511	Calculated as mean population freshwater age + mean population saltwater age + 1
Fish	Oncorhynchus kisutch	Oncorhynchus kisutch	3.002421308	Calculated as mean population freshwater age + mean population saltwater age + 1
Fish	Oncorhynchus kisutch	Oncorhynchus kisutch	3.337944664	Calculated as mean population freshwater age + mean population saltwater age + 1
Fish	Oncorhynchus kisutch	Oncorhynchus kisutch	3.279069767	Calculated as mean population freshwater age + mean population saltwater age + 1
Fish	Oncorhynchus kisutch	Oncorhynchus kisutch	3.117647059	Calculated as mean population freshwater age + mean population saltwater age + 1
Fish	Oncorhynchus kisutch	Oncorhynchus kisutch	3.392026578	Calculated as mean population freshwater age + mean population saltwater age + 1
Fish	Oncorhynchus kisutch	Oncorhynchus kisutch	3.423076923	Calculated as mean population freshwater age + mean population saltwater age + 1
Fish	Oncorhynchus kisutch	Oncorhynchus kisutch	3.675471698	Calculated as mean population freshwater age + mean population saltwater age + 1
Fish	Oncorhynchus kisutch	Oncorhynchus kisutch	3.72815534	Calculated as mean population freshwater age + mean population saltwater age + 1
Fish	Oncorhynchus kisutch	Oncorhynchus kisutch	3.543942993	Calculated as mean population freshwater age + mean population saltwater age + 1
Fish	Oncorhynchus kisutch	Oncorhynchus kisutch	3.606557377	Calculated as mean population freshwater age + mean population saltwater age + 1
Fish	Oncorhynchus kisutch	Oncorhynchus kisutch	3.602739726	Calculated as mean population freshwater age + mean population saltwater age + 1
Fish	Oncorhynchus kisutch	Oncorhynchus kisutch	3.426229508	Calculated as mean population freshwater age + mean population saltwater age + 1
Fish	Oncorhynchus kisutch	Oncorhynchus kisutch	3.394435352	Calculated as mean population freshwater age + mean population saltwater age + 1
Fish	Oncorhynchus kisutch	Oncorhynchus kisutch	3.510526316	Calculated as mean population freshwater age + mean population saltwater age + 1
Fish	Oncorhynchus kisutch	Oncorhynchus kisutch	3.472154964	Calculated as mean population freshwater age + mean population saltwater age + 1
Fish	Oncorhynchus kisutch	Oncorhynchus kisutch	3.451492537	Calculated as mean population freshwater age + mean population saltwater age + 1
Fish	Oncorhynchus kisutch	Oncorhynchus kisutch	3.884745763	Calculated as mean population freshwater age + mean population saltwater age + 1
Fish	Oncorhynchus kisutch	Oncorhynchus kisutch	3.518867925	Calculated as mean population freshwater age + mean population saltwater age + 1
Fish	Oncorhynchus kisutch	Oncorhynchus kisutch	3.568181818	Calculated as mean population freshwater age + mean population saltwater age + 1
Fish	Oncorhynchus kisutch	Oncorhynchus kisutch	3.575757576	Calculated as mean population freshwater age + mean population saltwater age + 1
Fish	Oncorhynchus kisutch	Oncorhynchus kisutch	3.415625	Calculated as mean population freshwater age + mean population saltwater age + 1
Fish	Oncorhynchus kisutch	Oncorhynchus kisutch	3.607142857	Calculated as mean population freshwater age + mean population saltwater age + 1
Fish	Oncorhynchus kisutch	Oncorhynchus kisutch	3.285714286	Calculated as mean population freshwater age + mean population saltwater age + 1
Fish	Oncorhynchus kisutch	Oncorhynchus kisutch	4.133928571	Calculated as mean population freshwater age + mean population saltwater age + 1
Fish	Oncorhynchus kisutch	Oncorhynchus kisutch	3.453125	Calculated as mean population freshwater age + mean population saltwater age + 1
Fish	Oncorhynchus kisutch	Oncorhynchus kisutch	3.478873239	Calculated as mean population freshwater age + mean population saltwater age + 1
Fish	Oncorhynchus kisutch	Oncorhynchus kisutch	4.090909091	Calculated as mean population freshwater age + mean population saltwater age + 1
Fish	Oncorhynchus kisutch	Oncorhynchus kisutch	3.417910448	Calculated as mean population freshwater age + mean population saltwater age + 1
Fish	Oncorhynchus kisutch	Oncorhynchus kisutch	3.686046512	Calculated as mean population freshwater age + mean population saltwater age + 1
Fish	Oncorhynchus kisutch	Oncorhynchus kisutch	3.673469388	Calculated as mean population freshwater age + mean population saltwater age + 1
Fish	Oncorhynchus kisutch	Oncorhynchus kisutch	3.262295082	Calculated as mean population freshwater age + mean population saltwater age + 1
Fish	Oncorhynchus kisutch	Oncorhynchus kisutch	3.852941176	Calculated as mean population freshwater age + mean population saltwater age + 1
Fish	Oncorhynchus kisutch	Oncorhynchus kisutch	3.84	Calculated as mean population freshwater age + mean population saltwater age + 1
Fish	Oncorhynchus kisutch	Oncorhynchus kisutch	3.620689655	Calculated as mean population freshwater age + mean population saltwater age + 1
Fish	Oncorhynchus kisutch	Oncorhynchus kisutch	3.37037037	Calculated as mean population freshwater age + mean population saltwater age + 1
Fish	Oncorhynchus kisutch	Oncorhynchus kisutch	3.289473684	Calculated as mean population freshwater age + mean population saltwater age + 1
Fish	Oncorhynchus kisutch	Oncorhynchus kisutch	3.740740741	Calculated as mean population freshwater age + mean population saltwater age + 1
Fish	Oncorhynchus kisutch	Oncorhynchus kisutch	3.28125	Calculated as mean population freshwater age + mean population saltwater age + 1
Fish	Oncorhynchus kisutch	Oncorhynchus kisutch	3.561904762	Calculated as mean population freshwater age + mean population saltwater age + 1
Fish	Oncorhynchus kisutch	Oncorhynchus kisutch	3.565217391	Calculated as mean population freshwater age + mean population saltwater age + 1
Fish	Oncorhynchus kisutch	Oncorhynchus kisutch	3.571428571	Calculated as mean population freshwater age + mean population saltwater age + 1
Fish	Oncorhynchus kisutch	Oncorhynchus kisutch	3.65915493	Calculated as mean population freshwater age + mean population saltwater age + 1
Fish	Oncorhynchus kisutch	Oncorhynchus kisutch	3.8	Calculated as mean population freshwater age + mean population saltwater age + 1
Fish	Oncorhynchus kisutch	Oncorhynchus kisutch	3.414285714	Calculated as mean population freshwater age + mean population saltwater age + 1
Fish	Oncorhynchus kisutch	Oncorhynchus kisutch	3.390728477	Calculated as mean population freshwater age + mean population saltwater age + 1
Fish	Oncorhynchus kisutch	Oncorhynchus kisutch	3.021201413	Calculated as mean population freshwater age + mean population saltwater age + 1
Fish	Oncorhynchus kisutch	Oncorhynchus kisutch	3.583333333	Calculated as mean population freshwater age + mean population saltwater age + 1
Fish	Oncorhynchus kisutch	Oncorhynchus kisutch	3.150417827	Calculated as mean population freshwater age + mean population saltwater age + 1
Fish	Oncorhynchus kisutch	Oncorhynchus kisutch	3.351351351	Calculated as mean population freshwater age + mean population saltwater age + 1
Fish	Oncorhynchus kisutch	Oncorhynchus kisutch	3.696236559	Calculated as mean population freshwater age + mean population saltwater age + 1
Fish	Oncorhynchus kisutch	Oncorhynchus kisutch	3.56916996	Calculated as mean population freshwater age + mean population saltwater age + 1
Fish	Oncorhynchus kisutch	Oncorhynchus kisutch	3.572463768	Calculated as mean population freshwater age + mean population saltwater age + 1
Fish	Oncorhynchus kisutch	Oncorhynchus kisutch	3.3	Calculated as mean population freshwater age + mean population saltwater age + 1
Fish	Oncorhynchus kisutch	Oncorhynchus kisutch	3.401162791	Calculated as mean population freshwater age + mean population saltwater age + 1
Fish	Oncorhynchus kisutch	Oncorhynchus kisutch	3.375	Calculated as mean population freshwater age + mean population saltwater age + 1
Fish	Oncorhynchus kisutch	Oncorhynchus kisutch	3.572953737	Calculated as mean population freshwater age + mean population saltwater age + 1
Fish	Oncorhynchus kisutch	Oncorhynchus kisutch	3.657894737	Calculated as mean population freshwater age + mean population saltwater age + 1
Fish	Oncorhynchus kisutch	Oncorhynchus kisutch	3.047619048	Calculated as mean population freshwater age + mean population saltwater age + 1
Fish	Oncorhynchus kisutch	Oncorhynchus kisutch	3.333333333	Calculated as mean population freshwater age + mean population saltwater age + 1
Fish	Oncorhynchus kisutch	Oncorhynchus kisutch	3.390092879	Calculated as mean population freshwater age + mean population saltwater age + 1
Fish	Oncorhynchus kisutch	Oncorhynchus kisutch	3.065637066	Calculated as mean population freshwater age + mean population saltwater age + 1
Fish	Oncorhynchus kisutch	Oncorhynchus kisutch	3.526315789	Calculated as mean population freshwater age + mean population saltwater age + 1
Fish	Oncorhynchus kisutch	Oncorhynchus kisutch	3.511111111	Calculated as mean population freshwater age + mean population saltwater age + 1
Fish	Oncorhynchus kisutch	Oncorhynchus kisutch	3.264705882	Calculated as mean population freshwater age + mean population saltwater age + 1
Fish	Oncorhynchus kisutch	Oncorhynchus kisutch	3.578947368	Calculated as mean population freshwater age + mean population saltwater age + 1
Fish	Oncorhynchus kisutch	Oncorhynchus kisutch	3.576470588	Calculated as mean population freshwater age + mean population saltwater age + 1
Fish	Oncorhynchus kisutch	Oncorhynchus kisutch	3.622222222	Calculated as mean population freshwater age + mean population saltwater age + 1
Fish	Oncorhynchus kisutch	Oncorhynchus kisutch	3.26744186	Calculated as mean population freshwater age + mean population saltwater age + 1
Fish	Oncorhynchus kisutch	Oncorhynchus kisutch	3.542857143	Calculated as mean population freshwater age + mean population saltwater age + 1
Fish	Oncorhynchus kisutch	Oncorhynchus kisutch	3.431034483	Calculated as mean population freshwater age + mean population saltwater age + 1
Fish	Oncorhynchus kisutch	Oncorhynchus kisutch	3.386363636	Calculated as mean population freshwater age + mean population saltwater age + 1
Fish	Oncorhynchus kisutch	Oncorhynchus kisutch	3.532894737	Calculated as mean population freshwater age + mean population saltwater age + 1
Fish	Oncorhynchus kisutch	Oncorhynchus kisutch	3.69047619	Calculated as mean population freshwater age + mean population saltwater age + 1
Fish	Oncorhynchus kisutch	Oncorhynchus kisutch	3.590909091	Calculated as mean population freshwater age + mean population saltwater age + 1
Fish	Oncorhynchus kisutch	Oncorhynchus kisutch	4.091836735	Calculated as mean population freshwater age + mean population saltwater age + 1
Fish	Oncorhynchus kisutch	Oncorhynchus kisutch	3.163636364	Calculated as mean population freshwater age + mean population saltwater age + 1
Fish	Oncorhynchus kisutch	Oncorhynchus kisutch	4.306818182	Calculated as mean population freshwater age + mean population saltwater age + 1
Fish	Oncorhynchus kisutch	Oncorhynchus kisutch	3.808641975	Calculated as mean population freshwater age + mean population saltwater age + 1
Fish	Oncorhynchus kisutch	Oncorhynchus kisutch	3.363636364	Calculated as mean population freshwater age + mean population saltwater age + 1
Fish	Oncorhynchus kisutch	Oncorhynchus kisutch	3.301470588	Calculated as mean population freshwater age + mean population saltwater age + 1
Fish	Oncorhynchus kisutch	Oncorhynchus kisutch	3.405940594	Calculated as mean population freshwater age + mean population saltwater age + 1
Fish	Oncorhynchus kisutch	Oncorhynchus kisutch	3.465116279	Calculated as mean population freshwater age + mean population saltwater age + 1
Fish	Oncorhynchus kisutch	Oncorhynchus kisutch	3.277404922	Calculated as mean population freshwater age + mean population saltwater age + 1
Fish	Oncorhynchus kisutch	Oncorhynchus kisutch	4.310344828	Calculated as mean population freshwater age + mean population saltwater age + 1
Fish	Oncorhynchus kisutch	Oncorhynchus kisutch	3.481481481	Calculated as mean population freshwater age + mean population saltwater age + 1
Fish	Oncorhynchus kisutch	Oncorhynchus kisutch	3.272727273	Calculated as mean population freshwater age + mean population saltwater age + 1
Fish	Oncorhynchus kisutch	Oncorhynchus kisutch	3.388471178	Calculated as mean population freshwater age + mean population saltwater age + 1
Fish	Oncorhynchus kisutch	Oncorhynchus kisutch	3.638676845	Calculated as mean population freshwater age + mean population saltwater age + 1
Fish	Oncorhynchus kisutch	Oncorhynchus kisutch	4.163636364	Calculated as mean population freshwater age + mean population saltwater age + 1
Fish	Oncorhynchus kisutch	Oncorhynchus kisutch	3.486725664	Calculated as mean population freshwater age + mean population saltwater age + 1
Fish	Oncorhynchus kisutch	Oncorhynchus kisutch	3.460431655	Calculated as mean population freshwater age + mean population saltwater age + 1
Fish	Oncorhynchus kisutch	Oncorhynchus kisutch	3.600456621	Calculated as mean population freshwater age + mean population saltwater age + 1
Fish	Oncorhynchus kisutch	Oncorhynchus kisutch	3.352941176	Calculated as mean population freshwater age + mean population saltwater age + 1
Fish	Oncorhynchus kisutch	Oncorhynchus kisutch	3.340659341	Calculated as mean population freshwater age + mean population saltwater age + 1
Fish	Oncorhynchus kisutch	Oncorhynchus kisutch	3.43597561	Calculated as mean population freshwater age + mean population saltwater age + 1
Fish	Oncorhynchus kisutch	Oncorhynchus kisutch	3.280701754	Calculated as mean population freshwater age + mean population saltwater age + 1
Fish	Oncorhynchus kisutch	Oncorhynchus kisutch	3.487804878	Calculated as mean population freshwater age + mean population saltwater age + 1
Fish	Oncorhynchus kisutch	Oncorhynchus kisutch	3.380952381	Calculated as mean population freshwater age + mean population saltwater age + 1
Fish	Oncorhynchus kisutch	Oncorhynchus kisutch	3.709302326	Calculated as mean population freshwater age + mean population saltwater age + 1
Fish	Oncorhynchus kisutch	Oncorhynchus kisutch	3.619047619	Calculated as mean population freshwater age + mean population saltwater age + 1
Fish	Oncorhynchus kisutch	Oncorhynchus kisutch	3.41509434	Calculated as mean population freshwater age + mean population saltwater age + 1
Fish	Oncorhynchus kisutch	Oncorhynchus kisutch	3.596491228	Calculated as mean population freshwater age + mean population saltwater age + 1
Fish	Oncorhynchus kisutch	Oncorhynchus kisutch	3.44	Calculated as mean population freshwater age + mean population saltwater age + 1
Fish	Oncorhynchus kisutch	Oncorhynchus kisutch	3.441558442	Calculated as mean population freshwater age + mean population saltwater age + 1
Fish	Oncorhynchus kisutch	Oncorhynchus kisutch	3.276836158	Calculated as mean population freshwater age + mean population saltwater age + 1
Fish	Oncorhynchus kisutch	Oncorhynchus kisutch	3.902777778	Calculated as mean population freshwater age + mean population saltwater age + 1
Fish	Oncorhynchus kisutch	Oncorhynchus kisutch	3.671348315	Calculated as mean population freshwater age + mean population saltwater age + 1
Fish	Oncorhynchus kisutch	Oncorhynchus kisutch	3.965753425	Calculated as mean population freshwater age + mean population saltwater age + 1
Fish	Oncorhynchus kisutch	Oncorhynchus kisutch	4.071428571	Calculated as mean population freshwater age + mean population saltwater age + 1
Fish	Oncorhynchus kisutch	Oncorhynchus kisutch	3.754716981	Calculated as mean population freshwater age + mean population saltwater age + 1
Fish	Oncorhynchus kisutch	Oncorhynchus kisutch	3.725	Calculated as mean population freshwater age + mean population saltwater age + 1
Fish	Oncorhynchus kisutch	Oncorhynchus kisutch	3.99047619	Calculated as mean population freshwater age + mean population saltwater age + 1
Fish	Oncorhynchus kisutch	Oncorhynchus kisutch	3.933333333	Calculated as mean population freshwater age + mean population saltwater age + 1
Fish	Oncorhynchus kisutch	Oncorhynchus kisutch	3.994949495	Calculated as mean population freshwater age + mean population saltwater age + 1
Fish	Oncorhynchus kisutch	Oncorhynchus kisutch	3.968253968	Calculated as mean population freshwater age + mean population saltwater age + 1
Fish	Oncorhynchus kisutch	Oncorhynchus kisutch	3.826086957	Calculated as mean population freshwater age + mean population saltwater age + 1
Fish	Oncorhynchus kisutch	Oncorhynchus kisutch	3.947368421	Calculated as mean population freshwater age + mean population saltwater age + 1
Fish	Oncorhynchus kisutch	Oncorhynchus kisutch	3.973684211	Calculated as mean population freshwater age + mean population saltwater age + 1
Fish	Oncorhynchus kisutch	Oncorhynchus kisutch	3.714285714	Calculated as mean population freshwater age + mean population saltwater age + 1
Fish	Oncorhynchus kisutch	Oncorhynchus kisutch	3.928679818	Calculated as mean population freshwater age + mean population saltwater age + 1
Fish	Oncorhynchus mykiss	Oncorhynchus mykiss	4	NA
Fish	Oncorhynchus nerka	Oncorhynchus nerka	4	NA
Fish	Oncorhynchus nerka	Oncorhynchus nerka	5	NA
Fish	Oncorhynchus nerka	Oncorhynchus nerka	5.415737705	Calculated as mean population freshwater age + mean population saltwater age + 1
Fish	Oncorhynchus nerka	Oncorhynchus nerka	5.208848289	Calculated as mean population freshwater age + mean population saltwater age + 1
Fish	Oncorhynchus nerka	Oncorhynchus nerka	4.956199877	Calculated as mean population freshwater age + mean population saltwater age + 1
Fish	Oncorhynchus nerka	Oncorhynchus nerka	5.039548023	Calculated as mean population freshwater age + mean population saltwater age + 1
Fish	Oncorhynchus nerka	Oncorhynchus nerka	4.904347826	Calculated as mean population freshwater age + mean population saltwater age + 1
Fish	Oncorhynchus nerka	Oncorhynchus nerka	5.123531386	Calculated as mean population freshwater age + mean population saltwater age + 1
Fish	Oncorhynchus nerka	Oncorhynchus nerka	5.265074486	Calculated as mean population freshwater age + mean population saltwater age + 1
Fish	Oncorhynchus nerka	Oncorhynchus nerka	4.488245931	Calculated as mean population freshwater age + mean population saltwater age + 1
Fish	Oncorhynchus nerka	Oncorhynchus nerka	4.912028725	Calculated as mean population freshwater age + mean population saltwater age + 1
Fish	Oncorhynchus nerka	Oncorhynchus nerka	4.688311688	Calculated as mean population freshwater age + mean population saltwater age + 1
Fish	Oncorhynchus nerka	Oncorhynchus nerka	4.970976253	Calculated as mean population freshwater age + mean population saltwater age + 1
Fish	Oncorhynchus nerka	Oncorhynchus nerka	4.805555556	Calculated as mean population freshwater age + mean population saltwater age + 1
Fish	Oncorhynchus nerka	Oncorhynchus nerka	4.879012346	Calculated as mean population freshwater age + mean population saltwater age + 1
Fish	Oncorhynchus nerka	Oncorhynchus nerka	4.873015873	Calculated as mean population freshwater age + mean population saltwater age + 1
Fish	Oncorhynchus nerka	Oncorhynchus nerka	5.364361079	Calculated as mean population freshwater age + mean population saltwater age + 1
Fish	Oncorhynchus nerka	Oncorhynchus nerka	4.633064516	Calculated as mean population freshwater age + mean population saltwater age + 1
Fish	Oncorhynchus nerka	Oncorhynchus nerka	5.064026959	Calculated as mean population freshwater age + mean population saltwater age + 1
Fish	Oncorhynchus nerka	Oncorhynchus nerka	4.36101083	Calculated as mean population freshwater age + mean population saltwater age + 1
Fish	Oncorhynchus nerka	Oncorhynchus nerka	5.198305617	Calculated as mean population freshwater age + mean population saltwater age + 1
Fish	Oncorhynchus nerka	Oncorhynchus nerka	4.91025641	Calculated as mean population freshwater age + mean population saltwater age + 1
Fish	Oncorhynchus nerka	Oncorhynchus nerka	4.433717579	Calculated as mean population freshwater age + mean population saltwater age + 1
Fish	Oncorhynchus nerka	Oncorhynchus nerka	4.916384181	Calculated as mean population freshwater age + mean population saltwater age + 1
Fish	Oncorhynchus nerka	Oncorhynchus nerka	4.443298969	Calculated as mean population freshwater age + mean population saltwater age + 1
Fish	Oncorhynchus nerka	Oncorhynchus nerka	5.189003436	Calculated as mean population freshwater age + mean population saltwater age + 1
Fish	Oncorhynchus nerka	Oncorhynchus nerka	4.701886792	Calculated as mean population freshwater age + mean population saltwater age + 1
Fish	Oncorhynchus nerka	Oncorhynchus nerka	4.175257732	Calculated as mean population freshwater age + mean population saltwater age + 1
Fish	Oncorhynchus nerka	Oncorhynchus nerka	NA	NA
Fish	Oncorhynchus nerka	Oncorhynchus nerka	5.58974359	Calculated as mean population freshwater age + mean population saltwater age + 1
Fish	Oncorhynchus nerka	Oncorhynchus nerka	4.446721311	Calculated as mean population freshwater age + mean population saltwater age + 1
Fish	Oncorhynchus nerka	Oncorhynchus nerka	4.656097851	Calculated as mean population freshwater age + mean population saltwater age + 1
Fish	Oncorhynchus nerka	Oncorhynchus nerka	5.262135922	Calculated as mean population freshwater age + mean population saltwater age + 1
Fish	Oncorhynchus nerka	Oncorhynchus nerka	5.129248846	Calculated as mean population freshwater age + mean population saltwater age + 1
Fish	Oncorhynchus nerka	Oncorhynchus nerka	5.468566008	Calculated as mean population freshwater age + mean population saltwater age + 1
Fish	Oncorhynchus nerka	Oncorhynchus nerka	4.451612903	Calculated as mean population freshwater age + mean population saltwater age + 1
Fish	Oncorhynchus nerka	Oncorhynchus nerka	4.860449735	Calculated as mean population freshwater age + mean population saltwater age + 1
Fish	Oncorhynchus nerka	Oncorhynchus nerka	4.447236181	Calculated as mean population freshwater age + mean population saltwater age + 1
Fish	Oncorhynchus nerka	Oncorhynchus nerka	4.793308662	Calculated as mean population freshwater age + mean population saltwater age + 1
Fish	Oncorhynchus nerka	Oncorhynchus nerka	5.058139535	Calculated as mean population freshwater age + mean population saltwater age + 1
Fish	Oncorhynchus nerka	Oncorhynchus nerka	5.034985423	Calculated as mean population freshwater age + mean population saltwater age + 1
Fish	Oncorhynchus nerka	Oncorhynchus nerka	4.173913043	Calculated as mean population freshwater age + mean population saltwater age + 1
Fish	Oncorhynchus nerka	Oncorhynchus nerka	5.041031036	Calculated as mean population freshwater age + mean population saltwater age + 1
Fish	Oncorhynchus nerka	Oncorhynchus nerka	5.20292887	Calculated as mean population freshwater age + mean population saltwater age + 1
Fish	Oncorhynchus nerka	Oncorhynchus nerka	5.373675582	Calculated as mean population freshwater age + mean population saltwater age + 1
Fish	Oncorhynchus nerka	Oncorhynchus nerka	5.550458716	Calculated as mean population freshwater age + mean population saltwater age + 1
Fish	Oncorhynchus nerka	Oncorhynchus nerka	4.810718358	Calculated as mean population freshwater age + mean population saltwater age + 1
Fish	Oncorhynchus nerka	Oncorhynchus nerka	4.921875	Calculated as mean population freshwater age + mean population saltwater age + 1
Fish	Oncorhynchus nerka	Oncorhynchus nerka	4.245551601	Calculated as mean population freshwater age + mean population saltwater age + 1
Fish	Oncorhynchus nerka	Oncorhynchus nerka	5.231884058	Calculated as mean population freshwater age + mean population saltwater age + 1
Fish	Oncorhynchus nerka	Oncorhynchus nerka	3.791773779	Calculated as mean population freshwater age + mean population saltwater age + 1
Fish	Oncorhynchus nerka	Oncorhynchus nerka	4.164715719	Calculated as mean population freshwater age + mean population saltwater age + 1
Fish	Oncorhynchus nerka	Oncorhynchus nerka	4.96	Calculated as mean population freshwater age + mean population saltwater age + 1
Fish	Oncorhynchus nerka	Oncorhynchus nerka	5.004570848	Calculated as mean population freshwater age + mean population saltwater age + 1
Fish	Oncorhynchus nerka	Oncorhynchus nerka	4.784946237	Calculated as mean population freshwater age + mean population saltwater age + 1
Fish	Oncorhynchus nerka	Oncorhynchus nerka	4.51572327	Calculated as mean population freshwater age + mean population saltwater age + 1
Fish	Oncorhynchus nerka	Oncorhynchus nerka	4.37195122	Calculated as mean population freshwater age + mean population saltwater age + 1
Fish	Oncorhynchus nerka	Oncorhynchus nerka	4.097560976	Calculated as mean population freshwater age + mean population saltwater age + 1
Fish	Oncorhynchus nerka	Oncorhynchus nerka	4.691743119	Calculated as mean population freshwater age + mean population saltwater age + 1
Fish	Oncorhynchus nerka	Oncorhynchus nerka	5.6	Calculated as mean population freshwater age + mean population saltwater age + 1
Fish	Oncorhynchus nerka	Oncorhynchus nerka	4.580952381	Calculated as mean population freshwater age + mean population saltwater age + 1
Fish	Oncorhynchus nerka	Oncorhynchus nerka	4.686567164	Calculated as mean population freshwater age + mean population saltwater age + 1
Fish	Oncorhynchus nerka	Oncorhynchus nerka	5.398671096	Calculated as mean population freshwater age + mean population saltwater age + 1
Fish	Oncorhynchus nerka	Oncorhynchus nerka	4.987654321	Calculated as mean population freshwater age + mean population saltwater age + 1
Fish	Oncorhynchus nerka	Oncorhynchus nerka	4.785310734	Calculated as mean population freshwater age + mean population saltwater age + 1
Fish	Oncorhynchus nerka	Oncorhynchus nerka	4.67816092	Calculated as mean population freshwater age + mean population saltwater age + 1
Fish	Oncorhynchus nerka	Oncorhynchus nerka	4.543239951	Calculated as mean population freshwater age + mean population saltwater age + 1
Fish	Oncorhynchus nerka	Oncorhynchus nerka	5.585365854	Calculated as mean population freshwater age + mean population saltwater age + 1
Fish	Oncorhynchus nerka	Oncorhynchus nerka	4.15	Calculated as mean population freshwater age + mean population saltwater age + 1
Fish	Oncorhynchus nerka	Oncorhynchus nerka	4.727272727	Calculated as mean population freshwater age + mean population saltwater age + 1
Fish	Oncorhynchus nerka	Oncorhynchus nerka	4.520833333	Calculated as mean population freshwater age + mean population saltwater age + 1
Fish	Oncorhynchus nerka	Oncorhynchus nerka	5.054755043	Calculated as mean population freshwater age + mean population saltwater age + 1
Fish	Oncorhynchus nerka	Oncorhynchus nerka	4.248175182	Calculated as mean population freshwater age + mean population saltwater age + 1
Fish	Oncorhynchus nerka	Oncorhynchus nerka	5.143939394	Calculated as mean population freshwater age + mean population saltwater age + 1
Fish	Oncorhynchus nerka	Oncorhynchus nerka	5.575342466	Calculated as mean population freshwater age + mean population saltwater age + 1
Fish	Oncorhynchus nerka	Oncorhynchus nerka	5.019792648	Calculated as mean population freshwater age + mean population saltwater age + 1
Fish	Oncorhynchus nerka	Oncorhynchus nerka	4.886363636	Calculated as mean population freshwater age + mean population saltwater age + 1
Fish	Oncorhynchus nerka	Oncorhynchus nerka	4.552364865	Calculated as mean population freshwater age + mean population saltwater age + 1
Fish	Oncorhynchus nerka	Oncorhynchus nerka	5.208791209	Calculated as mean population freshwater age + mean population saltwater age + 1
Fish	Oncorhynchus nerka	Oncorhynchus nerka	4.72519084	Calculated as mean population freshwater age + mean population saltwater age + 1
Fish	Oncorhynchus nerka	Oncorhynchus nerka	4.662162162	Calculated as mean population freshwater age + mean population saltwater age + 1
Fish	Oncorhynchus nerka	Oncorhynchus nerka	4.236205227	Calculated as mean population freshwater age + mean population saltwater age + 1
Fish	Oncorhynchus nerka	Oncorhynchus nerka	5.135135135	Calculated as mean population freshwater age + mean population saltwater age + 1
Fish	Oncorhynchus nerka	Oncorhynchus nerka	4.545454545	Calculated as mean population freshwater age + mean population saltwater age + 1
Fish	Oncorhynchus nerka	Oncorhynchus nerka	5.015254237	Calculated as mean population freshwater age + mean population saltwater age + 1
Fish	Oncorhynchus nerka	Oncorhynchus nerka	4.987854251	Calculated as mean population freshwater age + mean population saltwater age + 1
Fish	Oncorhynchus nerka	Oncorhynchus nerka	5.242236025	Calculated as mean population freshwater age + mean population saltwater age + 1
Fish	Oncorhynchus nerka	Oncorhynchus nerka	5.046875	Calculated as mean population freshwater age + mean population saltwater age + 1
Fish	Oncorhynchus nerka	Oncorhynchus nerka	5.117647059	Calculated as mean population freshwater age + mean population saltwater age + 1
Fish	Oncorhynchus nerka	Oncorhynchus nerka	5.0472879	Calculated as mean population freshwater age + mean population saltwater age + 1
Fish	Oncorhynchus nerka	Oncorhynchus nerka	4.221518987	Calculated as mean population freshwater age + mean population saltwater age + 1
Fish	Oncorhynchus nerka	Oncorhynchus nerka	4.905643739	Calculated as mean population freshwater age + mean population saltwater age + 1
Fish	Oncorhynchus nerka	Oncorhynchus nerka	4.983870968	Calculated as mean population freshwater age + mean population saltwater age + 1
Fish	Oncorhynchus nerka	Oncorhynchus nerka	4.966783217	Calculated as mean population freshwater age + mean population saltwater age + 1
Fish	Oncorhynchus nerka	Oncorhynchus nerka	4.535675082	Calculated as mean population freshwater age + mean population saltwater age + 1
Fish	Oncorhynchus nerka	Oncorhynchus nerka	3.931506849	Calculated as mean population freshwater age + mean population saltwater age + 1
Fish	Oncorhynchus nerka	Oncorhynchus nerka	4.529605263	Calculated as mean population freshwater age + mean population saltwater age + 1
Fish	Oncorhynchus nerka	Oncorhynchus nerka	4.672413793	Calculated as mean population freshwater age + mean population saltwater age + 1
Fish	Oncorhynchus nerka	Oncorhynchus nerka	4.474766355	Calculated as mean population freshwater age + mean population saltwater age + 1
Fish	Oncorhynchus nerka	Oncorhynchus nerka	4.856333108	Calculated as mean population freshwater age + mean population saltwater age + 1
Fish	Oncorhynchus nerka	Oncorhynchus nerka	4.632545932	Calculated as mean population freshwater age + mean population saltwater age + 1
Fish	Oncorhynchus nerka	Oncorhynchus nerka	4.876331934	Calculated as mean population freshwater age + mean population saltwater age + 1
Fish	Oncorhynchus nerka	Oncorhynchus nerka	4.884393064	Calculated as mean population freshwater age + mean population saltwater age + 1
Fish	Oncorhynchus nerka	Oncorhynchus nerka	4.055776892	Calculated as mean population freshwater age + mean population saltwater age + 1
Fish	Oncorhynchus nerka	Oncorhynchus nerka	4.36630533	Calculated as mean population freshwater age + mean population saltwater age + 1
Fish	Oncorhynchus nerka	Oncorhynchus nerka	4.672463768	Calculated as mean population freshwater age + mean population saltwater age + 1
Fish	Oncorhynchus nerka	Oncorhynchus nerka	3.808300395	Calculated as mean population freshwater age + mean population saltwater age + 1
Fish	Oncorhynchus nerka	Oncorhynchus nerka	3.82832618	Calculated as mean population freshwater age + mean population saltwater age + 1
Fish	Oncorhynchus nerka	Oncorhynchus nerka	3.992907801	Calculated as mean population freshwater age + mean population saltwater age + 1
Fish	Oncorhynchus nerka	Oncorhynchus nerka	3.738794436	Calculated as mean population freshwater age + mean population saltwater age + 1
Fish	Oncorhynchus nerka	Oncorhynchus nerka	4.52398524	Calculated as mean population freshwater age + mean population saltwater age + 1
Fish	Oncorhynchus nerka	Oncorhynchus nerka	4.735083532	Calculated as mean population freshwater age + mean population saltwater age + 1
Fish	Oncorhynchus nerka	Oncorhynchus nerka	4.04398827	Calculated as mean population freshwater age + mean population saltwater age + 1
Fish	Oncorhynchus nerka	Oncorhynchus nerka	4.628865979	Calculated as mean population freshwater age + mean population saltwater age + 1
Fish	Oncorhynchus nerka	Oncorhynchus nerka	4.56227758	Calculated as mean population freshwater age + mean population saltwater age + 1
Fish	Oncorhynchus nerka	Oncorhynchus nerka	4.138528139	Calculated as mean population freshwater age + mean population saltwater age + 1
Fish	Oncorhynchus nerka	Oncorhynchus nerka	4.020576132	Calculated as mean population freshwater age + mean population saltwater age + 1
Fish	Oncorhynchus nerka	Oncorhynchus nerka	5.083086053	Calculated as mean population freshwater age + mean population saltwater age + 1
Fish	Oncorhynchus nerka	Oncorhynchus nerka	4.800289436	Calculated as mean population freshwater age + mean population saltwater age + 1
Fish	Oncorhynchus nerka	Oncorhynchus nerka	4.752808989	Calculated as mean population freshwater age + mean population saltwater age + 1
Fish	Oncorhynchus nerka	Oncorhynchus nerka	5.073310424	Calculated as mean population freshwater age + mean population saltwater age + 1
Fish	Oncorhynchus nerka	Oncorhynchus nerka	5.50255102	Calculated as mean population freshwater age + mean population saltwater age + 1
Fish	Oncorhynchus nerka	Oncorhynchus nerka	4.864056552	Calculated as mean population freshwater age + mean population saltwater age + 1
Fish	Oncorhynchus nerka	Oncorhynchus nerka	4.711897738	Calculated as mean population freshwater age + mean population saltwater age + 1
Fish	Oncorhynchus nerka	Oncorhynchus nerka	5.469626168	Calculated as mean population freshwater age + mean population saltwater age + 1
Fish	Oncorhynchus nerka	Oncorhynchus nerka	5.465811966	Calculated as mean population freshwater age + mean population saltwater age + 1
Fish	Oncorhynchus nerka	Oncorhynchus nerka	4.785328185	Calculated as mean population freshwater age + mean population saltwater age + 1
Fish	Oncorhynchus nerka	Oncorhynchus nerka	4.683453237	Calculated as mean population freshwater age + mean population saltwater age + 1
Fish	Oncorhynchus nerka	Oncorhynchus nerka	5.052009456	Calculated as mean population freshwater age + mean population saltwater age + 1
Fish	Oncorhynchus nerka	Oncorhynchus nerka	3.997938144	Calculated as mean population freshwater age + mean population saltwater age + 1
Fish	Oncorhynchus nerka	Oncorhynchus nerka	5.583420776	Calculated as mean population freshwater age + mean population saltwater age + 1
Fish	Oncorhynchus nerka	Oncorhynchus nerka	4.228070175	Calculated as mean population freshwater age + mean population saltwater age + 1
Fish	Oncorhynchus nerka	Oncorhynchus nerka	5.220338983	Calculated as mean population freshwater age + mean population saltwater age + 1
Fish	Oncorhynchus nerka	Oncorhynchus nerka	5.260465116	Calculated as mean population freshwater age + mean population saltwater age + 1
Fish	Oncorhynchus nerka	Oncorhynchus nerka	5.446078431	Calculated as mean population freshwater age + mean population saltwater age + 1
Fish	Oncorhynchus nerka	Oncorhynchus nerka	5.231667445	Calculated as mean population freshwater age + mean population saltwater age + 1
Fish	Oncorhynchus nerka	Oncorhynchus nerka	4.856287425	Calculated as mean population freshwater age + mean population saltwater age + 1
Fish	Oncorhynchus nerka	Oncorhynchus nerka	4.797752809	Calculated as mean population freshwater age + mean population saltwater age + 1
Fish	Oncorhynchus nerka	Oncorhynchus nerka	4.942028986	Calculated as mean population freshwater age + mean population saltwater age + 1
Fish	Oncorhynchus nerka	Oncorhynchus nerka	4.631728045	Calculated as mean population freshwater age + mean population saltwater age + 1
Fish	Oncorhynchus nerka	Oncorhynchus nerka	4.342465753	Calculated as mean population freshwater age + mean population saltwater age + 1
Fish	Oncorhynchus nerka	Oncorhynchus nerka	4.214611872	Calculated as mean population freshwater age + mean population saltwater age + 1
Fish	Oncorhynchus nerka	Oncorhynchus nerka	5.037199125	Calculated as mean population freshwater age + mean population saltwater age + 1
Fish	Oncorhynchus nerka	Oncorhynchus nerka	4.715568862	Calculated as mean population freshwater age + mean population saltwater age + 1
Fish	Oncorhynchus nerka	Oncorhynchus nerka	4.775590551	Calculated as mean population freshwater age + mean population saltwater age + 1
Fish	Oncorhynchus nerka	Oncorhynchus nerka	4.784013605	Calculated as mean population freshwater age + mean population saltwater age + 1
Fish	Oncorhynchus nerka	Oncorhynchus nerka	4.318435754	Calculated as mean population freshwater age + mean population saltwater age + 1
Fish	Oncorhynchus nerka	Oncorhynchus nerka	4.213296399	Calculated as mean population freshwater age + mean population saltwater age + 1
Fish	Oncorhynchus nerka	Oncorhynchus nerka	5.34375	Calculated as mean population freshwater age + mean population saltwater age + 1
Fish	Oncorhynchus nerka	Oncorhynchus nerka	5.085106383	Calculated as mean population freshwater age + mean population saltwater age + 1
Fish	Oncorhynchus nerka	Oncorhynchus nerka	4.371024735	Calculated as mean population freshwater age + mean population saltwater age + 1
Fish	Oncorhynchus nerka	Oncorhynchus nerka	4.889328063	Calculated as mean population freshwater age + mean population saltwater age + 1
Fish	Oncorhynchus nerka	Oncorhynchus nerka	4.006019564	Calculated as mean population freshwater age + mean population saltwater age + 1
Fish	Oncorhynchus nerka	Oncorhynchus nerka	4.532110092	Calculated as mean population freshwater age + mean population saltwater age + 1
Fish	Oncorhynchus nerka	Oncorhynchus nerka	5.508474576	Calculated as mean population freshwater age + mean population saltwater age + 1
Fish	Oncorhynchus nerka	Oncorhynchus nerka	5.032755299	Calculated as mean population freshwater age + mean population saltwater age + 1
Fish	Oncorhynchus nerka	Oncorhynchus nerka	5.251566697	Calculated as mean population freshwater age + mean population saltwater age + 1
Fish	Oncorhynchus nerka	Oncorhynchus nerka	5.468619247	Calculated as mean population freshwater age + mean population saltwater age + 1
Fish	Oncorhynchus nerka	Oncorhynchus nerka	4.080812102	Calculated as mean population freshwater age + mean population saltwater age + 1
Fish	Oncorhynchus nerka	Oncorhynchus nerka	5.209314775	Calculated as mean population freshwater age + mean population saltwater age + 1
Fish	Oncorhynchus nerka	Oncorhynchus nerka	3.995665635	Calculated as mean population freshwater age + mean population saltwater age + 1
Fish	Oncorhynchus nerka	Oncorhynchus nerka	4.872222222	Calculated as mean population freshwater age + mean population saltwater age + 1
Fish	Oncorhynchus nerka	Oncorhynchus nerka	4.970416853	Calculated as mean population freshwater age + mean population saltwater age + 1
Fish	Oncorhynchus nerka	Oncorhynchus nerka	4.93442623	Calculated as mean population freshwater age + mean population saltwater age + 1
Fish	Oncorhynchus nerka	Oncorhynchus nerka	4.952944933	Calculated as mean population freshwater age + mean population saltwater age + 1
Fish	Oncorhynchus nerka	Oncorhynchus nerka	4.814814815	Calculated as mean population freshwater age + mean population saltwater age + 1
Fish	Oncorhynchus nerka	Oncorhynchus nerka	4.553191489	Calculated as mean population freshwater age + mean population saltwater age + 1
Fish	Oncorhynchus nerka	Oncorhynchus nerka	4.703608247	Calculated as mean population freshwater age + mean population saltwater age + 1
Fish	Oncorhynchus nerka	Oncorhynchus nerka	5.006802721	Calculated as mean population freshwater age + mean population saltwater age + 1
Fish	Oncorhynchus nerka	Oncorhynchus nerka	5.25	Calculated as mean population freshwater age + mean population saltwater age + 1
Fish	Oncorhynchus nerka	Oncorhynchus nerka	4.875	Calculated as mean population freshwater age + mean population saltwater age + 1
Fish	Oncorhynchus nerka	Oncorhynchus nerka	4.1175	Calculated as mean population freshwater age + mean population saltwater age + 1
Fish	Oncorhynchus nerka	Oncorhynchus nerka	4.235294118	Calculated as mean population freshwater age + mean population saltwater age + 1
Fish	Oncorhynchus nerka	Oncorhynchus nerka	4.392591016	Calculated as mean population freshwater age + mean population saltwater age + 1
Fish	Oncorhynchus nerka	Oncorhynchus nerka	4.894736842	Calculated as mean population freshwater age + mean population saltwater age + 1
Fish	Oncorhynchus nerka	Oncorhynchus nerka	5.05027933	Calculated as mean population freshwater age + mean population saltwater age + 1
Fish	Oncorhynchus nerka	Oncorhynchus nerka	4.748451053	Calculated as mean population freshwater age + mean population saltwater age + 1
Fish	Oncorhynchus nerka	Oncorhynchus nerka	4.857142857	Calculated as mean population freshwater age + mean population saltwater age + 1
Fish	Oncorhynchus nerka	Oncorhynchus nerka	5.295454545	Calculated as mean population freshwater age + mean population saltwater age + 1
Fish	Oncorhynchus nerka	Oncorhynchus nerka	5.706976052	Calculated as mean population freshwater age + mean population saltwater age + 1
Fish	Oncorhynchus nerka	Oncorhynchus nerka	4.979310345	Calculated as mean population freshwater age + mean population saltwater age + 1
Fish	Oncorhynchus nerka	Oncorhynchus nerka	3.768421053	Calculated as mean population freshwater age + mean population saltwater age + 1
Fish	Oncorhynchus nerka	Oncorhynchus nerka	4.494768311	Calculated as mean population freshwater age + mean population saltwater age + 1
Fish	Oncorhynchus nerka	Oncorhynchus nerka	4.514563107	Calculated as mean population freshwater age + mean population saltwater age + 1
Fish	Oncorhynchus nerka	Oncorhynchus nerka	4.642533937	Calculated as mean population freshwater age + mean population saltwater age + 1
Fish	Oncorhynchus nerka	Oncorhynchus nerka	4.080779944	Calculated as mean population freshwater age + mean population saltwater age + 1
Fish	Oncorhynchus nerka	Oncorhynchus nerka	4.76056338	Calculated as mean population freshwater age + mean population saltwater age + 1
Fish	Oncorhynchus nerka	Oncorhynchus nerka	4.466304348	Calculated as mean population freshwater age + mean population saltwater age + 1
Fish	Oncorhynchus nerka	Oncorhynchus nerka	5.005509642	Calculated as mean population freshwater age + mean population saltwater age + 1
Fish	Oncorhynchus nerka	Oncorhynchus nerka	4.408139535	Calculated as mean population freshwater age + mean population saltwater age + 1
Fish	Oncorhynchus nerka	Oncorhynchus nerka	5.052631579	Calculated as mean population freshwater age + mean population saltwater age + 1
Fish	Oncorhynchus nerka	Oncorhynchus nerka	5.13283208	Calculated as mean population freshwater age + mean population saltwater age + 1
Fish	Oncorhynchus nerka	Oncorhynchus nerka	4.193548387	Calculated as mean population freshwater age + mean population saltwater age + 1
Fish	Oncorhynchus nerka	Oncorhynchus nerka	4.010169492	Calculated as mean population freshwater age + mean population saltwater age + 1
Fish	Oncorhynchus nerka	Oncorhynchus nerka	4.161290323	Calculated as mean population freshwater age + mean population saltwater age + 1
Fish	Oncorhynchus nerka	Oncorhynchus nerka	4.020833333	Calculated as mean population freshwater age + mean population saltwater age + 1
Fish	Oncorhynchus nerka	Oncorhynchus nerka	5.060606061	Calculated as mean population freshwater age + mean population saltwater age + 1
Fish	Oncorhynchus nerka	Oncorhynchus nerka	4.399497487	Calculated as mean population freshwater age + mean population saltwater age + 1
Fish	Oncorhynchus nerka	Oncorhynchus nerka	4.875724404	Calculated as mean population freshwater age + mean population saltwater age + 1
Fish	Oncorhynchus nerka	Oncorhynchus nerka	5.071428571	Calculated as mean population freshwater age + mean population saltwater age + 1
Fish	Oncorhynchus nerka	Oncorhynchus nerka	4.230496454	Calculated as mean population freshwater age + mean population saltwater age + 1
Fish	Oncorhynchus nerka	Oncorhynchus nerka	5.330508475	Calculated as mean population freshwater age + mean population saltwater age + 1
Fish	Oncorhynchus nerka	Oncorhynchus nerka	4.830769231	Calculated as mean population freshwater age + mean population saltwater age + 1
Fish	Oncorhynchus nerka	Oncorhynchus nerka	4.972972973	Calculated as mean population freshwater age + mean population saltwater age + 1
Fish	Oncorhynchus nerka	Oncorhynchus nerka	5.547511312	Calculated as mean population freshwater age + mean population saltwater age + 1
Fish	Oncorhynchus nerka	Oncorhynchus nerka	4.04587156	Calculated as mean population freshwater age + mean population saltwater age + 1
Fish	Oncorhynchus nerka	Oncorhynchus nerka	4.5	Calculated as mean population freshwater age + mean population saltwater age + 1
Fish	Oncorhynchus nerka	Oncorhynchus nerka	3.568627451	Calculated as mean population freshwater age + mean population saltwater age + 1
Fish	Oncorhynchus nerka	Oncorhynchus nerka	4.861111111	Calculated as mean population freshwater age + mean population saltwater age + 1
Fish	Oncorhynchus nerka	Oncorhynchus nerka	4.129032258	Calculated as mean population freshwater age + mean population saltwater age + 1
Fish	Oncorhynchus nerka	Oncorhynchus nerka	4.721649485	Calculated as mean population freshwater age + mean population saltwater age + 1
Fish	Oncorhynchus nerka	Oncorhynchus nerka	4.625	Calculated as mean population freshwater age + mean population saltwater age + 1
Fish	Oncorhynchus nerka	Oncorhynchus nerka	5.024193548	Calculated as mean population freshwater age + mean population saltwater age + 1
Fish	Oncorhynchus nerka	Oncorhynchus nerka	4.869565217	Calculated as mean population freshwater age + mean population saltwater age + 1
Fish	Oncorhynchus nerka	Oncorhynchus nerka	4.844827586	Calculated as mean population freshwater age + mean population saltwater age + 1
Fish	Oncorhynchus nerka	Oncorhynchus nerka	5.315789474	Calculated as mean population freshwater age + mean population saltwater age + 1
Fish	Oncorhynchus nerka	Oncorhynchus nerka	5.236363636	Calculated as mean population freshwater age + mean population saltwater age + 1
Fish	Oncorhynchus nerka	Oncorhynchus nerka	5.303680982	Calculated as mean population freshwater age + mean population saltwater age + 1
Fish	Oncorhynchus nerka	Oncorhynchus nerka	5.28	Calculated as mean population freshwater age + mean population saltwater age + 1
Fish	Oncorhynchus nerka	Oncorhynchus nerka	4.825726141	Calculated as mean population freshwater age + mean population saltwater age + 1
Fish	Oncorhynchus nerka	Oncorhynchus nerka	5.08	Calculated as mean population freshwater age + mean population saltwater age + 1
Fish	Oncorhynchus nerka	Oncorhynchus nerka	4.590361446	Calculated as mean population freshwater age + mean population saltwater age + 1
Fish	Oncorhynchus nerka	Oncorhynchus nerka	4.95959596	Calculated as mean population freshwater age + mean population saltwater age + 1
Fish	Oncorhynchus nerka	Oncorhynchus nerka	4.988764045	Calculated as mean population freshwater age + mean population saltwater age + 1
Fish	Oncorhynchus nerka	Oncorhynchus nerka	4.56	Calculated as mean population freshwater age + mean population saltwater age + 1
Fish	Oncorhynchus nerka	Oncorhynchus nerka	4.833333333	Calculated as mean population freshwater age + mean population saltwater age + 1
Fish	Oncorhynchus nerka	Oncorhynchus nerka	4.942022263	Calculated as mean population freshwater age + mean population saltwater age + 1
Fish	Oncorhynchus nerka	Oncorhynchus nerka	4.902953586	Calculated as mean population freshwater age + mean population saltwater age + 1
Fish	Oncorhynchus nerka	Oncorhynchus nerka	4.603932584	Calculated as mean population freshwater age + mean population saltwater age + 1
Fish	Oncorhynchus nerka	Oncorhynchus nerka	4.81962482	Calculated as mean population freshwater age + mean population saltwater age + 1
Fish	Oncorhynchus nerka	Oncorhynchus nerka	4.62371134	Calculated as mean population freshwater age + mean population saltwater age + 1
Fish	Oncorhynchus nerka	Oncorhynchus nerka	5.05982906	Calculated as mean population freshwater age + mean population saltwater age + 1
Fish	Oncorhynchus nerka	Oncorhynchus nerka	4.787610619	Calculated as mean population freshwater age + mean population saltwater age + 1
Fish	Oncorhynchus nerka	Oncorhynchus nerka	5.116838488	Calculated as mean population freshwater age + mean population saltwater age + 1
Fish	Oncorhynchus nerka	Oncorhynchus nerka	4.755888651	Calculated as mean population freshwater age + mean population saltwater age + 1
Fish	Oncorhynchus nerka	Oncorhynchus nerka	4.79787234	Calculated as mean population freshwater age + mean population saltwater age + 1
Fish	Oncorhynchus nerka	Oncorhynchus nerka	5.230958231	Calculated as mean population freshwater age + mean population saltwater age + 1
Fish	Oncorhynchus nerka	Oncorhynchus nerka	4.800391389	Calculated as mean population freshwater age + mean population saltwater age + 1
Fish	Oncorhynchus nerka	Oncorhynchus nerka	4.869291339	Calculated as mean population freshwater age + mean population saltwater age + 1
Fish	Oncorhynchus nerka	Oncorhynchus nerka	4.71624714	Calculated as mean population freshwater age + mean population saltwater age + 1
Fish	Oncorhynchus nerka	Oncorhynchus nerka	5.247826087	Calculated as mean population freshwater age + mean population saltwater age + 1
Fish	Oncorhynchus nerka	Oncorhynchus nerka	5.038461538	Calculated as mean population freshwater age + mean population saltwater age + 1
Fish	Oncorhynchus nerka	Oncorhynchus nerka	4.328358209	Calculated as mean population freshwater age + mean population saltwater age + 1
Fish	Oncorhynchus nerka	Oncorhynchus nerka	5.285238624	Calculated as mean population freshwater age + mean population saltwater age + 1
Fish	Oncorhynchus nerka	Oncorhynchus nerka	4.544303797	Calculated as mean population freshwater age + mean population saltwater age + 1
Fish	Oncorhynchus nerka	Oncorhynchus nerka	4.594117647	Calculated as mean population freshwater age + mean population saltwater age + 1
Fish	Oncorhynchus nerka	Oncorhynchus nerka	4.650943396	Calculated as mean population freshwater age + mean population saltwater age + 1
Fish	Oncorhynchus nerka	Oncorhynchus nerka	3.74301676	Calculated as mean population freshwater age + mean population saltwater age + 1
Fish	Oncorhynchus nerka	Oncorhynchus nerka	3.911320755	Calculated as mean population freshwater age + mean population saltwater age + 1
Fish	Oncorhynchus nerka	Oncorhynchus nerka	4.094713656	Calculated as mean population freshwater age + mean population saltwater age + 1
Fish	Oncorhynchus nerka	Oncorhynchus nerka	4.922570016	Calculated as mean population freshwater age + mean population saltwater age + 1
Fish	Oncorhynchus nerka	Oncorhynchus nerka	4.956621005	Calculated as mean population freshwater age + mean population saltwater age + 1
Fish	Oncorhynchus nerka	Oncorhynchus nerka	4.727642276	Calculated as mean population freshwater age + mean population saltwater age + 1
Fish	Oncorhynchus nerka	Oncorhynchus nerka	4.958677686	Calculated as mean population freshwater age + mean population saltwater age + 1
Fish	Oncorhynchus nerka	Oncorhynchus nerka	4.371428571	Calculated as mean population freshwater age + mean population saltwater age + 1
Fish	Oncorhynchus nerka	Oncorhynchus nerka	5.116666667	Calculated as mean population freshwater age + mean population saltwater age + 1
Fish	Oncorhynchus nerka	Oncorhynchus nerka	4.843984962	Calculated as mean population freshwater age + mean population saltwater age + 1
Fish	Oncorhynchus nerka	Oncorhynchus nerka	4.917808219	Calculated as mean population freshwater age + mean population saltwater age + 1
Fish	Oncorhynchus nerka	Oncorhynchus nerka	4.693641618	Calculated as mean population freshwater age + mean population saltwater age + 1
Fish	Oncorhynchus nerka	Oncorhynchus nerka	4.447552448	Calculated as mean population freshwater age + mean population saltwater age + 1
Fish	Oncorhynchus nerka	Oncorhynchus nerka	4.796875	Calculated as mean population freshwater age + mean population saltwater age + 1
Fish	Oncorhynchus nerka	Oncorhynchus nerka	4.825396825	Calculated as mean population freshwater age + mean population saltwater age + 1
Fish	Oncorhynchus nerka	Oncorhynchus nerka	4.678723404	Calculated as mean population freshwater age + mean population saltwater age + 1
Fish	Oncorhynchus nerka	Oncorhynchus nerka	4.595505618	Calculated as mean population freshwater age + mean population saltwater age + 1
Fish	Oncorhynchus nerka	Oncorhynchus nerka	4.605555556	Calculated as mean population freshwater age + mean population saltwater age + 1
Fish	Oncorhynchus nerka	Oncorhynchus nerka	4.397435897	Calculated as mean population freshwater age + mean population saltwater age + 1
Fish	Oncorhynchus nerka	Oncorhynchus nerka	4.796296296	Calculated as mean population freshwater age + mean population saltwater age + 1
Fish	Oncorhynchus nerka	Oncorhynchus nerka	4.125925926	Calculated as mean population freshwater age + mean population saltwater age + 1
Fish	Oncorhynchus nerka	Oncorhynchus nerka	4.936046512	Calculated as mean population freshwater age + mean population saltwater age + 1
Fish	Oncorhynchus nerka	Oncorhynchus nerka	4.952380952	Calculated as mean population freshwater age + mean population saltwater age + 1
Fish	Oncorhynchus nerka	Oncorhynchus nerka	4.736842105	Calculated as mean population freshwater age + mean population saltwater age + 1
Fish	Oncorhynchus nerka	Oncorhynchus nerka	4.928395062	Calculated as mean population freshwater age + mean population saltwater age + 1
Fish	Oncorhynchus nerka	Oncorhynchus nerka	4.583333333	Calculated as mean population freshwater age + mean population saltwater age + 1
Fish	Oncorhynchus nerka	Oncorhynchus nerka	4.802083333	Calculated as mean population freshwater age + mean population saltwater age + 1
Fish	Oncorhynchus nerka	Oncorhynchus nerka	4.92885906	Calculated as mean population freshwater age + mean population saltwater age + 1
Fish	Oncorhynchus nerka	Oncorhynchus nerka	4.530612245	Calculated as mean population freshwater age + mean population saltwater age + 1
Fish	Oncorhynchus nerka	Oncorhynchus nerka	5.010526316	Calculated as mean population freshwater age + mean population saltwater age + 1
Fish	Oncorhynchus nerka	Oncorhynchus nerka	3.96969697	Calculated as mean population freshwater age + mean population saltwater age + 1
Fish	Oncorhynchus nerka	Oncorhynchus nerka	5.077102027	Calculated as mean population freshwater age + mean population saltwater age + 1
Fish	Oncorhynchus nerka	Oncorhynchus nerka	4.729257642	Calculated as mean population freshwater age + mean population saltwater age + 1
Fish	Oncorhynchus nerka	Oncorhynchus nerka	4.856	Calculated as mean population freshwater age + mean population saltwater age + 1
Fish	Oncorhynchus nerka	Oncorhynchus nerka	4.72319202	Calculated as mean population freshwater age + mean population saltwater age + 1
Fish	Oncorhynchus nerka	Oncorhynchus nerka	4.982195846	Calculated as mean population freshwater age + mean population saltwater age + 1
Fish	Oncorhynchus nerka	Oncorhynchus nerka	5.541666667	Calculated as mean population freshwater age + mean population saltwater age + 1
Fish	Oncorhynchus nerka	Oncorhynchus nerka	4.413461538	Calculated as mean population freshwater age + mean population saltwater age + 1
Fish	Oncorhynchus nerka	Oncorhynchus nerka	4.449438202	Calculated as mean population freshwater age + mean population saltwater age + 1
Fish	Oncorhynchus nerka	Oncorhynchus nerka	4.958741259	Calculated as mean population freshwater age + mean population saltwater age + 1
Fish	Oncorhynchus nerka	Oncorhynchus nerka	4.922253521	Calculated as mean population freshwater age + mean population saltwater age + 1
Fish	Oncorhynchus nerka	Oncorhynchus nerka	4.936842105	Calculated as mean population freshwater age + mean population saltwater age + 1
Fish	Oncorhynchus nerka	Oncorhynchus nerka	4.615539859	Calculated as mean population freshwater age + mean population saltwater age + 1
Fish	Oncorhynchus nerka	Oncorhynchus nerka	4.991712707	Calculated as mean population freshwater age + mean population saltwater age + 1
Fish	Oncorhynchus nerka	Oncorhynchus nerka	4.86122449	Calculated as mean population freshwater age + mean population saltwater age + 1
Fish	Oncorhynchus nerka	Oncorhynchus nerka	4.952488688	Calculated as mean population freshwater age + mean population saltwater age + 1
Fish	Oncorhynchus nerka	Oncorhynchus nerka	4.452830189	Calculated as mean population freshwater age + mean population saltwater age + 1
Fish	Oncorhynchus nerka	Oncorhynchus nerka	5.516129032	Calculated as mean population freshwater age + mean population saltwater age + 1
Fish	Oncorhynchus nerka	Oncorhynchus nerka	4.825688073	Calculated as mean population freshwater age + mean population saltwater age + 1
Fish	Oncorhynchus nerka	Oncorhynchus nerka	4.424418605	Calculated as mean population freshwater age + mean population saltwater age + 1
Fish	Oncorhynchus nerka	Oncorhynchus nerka	4.918495298	Calculated as mean population freshwater age + mean population saltwater age + 1
Fish	Oncorhynchus nerka	Oncorhynchus nerka	5.821428571	Calculated as mean population freshwater age + mean population saltwater age + 1
Fish	Oncorhynchus nerka	Oncorhynchus nerka	4.75	Calculated as mean population freshwater age + mean population saltwater age + 1
Fish	Oncorhynchus nerka	Oncorhynchus nerka	4.652671756	Calculated as mean population freshwater age + mean population saltwater age + 1
Fish	Oncorhynchus nerka	Oncorhynchus nerka	4.891050584	Calculated as mean population freshwater age + mean population saltwater age + 1
Fish	Oncorhynchus nerka	Oncorhynchus nerka	4.752840909	Calculated as mean population freshwater age + mean population saltwater age + 1
Fish	Oncorhynchus nerka	Oncorhynchus nerka	4.644444444	Calculated as mean population freshwater age + mean population saltwater age + 1
Fish	Oncorhynchus nerka	Oncorhynchus nerka	4.925847458	Calculated as mean population freshwater age + mean population saltwater age + 1
Fish	Oncorhynchus nerka	Oncorhynchus nerka	3.964912281	Calculated as mean population freshwater age + mean population saltwater age + 1
Fish	Oncorhynchus nerka	Oncorhynchus nerka	4.476190476	Calculated as mean population freshwater age + mean population saltwater age + 1
Fish	Oncorhynchus nerka	Oncorhynchus nerka	5.892011834	Calculated as mean population freshwater age + mean population saltwater age + 1
Fish	Oncorhynchus nerka	Oncorhynchus nerka	4.190735695	Calculated as mean population freshwater age + mean population saltwater age + 1
Fish	Oncorhynchus nerka	Oncorhynchus nerka	4.483253589	Calculated as mean population freshwater age + mean population saltwater age + 1
Fish	Oncorhynchus nerka	Oncorhynchus nerka	4.928725702	Calculated as mean population freshwater age + mean population saltwater age + 1
Fish	Oncorhynchus nerka	Oncorhynchus nerka	4.945378151	Calculated as mean population freshwater age + mean population saltwater age + 1
Fish	Oncorhynchus nerka	Oncorhynchus nerka	4.72513089	Calculated as mean population freshwater age + mean population saltwater age + 1
Fish	Oncorhynchus nerka	Oncorhynchus nerka	4.954022989	Calculated as mean population freshwater age + mean population saltwater age + 1
Fish	Oncorhynchus nerka	Oncorhynchus nerka	4.210526316	Calculated as mean population freshwater age + mean population saltwater age + 1
Fish	Oncorhynchus nerka	Oncorhynchus nerka	4.56097561	Calculated as mean population freshwater age + mean population saltwater age + 1
Fish	Oncorhynchus nerka	Oncorhynchus nerka	4.555555556	Calculated as mean population freshwater age + mean population saltwater age + 1
Fish	Oncorhynchus nerka	Oncorhynchus nerka	4.934782609	Calculated as mean population freshwater age + mean population saltwater age + 1
Fish	Oncorhynchus nerka	Oncorhynchus nerka	4.7109375	Calculated as mean population freshwater age + mean population saltwater age + 1
Fish	Oncorhynchus nerka	Oncorhynchus nerka	4.454545455	Calculated as mean population freshwater age + mean population saltwater age + 1
Fish	Oncorhynchus nerka	Oncorhynchus nerka	4.692307692	Calculated as mean population freshwater age + mean population saltwater age + 1
Fish	Oncorhynchus nerka	Oncorhynchus nerka	5.235294118	Calculated as mean population freshwater age + mean population saltwater age + 1
Fish	Oncorhynchus nerka	Oncorhynchus nerka	4.158415842	Calculated as mean population freshwater age + mean population saltwater age + 1
Fish	Oncorhynchus nerka	Oncorhynchus nerka	4.946927374	Calculated as mean population freshwater age + mean population saltwater age + 1
Fish	Oncorhynchus nerka	Oncorhynchus nerka	5.002544529	Calculated as mean population freshwater age + mean population saltwater age + 1
Fish	Oncorhynchus nerka	Oncorhynchus nerka	4.976027397	Calculated as mean population freshwater age + mean population saltwater age + 1
Fish	Oncorhynchus nerka	Oncorhynchus nerka	4.514018692	Calculated as mean population freshwater age + mean population saltwater age + 1
Fish	Oncorhynchus nerka	Oncorhynchus nerka	4.587012987	Calculated as mean population freshwater age + mean population saltwater age + 1
Fish	Oncorhynchus nerka	Oncorhynchus nerka	4.296296296	Calculated as mean population freshwater age + mean population saltwater age + 1
Fish	Oncorhynchus nerka	Oncorhynchus nerka	4.906666667	Calculated as mean population freshwater age + mean population saltwater age + 1
Fish	Oncorhynchus nerka	Oncorhynchus nerka	4.992217899	Calculated as mean population freshwater age + mean population saltwater age + 1
Fish	Oncorhynchus nerka	Oncorhynchus nerka	4.987951807	Calculated as mean population freshwater age + mean population saltwater age + 1
Fish	Oncorhynchus nerka	Oncorhynchus nerka	4.61971831	Calculated as mean population freshwater age + mean population saltwater age + 1
Fish	Oncorhynchus nerka	Oncorhynchus nerka	5.090909091	Calculated as mean population freshwater age + mean population saltwater age + 1
Fish	Oncorhynchus nerka	Oncorhynchus nerka	5.013157895	Calculated as mean population freshwater age + mean population saltwater age + 1
Fish	Oncorhynchus nerka	Oncorhynchus nerka	4.35483871	Calculated as mean population freshwater age + mean population saltwater age + 1
Fish	Oncorhynchus nerka	Oncorhynchus nerka	3.794117647	Calculated as mean population freshwater age + mean population saltwater age + 1
Fish	Oncorhynchus nerka	Oncorhynchus nerka	5.018348624	Calculated as mean population freshwater age + mean population saltwater age + 1
Fish	Oncorhynchus nerka	Oncorhynchus nerka	4.578947368	Calculated as mean population freshwater age + mean population saltwater age + 1
Fish	Oncorhynchus nerka	Oncorhynchus nerka	4.552763819	Calculated as mean population freshwater age + mean population saltwater age + 1
Fish	Oncorhynchus nerka	Oncorhynchus nerka	4.873333333	Calculated as mean population freshwater age + mean population saltwater age + 1
Fish	Oncorhynchus nerka	Oncorhynchus nerka	5.133333333	Calculated as mean population freshwater age + mean population saltwater age + 1
Fish	Oncorhynchus nerka	Oncorhynchus nerka	4.820895522	Calculated as mean population freshwater age + mean population saltwater age + 1
Fish	Oncorhynchus nerka	Oncorhynchus nerka	4.791139241	Calculated as mean population freshwater age + mean population saltwater age + 1
Fish	Oncorhynchus nerka	Oncorhynchus nerka	5.023648649	Calculated as mean population freshwater age + mean population saltwater age + 1
Fish	Oncorhynchus nerka	Oncorhynchus nerka	5.011857708	Calculated as mean population freshwater age + mean population saltwater age + 1
Fish	Oncorhynchus nerka	Oncorhynchus nerka	4.871637202	Calculated as mean population freshwater age + mean population saltwater age + 1
Fish	Oncorhynchus nerka	Oncorhynchus nerka	4.939597315	Calculated as mean population freshwater age + mean population saltwater age + 1
Fish	Oncorhynchus nerka	Oncorhynchus nerka	4.829090909	Calculated as mean population freshwater age + mean population saltwater age + 1
Fish	Oncorhynchus nerka	Oncorhynchus nerka	4.813333333	Calculated as mean population freshwater age + mean population saltwater age + 1
Fish	Oncorhynchus nerka	Oncorhynchus nerka	4.612903226	Calculated as mean population freshwater age + mean population saltwater age + 1
Fish	Oncorhynchus nerka	Oncorhynchus nerka	4.690647482	Calculated as mean population freshwater age + mean population saltwater age + 1
Fish	Oncorhynchus nerka	Oncorhynchus nerka	5.2	Calculated as mean population freshwater age + mean population saltwater age + 1
Fish	Oncorhynchus nerka	Oncorhynchus nerka	4.537634409	Calculated as mean population freshwater age + mean population saltwater age + 1
Fish	Oncorhynchus nerka	Oncorhynchus nerka	6.09375	Calculated as mean population freshwater age + mean population saltwater age + 1
Fish	Oncorhynchus nerka	Oncorhynchus nerka	4.6	Calculated as mean population freshwater age + mean population saltwater age + 1
Fish	Oncorhynchus nerka	Oncorhynchus nerka	4.918918919	Calculated as mean population freshwater age + mean population saltwater age + 1
Fish	Oncorhynchus nerka	Oncorhynchus nerka	4.775	Calculated as mean population freshwater age + mean population saltwater age + 1
Fish	Oncorhynchus nerka	Oncorhynchus nerka	4.782722513	Calculated as mean population freshwater age + mean population saltwater age + 1
Fish	Oncorhynchus nerka	Oncorhynchus nerka	5.128952263	Calculated as mean population freshwater age + mean population saltwater age + 1
Fish	Oncorhynchus nerka	Oncorhynchus nerka	5.204775023	Calculated as mean population freshwater age + mean population saltwater age + 1
Fish	Oncorhynchus nerka	Oncorhynchus nerka	5.084415584	Calculated as mean population freshwater age + mean population saltwater age + 1
Fish	Oncorhynchus nerka	Oncorhynchus nerka	4.384364821	Calculated as mean population freshwater age + mean population saltwater age + 1
Fish	Oncorhynchus nerka	Oncorhynchus nerka	4.888888889	Calculated as mean population freshwater age + mean population saltwater age + 1
Fish	Oncorhynchus nerka	Oncorhynchus nerka	4.557200538	Calculated as mean population freshwater age + mean population saltwater age + 1
Fish	Oncorhynchus nerka	Oncorhynchus nerka	5.063157895	Calculated as mean population freshwater age + mean population saltwater age + 1
Fish	Oncorhynchus nerka	Oncorhynchus nerka	4.720930233	Calculated as mean population freshwater age + mean population saltwater age + 1
Fish	Oncorhynchus nerka	Oncorhynchus nerka	5.046052632	Calculated as mean population freshwater age + mean population saltwater age + 1
Fish	Oncorhynchus nerka	Oncorhynchus nerka	5.347826087	Calculated as mean population freshwater age + mean population saltwater age + 1
Fish	Oncorhynchus nerka	Oncorhynchus nerka	4.986996099	Calculated as mean population freshwater age + mean population saltwater age + 1
Fish	Oncorhynchus nerka	Oncorhynchus nerka	4.907630522	Calculated as mean population freshwater age + mean population saltwater age + 1
Fish	Oncorhynchus nerka	Oncorhynchus nerka	4.786146234	Calculated as mean population freshwater age + mean population saltwater age + 1
Fish	Oncorhynchus nerka	Oncorhynchus nerka	5.182352941	Calculated as mean population freshwater age + mean population saltwater age + 1
Fish	Oncorhynchus nerka	Oncorhynchus nerka	4.380952381	Calculated as mean population freshwater age + mean population saltwater age + 1
Fish	Oncorhynchus nerka	Oncorhynchus nerka	5.043973941	Calculated as mean population freshwater age + mean population saltwater age + 1
Fish	Oncorhynchus nerka	Oncorhynchus nerka	5.28836425	Calculated as mean population freshwater age + mean population saltwater age + 1
Fish	Oncorhynchus nerka	Oncorhynchus nerka	4.041237113	Calculated as mean population freshwater age + mean population saltwater age + 1
Fish	Oncorhynchus nerka	Oncorhynchus nerka	4.295454545	Calculated as mean population freshwater age + mean population saltwater age + 1
Fish	Oncorhynchus nerka	Oncorhynchus nerka	4.825787402	Calculated as mean population freshwater age + mean population saltwater age + 1
Fish	Oncorhynchus nerka	Oncorhynchus nerka	4.876404494	Calculated as mean population freshwater age + mean population saltwater age + 1
Fish	Oncorhynchus nerka	Oncorhynchus nerka	4.470588235	Calculated as mean population freshwater age + mean population saltwater age + 1
Fish	Oncorhynchus nerka	Oncorhynchus nerka	4.815789474	Calculated as mean population freshwater age + mean population saltwater age + 1
Fish	Oncorhynchus nerka	Oncorhynchus nerka	4.970588235	Calculated as mean population freshwater age + mean population saltwater age + 1
Fish	Oncorhynchus nerka	Oncorhynchus nerka	4.171428571	Calculated as mean population freshwater age + mean population saltwater age + 1
Fish	Oncorhynchus nerka	Oncorhynchus nerka	4.985294118	Calculated as mean population freshwater age + mean population saltwater age + 1
Fish	Oncorhynchus nerka	Oncorhynchus nerka	4.659695817	Calculated as mean population freshwater age + mean population saltwater age + 1
Fish	Oncorhynchus nerka	Oncorhynchus nerka	4.852941176	Calculated as mean population freshwater age + mean population saltwater age + 1
Fish	Oncorhynchus nerka	Oncorhynchus nerka	5.06836248	Calculated as mean population freshwater age + mean population saltwater age + 1
Fish	Oncorhynchus nerka	Oncorhynchus nerka	4.958333333	Calculated as mean population freshwater age + mean population saltwater age + 1
Fish	Oncorhynchus nerka	Oncorhynchus nerka	5.056179775	Calculated as mean population freshwater age + mean population saltwater age + 1
Fish	Oncorhynchus nerka	Oncorhynchus nerka	4.259547935	Calculated as mean population freshwater age + mean population saltwater age + 1
Fish	Oncorhynchus nerka	Oncorhynchus nerka	4.378640777	Calculated as mean population freshwater age + mean population saltwater age + 1
Fish	Oncorhynchus nerka	Oncorhynchus nerka	4.358208955	Calculated as mean population freshwater age + mean population saltwater age + 1
Fish	Oncorhynchus nerka	Oncorhynchus nerka	4.06	Calculated as mean population freshwater age + mean population saltwater age + 1
Fish	Oncorhynchus nerka	Oncorhynchus nerka	4.891891892	Calculated as mean population freshwater age + mean population saltwater age + 1
Fish	Oncorhynchus tshawytscha	Oncorhynchus tshawytscha	4	NA
Fish	Oncorhynchus tshawytscha	Oncorhynchus tshawytscha	3.2	NA
Fish	Oncorhynchus tshawytscha	Oncorhynchus tshawytscha	5.549941246	Calculated as mean population freshwater age + mean population saltwater age + 1
Fish	Oncorhynchus tshawytscha	Oncorhynchus tshawytscha	6.14	Calculated as mean population freshwater age + mean population saltwater age + 1
Fish	Oncorhynchus tshawytscha	Oncorhynchus tshawytscha	5.406153846	Calculated as mean population freshwater age + mean population saltwater age + 1
Fish	Oncorhynchus tshawytscha	Oncorhynchus tshawytscha	5.2	Calculated as mean population freshwater age + mean population saltwater age + 1
Fish	Oncorhynchus tshawytscha	Oncorhynchus tshawytscha	4.729166667	Calculated as mean population freshwater age + mean population saltwater age + 1
Fish	Oncorhynchus tshawytscha	Oncorhynchus tshawytscha	5.448148148	Calculated as mean population freshwater age + mean population saltwater age + 1
Fish	Oncorhynchus tshawytscha	Oncorhynchus tshawytscha	5.078651685	Calculated as mean population freshwater age + mean population saltwater age + 1
Fish	Oncorhynchus tshawytscha	Oncorhynchus tshawytscha	5.183908046	Calculated as mean population freshwater age + mean population saltwater age + 1
Fish	Oncorhynchus tshawytscha	Oncorhynchus tshawytscha	5.38952164	Calculated as mean population freshwater age + mean population saltwater age + 1
Fish	Oncorhynchus tshawytscha	Oncorhynchus tshawytscha	5.88	Calculated as mean population freshwater age + mean population saltwater age + 1
Fish	Oncorhynchus tshawytscha	Oncorhynchus tshawytscha	5.754385965	Calculated as mean population freshwater age + mean population saltwater age + 1
Fish	Oncorhynchus tshawytscha	Oncorhynchus tshawytscha	5.020618557	Calculated as mean population freshwater age + mean population saltwater age + 1
Fish	Oncorhynchus tshawytscha	Oncorhynchus tshawytscha	5.625	Calculated as mean population freshwater age + mean population saltwater age + 1
Fish	Oncorhynchus tshawytscha	Oncorhynchus tshawytscha	5.385542169	Calculated as mean population freshwater age + mean population saltwater age + 1
Fish	Oncorhynchus tshawytscha	Oncorhynchus tshawytscha	5.314814815	Calculated as mean population freshwater age + mean population saltwater age + 1
Fish	Oncorhynchus tshawytscha	Oncorhynchus tshawytscha	5.271028037	Calculated as mean population freshwater age + mean population saltwater age + 1
Fish	Oncorhynchus tshawytscha	Oncorhynchus tshawytscha	5.323943662	Calculated as mean population freshwater age + mean population saltwater age + 1
Fish	Oncorhynchus tshawytscha	Oncorhynchus tshawytscha	4.710784314	Calculated as mean population freshwater age + mean population saltwater age + 1
Fish	Oncorhynchus tshawytscha	Oncorhynchus tshawytscha	4.735294118	Calculated as mean population freshwater age + mean population saltwater age + 1
Fish	Oncorhynchus tshawytscha	Oncorhynchus tshawytscha	5.931818182	Calculated as mean population freshwater age + mean population saltwater age + 1
Fish	Oncorhynchus tshawytscha	Oncorhynchus tshawytscha	4.670886076	Calculated as mean population freshwater age + mean population saltwater age + 1
Fish	Oncorhynchus tshawytscha	Oncorhynchus tshawytscha	5.424242424	Calculated as mean population freshwater age + mean population saltwater age + 1
Fish	Oncorhynchus tshawytscha	Oncorhynchus tshawytscha	4.322580645	Calculated as mean population freshwater age + mean population saltwater age + 1
Fish	Oncorhynchus tshawytscha	Oncorhynchus tshawytscha	5.037037037	Calculated as mean population freshwater age + mean population saltwater age + 1
Fish	Oncorhynchus tshawytscha	Oncorhynchus tshawytscha	5.483146067	Calculated as mean population freshwater age + mean population saltwater age + 1
Fish	Oncorhynchus tshawytscha	Oncorhynchus tshawytscha	5.090909091	Calculated as mean population freshwater age + mean population saltwater age + 1
Fish	Oncorhynchus tshawytscha	Oncorhynchus tshawytscha	5.019607843	Calculated as mean population freshwater age + mean population saltwater age + 1
Fish	Oncorhynchus tshawytscha	Oncorhynchus tshawytscha	5.685714286	Calculated as mean population freshwater age + mean population saltwater age + 1
Fish	Oncorhynchus tshawytscha	Oncorhynchus tshawytscha	5.405737705	Calculated as mean population freshwater age + mean population saltwater age + 1
Fish	Oncorhynchus tshawytscha	Oncorhynchus tshawytscha	3.220030349	Calculated as mean population freshwater age + mean population saltwater age + 1
Fish	Oncorhynchus tshawytscha	Oncorhynchus tshawytscha	5.481848185	Calculated as mean population freshwater age + mean population saltwater age + 1
Fish	Oncorhynchus tshawytscha	Oncorhynchus tshawytscha	3.235443038	Calculated as mean population freshwater age + mean population saltwater age + 1
Fish	Oncorhynchus tshawytscha	Oncorhynchus tshawytscha	3.222222222	Calculated as mean population freshwater age + mean population saltwater age + 1
Fish	Oncorhynchus tshawytscha	Oncorhynchus tshawytscha	3.34358047	Calculated as mean population freshwater age + mean population saltwater age + 1
Fish	Oncorhynchus tshawytscha	Oncorhynchus tshawytscha	3.631840796	Calculated as mean population freshwater age + mean population saltwater age + 1
Fish	Oncorhynchus tshawytscha	Oncorhynchus tshawytscha	5.636363636	Calculated as mean population freshwater age + mean population saltwater age + 1
Fish	Oncorhynchus tshawytscha	Oncorhynchus tshawytscha	5.214285714	Calculated as mean population freshwater age + mean population saltwater age + 1
Fish	Oncorhynchus tshawytscha	Oncorhynchus tshawytscha	4.769230769	Calculated as mean population freshwater age + mean population saltwater age + 1
Fish	Oncorhynchus tshawytscha	Oncorhynchus tshawytscha	5	Calculated as mean population freshwater age + mean population saltwater age + 1
Fish	Oncorhynchus tshawytscha	Oncorhynchus tshawytscha	5.403614458	Calculated as mean population freshwater age + mean population saltwater age + 1
Fish	Oncorhynchus tshawytscha	Oncorhynchus tshawytscha	5.959334566	Calculated as mean population freshwater age + mean population saltwater age + 1
Fish	Oncorhynchus tshawytscha	Oncorhynchus tshawytscha	5.771929825	Calculated as mean population freshwater age + mean population saltwater age + 1
Fish	Oncorhynchus tshawytscha	Oncorhynchus tshawytscha	5.658385093	Calculated as mean population freshwater age + mean population saltwater age + 1
Fish	Oncorhynchus tshawytscha	Oncorhynchus tshawytscha	5.444444444	Calculated as mean population freshwater age + mean population saltwater age + 1
Fish	Oncorhynchus tshawytscha	Oncorhynchus tshawytscha	5.442857143	Calculated as mean population freshwater age + mean population saltwater age + 1
Fish	Oncorhynchus tshawytscha	Oncorhynchus tshawytscha	5.05	Calculated as mean population freshwater age + mean population saltwater age + 1
Fish	Oncorhynchus tshawytscha	Oncorhynchus tshawytscha	5.879581152	Calculated as mean population freshwater age + mean population saltwater age + 1
Fish	Oncorhynchus tshawytscha	Oncorhynchus tshawytscha	5.928571429	Calculated as mean population freshwater age + mean population saltwater age + 1
Fish	Oncorhynchus tshawytscha	Oncorhynchus tshawytscha	5.591836735	Calculated as mean population freshwater age + mean population saltwater age + 1
Fish	Oncorhynchus tshawytscha	Oncorhynchus tshawytscha	5.590909091	Calculated as mean population freshwater age + mean population saltwater age + 1
Fish	Oncorhynchus tshawytscha	Oncorhynchus tshawytscha	5.630434783	Calculated as mean population freshwater age + mean population saltwater age + 1
Fish	Oncorhynchus tshawytscha	Oncorhynchus tshawytscha	5.762308998	Calculated as mean population freshwater age + mean population saltwater age + 1
Fish	Oncorhynchus tshawytscha	Oncorhynchus tshawytscha	5.62	Calculated as mean population freshwater age + mean population saltwater age + 1
Fish	Oncorhynchus tshawytscha	Oncorhynchus tshawytscha	4.111111111	Calculated as mean population freshwater age + mean population saltwater age + 1
Fish	Oncorhynchus tshawytscha	Oncorhynchus tshawytscha	5.386243386	Calculated as mean population freshwater age + mean population saltwater age + 1
Fish	Oncorhynchus tshawytscha	Oncorhynchus tshawytscha	5.050073638	Calculated as mean population freshwater age + mean population saltwater age + 1
Fish	Oncorhynchus tshawytscha	Oncorhynchus tshawytscha	6.16091954	Calculated as mean population freshwater age + mean population saltwater age + 1
Fish	Oncorhynchus tshawytscha	Oncorhynchus tshawytscha	5.625468165	Calculated as mean population freshwater age + mean population saltwater age + 1
Fish	Oncorhynchus tshawytscha	Oncorhynchus tshawytscha	5.844444444	Calculated as mean population freshwater age + mean population saltwater age + 1
Fish	Oncorhynchus tshawytscha	Oncorhynchus tshawytscha	5.507246377	Calculated as mean population freshwater age + mean population saltwater age + 1
Fish	Oncorhynchus tshawytscha	Oncorhynchus tshawytscha	5.878787879	Calculated as mean population freshwater age + mean population saltwater age + 1
Fish	Oncorhynchus tshawytscha	Oncorhynchus tshawytscha	5.616216216	Calculated as mean population freshwater age + mean population saltwater age + 1
Fish	Oncorhynchus tshawytscha	Oncorhynchus tshawytscha	5.538461538	Calculated as mean population freshwater age + mean population saltwater age + 1
Fish	Oncorhynchus tshawytscha	Oncorhynchus tshawytscha	5.422360248	Calculated as mean population freshwater age + mean population saltwater age + 1
Fish	Oncorhynchus tshawytscha	Oncorhynchus tshawytscha	5.008695652	Calculated as mean population freshwater age + mean population saltwater age + 1
Fish	Oncorhynchus tshawytscha	Oncorhynchus tshawytscha	6.007575758	Calculated as mean population freshwater age + mean population saltwater age + 1
Fish	Oncorhynchus tshawytscha	Oncorhynchus tshawytscha	5.076923077	Calculated as mean population freshwater age + mean population saltwater age + 1
Fish	Oncorhynchus tshawytscha	Oncorhynchus tshawytscha	5.405405405	Calculated as mean population freshwater age + mean population saltwater age + 1
Fish	Oncorhynchus tshawytscha	Oncorhynchus tshawytscha	5.233480176	Calculated as mean population freshwater age + mean population saltwater age + 1
Fish	Oncorhynchus tshawytscha	Oncorhynchus tshawytscha	5.578034682	Calculated as mean population freshwater age + mean population saltwater age + 1
Fish	Oncorhynchus tshawytscha	Oncorhynchus tshawytscha	5.633027523	Calculated as mean population freshwater age + mean population saltwater age + 1
Fish	Oncorhynchus tshawytscha	Oncorhynchus tshawytscha	4.483695652	Calculated as mean population freshwater age + mean population saltwater age + 1
Fish	Oncorhynchus tshawytscha	Oncorhynchus tshawytscha	5.074468085	Calculated as mean population freshwater age + mean population saltwater age + 1
Fish	Oncorhynchus tshawytscha	Oncorhynchus tshawytscha	6.08	Calculated as mean population freshwater age + mean population saltwater age + 1
Fish	Oncorhynchus tshawytscha	Oncorhynchus tshawytscha	5.576923077	Calculated as mean population freshwater age + mean population saltwater age + 1
Fish	Oncorhynchus tshawytscha	Oncorhynchus tshawytscha	4.966666667	Calculated as mean population freshwater age + mean population saltwater age + 1
Fish	Oncorhynchus tshawytscha	Oncorhynchus tshawytscha	4.258741259	Calculated as mean population freshwater age + mean population saltwater age + 1
Fish	Oncorhynchus tshawytscha	Oncorhynchus tshawytscha	4.878787879	Calculated as mean population freshwater age + mean population saltwater age + 1
Fish	Oncorhynchus tshawytscha	Oncorhynchus tshawytscha	5.661290323	Calculated as mean population freshwater age + mean population saltwater age + 1
Fish	Oncorhynchus tshawytscha	Oncorhynchus tshawytscha	5.338345865	Calculated as mean population freshwater age + mean population saltwater age + 1
Fish	Oncorhynchus tshawytscha	Oncorhynchus tshawytscha	5.022727273	Calculated as mean population freshwater age + mean population saltwater age + 1
Fish	Oncorhynchus tshawytscha	Oncorhynchus tshawytscha	5.672413793	Calculated as mean population freshwater age + mean population saltwater age + 1
Fish	Oncorhynchus tshawytscha	Oncorhynchus tshawytscha	4.909090909	Calculated as mean population freshwater age + mean population saltwater age + 1
Fish	Oncorhynchus tshawytscha	Oncorhynchus tshawytscha	5.181818182	Calculated as mean population freshwater age + mean population saltwater age + 1
Fish	Oncorhynchus tshawytscha	Oncorhynchus tshawytscha	5.631578947	Calculated as mean population freshwater age + mean population saltwater age + 1
Fish	Oncorhynchus tshawytscha	Oncorhynchus tshawytscha	3.372881356	Calculated as mean population freshwater age + mean population saltwater age + 1
Fish	Oncorhynchus tshawytscha	Oncorhynchus tshawytscha	4.62	Calculated as mean population freshwater age + mean population saltwater age + 1
Fish	Oncorhynchus tshawytscha	Oncorhynchus tshawytscha	3.631578947	Calculated as mean population freshwater age + mean population saltwater age + 1
Fish	Oncorhynchus tshawytscha	Oncorhynchus tshawytscha	3.148148148	Calculated as mean population freshwater age + mean population saltwater age + 1
Fish	Oncorhynchus tshawytscha	Oncorhynchus tshawytscha	5.192771084	Calculated as mean population freshwater age + mean population saltwater age + 1
Fish	Oncorhynchus tshawytscha	Oncorhynchus tshawytscha	5.391089109	Calculated as mean population freshwater age + mean population saltwater age + 1
Fish	Oncorhynchus tshawytscha	Oncorhynchus tshawytscha	4.914285714	Calculated as mean population freshwater age + mean population saltwater age + 1
Fish	Oncorhynchus tshawytscha	Oncorhynchus tshawytscha	5.141025641	Calculated as mean population freshwater age + mean population saltwater age + 1
Fish	Oncorhynchus tshawytscha	Oncorhynchus tshawytscha	3.681818182	Calculated as mean population freshwater age + mean population saltwater age + 1
Fish	Oncorhynchus tshawytscha	Oncorhynchus tshawytscha	4.009345794	Calculated as mean population freshwater age + mean population saltwater age + 1
Fish	Oncorhynchus tshawytscha	Oncorhynchus tshawytscha	4.4	Calculated as mean population freshwater age + mean population saltwater age + 1
Fish	Oncorhynchus tshawytscha	Oncorhynchus tshawytscha	3.774193548	Calculated as mean population freshwater age + mean population saltwater age + 1
Fish	Oncorhynchus tshawytscha	Oncorhynchus tshawytscha	2.5	Calculated as mean population freshwater age + mean population saltwater age + 1
Fish	Oncorhynchus tshawytscha	Oncorhynchus tshawytscha	4.550724638	Calculated as mean population freshwater age + mean population saltwater age + 1
Fish	Oncorhynchus tshawytscha	Oncorhynchus tshawytscha	4.829268293	Calculated as mean population freshwater age + mean population saltwater age + 1
Fish	Oncorhynchus tshawytscha	Oncorhynchus tshawytscha	4.755555556	Calculated as mean population freshwater age + mean population saltwater age + 1
Fish	Oncorhynchus tshawytscha	Oncorhynchus tshawytscha	4.770491803	Calculated as mean population freshwater age + mean population saltwater age + 1
Fish	Oncorhynchus tshawytscha	Oncorhynchus tshawytscha	4.050847458	Calculated as mean population freshwater age + mean population saltwater age + 1
Fish	Oncorhynchus tshawytscha	Oncorhynchus tshawytscha	4.813953488	Calculated as mean population freshwater age + mean population saltwater age + 1
Fish	Oncorhynchus tshawytscha	Oncorhynchus tshawytscha	5.24	Calculated as mean population freshwater age + mean population saltwater age + 1
Fish	Oncorhynchus tshawytscha	Oncorhynchus tshawytscha	4.574468085	Calculated as mean population freshwater age + mean population saltwater age + 1
Fish	Oncorhynchus tshawytscha	Oncorhynchus tshawytscha	3.820512821	Calculated as mean population freshwater age + mean population saltwater age + 1
Fish	Oncorhynchus tshawytscha	Oncorhynchus tshawytscha	5.272727273	Calculated as mean population freshwater age + mean population saltwater age + 1
Fish	Oncorhynchus tshawytscha	Oncorhynchus tshawytscha	4.768844221	Calculated as mean population freshwater age + mean population saltwater age + 1
Fish	Oncorhynchus tshawytscha	Oncorhynchus tshawytscha	4.214285714	Calculated as mean population freshwater age + mean population saltwater age + 1
Fish	Oncorhynchus tshawytscha	Oncorhynchus tshawytscha	4.071428571	Calculated as mean population freshwater age + mean population saltwater age + 1
Fish	Oncorhynchus tshawytscha	Oncorhynchus tshawytscha	3.91627907	Calculated as mean population freshwater age + mean population saltwater age + 1
Fish	Oncorhynchus tshawytscha	Oncorhynchus tshawytscha	4.283911672	Calculated as mean population freshwater age + mean population saltwater age + 1
Fish	Oncorhynchus tshawytscha	Oncorhynchus tshawytscha	4.029411765	Calculated as mean population freshwater age + mean population saltwater age + 1
Fish	Oncorhynchus tshawytscha	Oncorhynchus tshawytscha	4.283333333	Calculated as mean population freshwater age + mean population saltwater age + 1
Fish	Oncorhynchus tshawytscha	Oncorhynchus tshawytscha	4.258889333	Calculated as mean population freshwater age + mean population saltwater age + 1
Fish	Oncorhynchus tshawytscha	Oncorhynchus tshawytscha	4.555555556	Calculated as mean population freshwater age + mean population saltwater age + 1
Fish	Oncorhynchus tshawytscha	Oncorhynchus tshawytscha	4.650406504	Calculated as mean population freshwater age + mean population saltwater age + 1
Fish	Oncorhynchus tshawytscha	Oncorhynchus tshawytscha	4.363636364	Calculated as mean population freshwater age + mean population saltwater age + 1
Fish	Oncorhynchus tshawytscha	Oncorhynchus tshawytscha	4.163265306	Calculated as mean population freshwater age + mean population saltwater age + 1
Fish	Oncorhynchus tshawytscha	Oncorhynchus tshawytscha	4.24422188	Calculated as mean population freshwater age + mean population saltwater age + 1
Fish	Oncorhynchus tshawytscha	Oncorhynchus tshawytscha	4.738970588	Calculated as mean population freshwater age + mean population saltwater age + 1
Fish	Oncorhynchus tshawytscha	Oncorhynchus tshawytscha	4.848275862	Calculated as mean population freshwater age + mean population saltwater age + 1
Fish	Oncorhynchus tshawytscha	Oncorhynchus tshawytscha	4.589285714	Calculated as mean population freshwater age + mean population saltwater age + 1
Fish	Oncorhynchus tshawytscha	Oncorhynchus tshawytscha	4.725274725	Calculated as mean population freshwater age + mean population saltwater age + 1
Fish	Oncorhynchus tshawytscha	Oncorhynchus tshawytscha	4.638297872	Calculated as mean population freshwater age + mean population saltwater age + 1
Fish	Oncorhynchus tshawytscha	Oncorhynchus tshawytscha	4.336546889	Calculated as mean population freshwater age + mean population saltwater age + 1
Fish	Oncorhynchus tshawytscha	Oncorhynchus tshawytscha	3.170068027	Calculated as mean population freshwater age + mean population saltwater age + 1
Fish	Oncorhynchus tshawytscha	Oncorhynchus tshawytscha	4.922222222	Calculated as mean population freshwater age + mean population saltwater age + 1
Fish	Oncorhynchus tshawytscha	Oncorhynchus tshawytscha	4.396551724	Calculated as mean population freshwater age + mean population saltwater age + 1
Fish	Oncorhynchus tshawytscha	Oncorhynchus tshawytscha	4.91954023	Calculated as mean population freshwater age + mean population saltwater age + 1
Fish	Oncorhynchus tshawytscha	Oncorhynchus tshawytscha	4.124378109	Calculated as mean population freshwater age + mean population saltwater age + 1
Fish	Oncorhynchus tshawytscha	Oncorhynchus tshawytscha	4.323529412	Calculated as mean population freshwater age + mean population saltwater age + 1
Fish	Oncorhynchus tshawytscha	Oncorhynchus tshawytscha	4.378881988	Calculated as mean population freshwater age + mean population saltwater age + 1
Fish	Oncorhynchus tshawytscha	Oncorhynchus tshawytscha	4.523415978	Calculated as mean population freshwater age + mean population saltwater age + 1
Fish	Oncorhynchus tshawytscha	Oncorhynchus tshawytscha	4.348370927	Calculated as mean population freshwater age + mean population saltwater age + 1
Fish	Oncorhynchus tshawytscha	Oncorhynchus tshawytscha	4.002935421	Calculated as mean population freshwater age + mean population saltwater age + 1
Fish	Oncorhynchus tshawytscha	Oncorhynchus tshawytscha	4.764705882	Calculated as mean population freshwater age + mean population saltwater age + 1
Fish	Oncorhynchus tshawytscha	Oncorhynchus tshawytscha	4.429577465	Calculated as mean population freshwater age + mean population saltwater age + 1
Fish	Oncorhynchus tshawytscha	Oncorhynchus tshawytscha	3.064516129	Calculated as mean population freshwater age + mean population saltwater age + 1
Fish	Oncorhynchus tshawytscha	Oncorhynchus tshawytscha	5.321428571	Calculated as mean population freshwater age + mean population saltwater age + 1
Fish	Oncorhynchus tshawytscha	Oncorhynchus tshawytscha	3.363636364	Calculated as mean population freshwater age + mean population saltwater age + 1
Fish	Oncorhynchus tshawytscha	Oncorhynchus tshawytscha	3.441176471	Calculated as mean population freshwater age + mean population saltwater age + 1
Fish	Oncorhynchus tshawytscha	Oncorhynchus tshawytscha	4.522222222	Calculated as mean population freshwater age + mean population saltwater age + 1
Fish	Oncorhynchus tshawytscha	Oncorhynchus tshawytscha	5.171428571	Calculated as mean population freshwater age + mean population saltwater age + 1
Fish	Oncorhynchus tshawytscha	Oncorhynchus tshawytscha	4.462365591	Calculated as mean population freshwater age + mean population saltwater age + 1
Fish	Oncorhynchus tshawytscha	Oncorhynchus tshawytscha	4.85	Calculated as mean population freshwater age + mean population saltwater age + 1
Fish	Oncorhynchus tshawytscha	Oncorhynchus tshawytscha	5.113636364	Calculated as mean population freshwater age + mean population saltwater age + 1
Fish	Oncorhynchus tshawytscha	Oncorhynchus tshawytscha	4.483870968	Calculated as mean population freshwater age + mean population saltwater age + 1
Fish	Oncorhynchus tshawytscha	Oncorhynchus tshawytscha	4.532467532	Calculated as mean population freshwater age + mean population saltwater age + 1
Fish	Oncorhynchus tshawytscha	Oncorhynchus tshawytscha	4.701754386	Calculated as mean population freshwater age + mean population saltwater age + 1
Fish	Oncorhynchus tshawytscha	Oncorhynchus tshawytscha	4.2	Calculated as mean population freshwater age + mean population saltwater age + 1
Fish	Oncorhynchus tshawytscha	Oncorhynchus tshawytscha	4.315789474	Calculated as mean population freshwater age + mean population saltwater age + 1
Fish	Oncorhynchus tshawytscha	Oncorhynchus tshawytscha	4.416666667	Calculated as mean population freshwater age + mean population saltwater age + 1
Fish	Oncorhynchus tshawytscha	Oncorhynchus tshawytscha	4.384615385	Calculated as mean population freshwater age + mean population saltwater age + 1
Fish	Oncorhynchus tshawytscha	Oncorhynchus tshawytscha	4.76	Calculated as mean population freshwater age + mean population saltwater age + 1
Fish	Oncorhynchus tshawytscha	Oncorhynchus tshawytscha	3.947368421	Calculated as mean population freshwater age + mean population saltwater age + 1
Fish	Oncorhynchus tshawytscha	Oncorhynchus tshawytscha	3.695652174	Calculated as mean population freshwater age + mean population saltwater age + 1
Fish	Oncorhynchus tshawytscha	Oncorhynchus tshawytscha	4.923076923	Calculated as mean population freshwater age + mean population saltwater age + 1
Fish	Oncorhynchus tshawytscha	Oncorhynchus tshawytscha	5.184210526	Calculated as mean population freshwater age + mean population saltwater age + 1
Fish	Oncorhynchus tshawytscha	Oncorhynchus tshawytscha	3.782608696	Calculated as mean population freshwater age + mean population saltwater age + 1
Fish	Oncorhynchus tshawytscha	Oncorhynchus tshawytscha	4.25	Calculated as mean population freshwater age + mean population saltwater age + 1
Fish	Oncorhynchus tshawytscha	Oncorhynchus tshawytscha	3.285714286	Calculated as mean population freshwater age + mean population saltwater age + 1
Fish	Oncorhynchus tshawytscha	Oncorhynchus tshawytscha	4.346938776	Calculated as mean population freshwater age + mean population saltwater age + 1
Fish	Oncorhynchus tshawytscha	Oncorhynchus tshawytscha	5.565217391	Calculated as mean population freshwater age + mean population saltwater age + 1
Fish	Oncorhynchus tshawytscha	Oncorhynchus tshawytscha	4.101398601	Calculated as mean population freshwater age + mean population saltwater age + 1
Fish	Oncorhynchus tshawytscha	Oncorhynchus tshawytscha	5.4	Calculated as mean population freshwater age + mean population saltwater age + 1
Fish	Oncorhynchus tshawytscha	Oncorhynchus tshawytscha	5.8	Calculated as mean population freshwater age + mean population saltwater age + 1
Fish	Oncorhynchus tshawytscha	Oncorhynchus tshawytscha	4.423076923	Calculated as mean population freshwater age + mean population saltwater age + 1
Fish	Oncorhynchus tshawytscha	Oncorhynchus tshawytscha	4.036585366	Calculated as mean population freshwater age + mean population saltwater age + 1
Fish	Oncorhynchus tshawytscha	Oncorhynchus tshawytscha	4.562264151	Calculated as mean population freshwater age + mean population saltwater age + 1
Fish	Oncorhynchus tshawytscha	Oncorhynchus tshawytscha	3.443298969	Calculated as mean population freshwater age + mean population saltwater age + 1
Fish	Oncorhynchus tshawytscha	Oncorhynchus tshawytscha	5.758713137	Calculated as mean population freshwater age + mean population saltwater age + 1
Fish	Oncorhynchus tshawytscha	Oncorhynchus tshawytscha	4.341772152	Calculated as mean population freshwater age + mean population saltwater age + 1
Fish	Oncorhynchus tshawytscha	Oncorhynchus tshawytscha	4.035714286	Calculated as mean population freshwater age + mean population saltwater age + 1
Fish	Oncorhynchus tshawytscha	Oncorhynchus tshawytscha	4.774193548	Calculated as mean population freshwater age + mean population saltwater age + 1
Fish	Oncorhynchus tshawytscha	Oncorhynchus tshawytscha	5.447761194	Calculated as mean population freshwater age + mean population saltwater age + 1
Fish	Oncorhynchus tshawytscha	Oncorhynchus tshawytscha	5.796511628	Calculated as mean population freshwater age + mean population saltwater age + 1
Fish	Oncorhynchus tshawytscha	Oncorhynchus tshawytscha	4.894248609	Calculated as mean population freshwater age + mean population saltwater age + 1
Fish	Oncorhynchus tshawytscha	Oncorhynchus tshawytscha	4.082706767	Calculated as mean population freshwater age + mean population saltwater age + 1
Fish	Oncorhynchus tshawytscha	Oncorhynchus tshawytscha	4.461716937	Calculated as mean population freshwater age + mean population saltwater age + 1
Fish	Oncorhynchus tshawytscha	Oncorhynchus tshawytscha	4.38974359	Calculated as mean population freshwater age + mean population saltwater age + 1
Fish	Oncorhynchus tshawytscha	Oncorhynchus tshawytscha	3.387096774	Calculated as mean population freshwater age + mean population saltwater age + 1
Fish	Oncorhynchus tshawytscha	Oncorhynchus tshawytscha	4.355932203	Calculated as mean population freshwater age + mean population saltwater age + 1
Fish	Oncorhynchus tshawytscha	Oncorhynchus tshawytscha	3.9375	Calculated as mean population freshwater age + mean population saltwater age + 1
Fish	Oncorhynchus tshawytscha	Oncorhynchus tshawytscha	4.095541401	Calculated as mean population freshwater age + mean population saltwater age + 1
Fish	Oncorhynchus tshawytscha	Oncorhynchus tshawytscha	4.217054264	Calculated as mean population freshwater age + mean population saltwater age + 1
Fish	Oncorhynchus tshawytscha	Oncorhynchus tshawytscha	4.509433962	Calculated as mean population freshwater age + mean population saltwater age + 1
Fish	Oncorhynchus tshawytscha	Oncorhynchus tshawytscha	3.37037037	Calculated as mean population freshwater age + mean population saltwater age + 1
Fish	Oncorhynchus tshawytscha	Oncorhynchus tshawytscha	4.109022556	Calculated as mean population freshwater age + mean population saltwater age + 1
Fish	Oncorhynchus tshawytscha	Oncorhynchus tshawytscha	4.115384615	Calculated as mean population freshwater age + mean population saltwater age + 1
Fish	Oncorhynchus tshawytscha	Oncorhynchus tshawytscha	4.4375	Calculated as mean population freshwater age + mean population saltwater age + 1
Fish	Oncorhynchus tshawytscha	Oncorhynchus tshawytscha	4.375	Calculated as mean population freshwater age + mean population saltwater age + 1
Fish	Oncorhynchus tshawytscha	Oncorhynchus tshawytscha	5.114285714	Calculated as mean population freshwater age + mean population saltwater age + 1
Fish	Oncorhynchus tshawytscha	Oncorhynchus tshawytscha	4.851851852	Calculated as mean population freshwater age + mean population saltwater age + 1
Fish	Oncorhynchus tshawytscha	Oncorhynchus tshawytscha	4.432432432	Calculated as mean population freshwater age + mean population saltwater age + 1
Fish	Oncorhynchus tshawytscha	Oncorhynchus tshawytscha	4.5	Calculated as mean population freshwater age + mean population saltwater age + 1
Fish	Oncorhynchus tshawytscha	Oncorhynchus tshawytscha	4.655172414	Calculated as mean population freshwater age + mean population saltwater age + 1
Fish	Oncorhynchus tshawytscha	Oncorhynchus tshawytscha	4.314285714	Calculated as mean population freshwater age + mean population saltwater age + 1
Fish	Oncorhynchus tshawytscha	Oncorhynchus tshawytscha	4.904761905	Calculated as mean population freshwater age + mean population saltwater age + 1
Fish	Oncorhynchus tshawytscha	Oncorhynchus tshawytscha	4.163636364	Calculated as mean population freshwater age + mean population saltwater age + 1
Fish	Oncorhynchus tshawytscha	Oncorhynchus tshawytscha	4.454545455	Calculated as mean population freshwater age + mean population saltwater age + 1
Fish	Oncorhynchus tshawytscha	Oncorhynchus tshawytscha	5.145833333	Calculated as mean population freshwater age + mean population saltwater age + 1
Fish	Oncorhynchus tshawytscha	Oncorhynchus tshawytscha	4.477272727	Calculated as mean population freshwater age + mean population saltwater age + 1
Fish	Oncorhynchus tshawytscha	Oncorhynchus tshawytscha	4.86440678	Calculated as mean population freshwater age + mean population saltwater age + 1
Fish	Oncorhynchus tshawytscha	Oncorhynchus tshawytscha	4.0625	Calculated as mean population freshwater age + mean population saltwater age + 1
Fish	Oncorhynchus tshawytscha	Oncorhynchus tshawytscha	4.841269841	Calculated as mean population freshwater age + mean population saltwater age + 1
Fish	Oncorhynchus tshawytscha	Oncorhynchus tshawytscha	4.178082192	Calculated as mean population freshwater age + mean population saltwater age + 1
Fish	Oncorhynchus tshawytscha	Oncorhynchus tshawytscha	4.338108883	Calculated as mean population freshwater age + mean population saltwater age + 1
Fish	Oncorhynchus tshawytscha	Oncorhynchus tshawytscha	3.287234043	Calculated as mean population freshwater age + mean population saltwater age + 1
Fish	Oncorhynchus tshawytscha	Oncorhynchus tshawytscha	4.444444444	Calculated as mean population freshwater age + mean population saltwater age + 1
Fish	Oncorhynchus tshawytscha	Oncorhynchus tshawytscha	4.206896552	Calculated as mean population freshwater age + mean population saltwater age + 1
Fish	Oncorhynchus tshawytscha	Oncorhynchus tshawytscha	4.564935065	Calculated as mean population freshwater age + mean population saltwater age + 1
Fish	Oncorhynchus tshawytscha	Oncorhynchus tshawytscha	4.258928571	Calculated as mean population freshwater age + mean population saltwater age + 1
Fish	Oncorhynchus tshawytscha	Oncorhynchus tshawytscha	4.388888889	Calculated as mean population freshwater age + mean population saltwater age + 1
Fish	Oncorhynchus tshawytscha	Oncorhynchus tshawytscha	4.703296703	Calculated as mean population freshwater age + mean population saltwater age + 1
Fish	Oncorhynchus tshawytscha	Oncorhynchus tshawytscha	5.483870968	Calculated as mean population freshwater age + mean population saltwater age + 1
Fish	Oncorhynchus tshawytscha	Oncorhynchus tshawytscha	5.307880592	Calculated as mean population freshwater age + mean population saltwater age + 1
Fish	Oncorhynchus tshawytscha	Oncorhynchus tshawytscha	4.794117647	Calculated as mean population freshwater age + mean population saltwater age + 1
Fish	Oncorhynchus tshawytscha	Oncorhynchus tshawytscha	5.847368421	Calculated as mean population freshwater age + mean population saltwater age + 1
Fish	Oncorhynchus tshawytscha	Oncorhynchus tshawytscha	4.556701031	Calculated as mean population freshwater age + mean population saltwater age + 1
Fish	Oncorhynchus tshawytscha	Oncorhynchus tshawytscha	3.782857143	Calculated as mean population freshwater age + mean population saltwater age + 1
Fish	Oncorhynchus tshawytscha	Oncorhynchus tshawytscha	4.047619048	Calculated as mean population freshwater age + mean population saltwater age + 1
Fish	Oncorhynchus tshawytscha	Oncorhynchus tshawytscha	4.925925926	Calculated as mean population freshwater age + mean population saltwater age + 1
Fish	Oncorhynchus tshawytscha	Oncorhynchus tshawytscha	3.8125	Calculated as mean population freshwater age + mean population saltwater age + 1
Fish	Oncorhynchus tshawytscha	Oncorhynchus tshawytscha	5.3875	Calculated as mean population freshwater age + mean population saltwater age + 1
Fish	Oncorhynchus tshawytscha	Oncorhynchus tshawytscha	3.833333333	Calculated as mean population freshwater age + mean population saltwater age + 1
Fish	Oncorhynchus tshawytscha	Oncorhynchus tshawytscha	4.631578947	Calculated as mean population freshwater age + mean population saltwater age + 1
Fish	Oncorhynchus tshawytscha	Oncorhynchus tshawytscha	3.642857143	Calculated as mean population freshwater age + mean population saltwater age + 1
Fish	Oncorhynchus tshawytscha	Oncorhynchus tshawytscha	4.549019608	Calculated as mean population freshwater age + mean population saltwater age + 1
Fish	Oncorhynchus tshawytscha	Oncorhynchus tshawytscha	4.52	Calculated as mean population freshwater age + mean population saltwater age + 1
Fish	Oncorhynchus tshawytscha	Oncorhynchus tshawytscha	4.492753623	Calculated as mean population freshwater age + mean population saltwater age + 1
Fish	Oncorhynchus tshawytscha	Oncorhynchus tshawytscha	3.888888889	Calculated as mean population freshwater age + mean population saltwater age + 1
Fish	Oncorhynchus tshawytscha	Oncorhynchus tshawytscha	4.322834646	Calculated as mean population freshwater age + mean population saltwater age + 1
Fish	Oncorhynchus tshawytscha	Oncorhynchus tshawytscha	3.843137255	Calculated as mean population freshwater age + mean population saltwater age + 1
Fish	Oncorhynchus tshawytscha	Oncorhynchus tshawytscha	4.105263158	Calculated as mean population freshwater age + mean population saltwater age + 1
Fish	Oncorhynchus tshawytscha	Oncorhynchus tshawytscha	4.808219178	Calculated as mean population freshwater age + mean population saltwater age + 1
Fish	Oncorhynchus tshawytscha	Oncorhynchus tshawytscha	4.8125	Calculated as mean population freshwater age + mean population saltwater age + 1
Fish	Oncorhynchus tshawytscha	Oncorhynchus tshawytscha	4.495934959	Calculated as mean population freshwater age + mean population saltwater age + 1
Fish	Oncorhynchus tshawytscha	Oncorhynchus tshawytscha	5.980232558	Calculated as mean population freshwater age + mean population saltwater age + 1
Fish	Oncorhynchus tshawytscha	Oncorhynchus tshawytscha	NA	NA
Fish	Oncorhynchus tshawytscha	Oncorhynchus tshawytscha	5.472392638	Calculated as mean population freshwater age + mean population saltwater age + 1
Fish	Oncorhynchus tshawytscha	Oncorhynchus tshawytscha	4.9375	Calculated as mean population freshwater age + mean population saltwater age + 1
Fish	Oncorhynchus tshawytscha	Oncorhynchus tshawytscha	5.065217391	Calculated as mean population freshwater age + mean population saltwater age + 1
Fish	Oncorhynchus tshawytscha	Oncorhynchus tshawytscha	5.260663507	Calculated as mean population freshwater age + mean population saltwater age + 1
Fish	Oncorhynchus tshawytscha	Oncorhynchus tshawytscha	5.89	Calculated as mean population freshwater age + mean population saltwater age + 1
Fish	Oncorhynchus tshawytscha	Oncorhynchus tshawytscha	5.606299213	Calculated as mean population freshwater age + mean population saltwater age + 1
Fish	Oncorhynchus tshawytscha	Oncorhynchus tshawytscha	5.76	Calculated as mean population freshwater age + mean population saltwater age + 1
Fish	Oncorhynchus tshawytscha	Oncorhynchus tshawytscha	5.257142857	Calculated as mean population freshwater age + mean population saltwater age + 1
Fish	Oncorhynchus tshawytscha	Oncorhynchus tshawytscha	5.103448276	Calculated as mean population freshwater age + mean population saltwater age + 1
Fish	Oncorhynchus tshawytscha	Oncorhynchus tshawytscha	5.08	Calculated as mean population freshwater age + mean population saltwater age + 1
Fish	Oncorhynchus tshawytscha	Oncorhynchus tshawytscha	5.86013986	Calculated as mean population freshwater age + mean population saltwater age + 1
Fish	Oncorhynchus tshawytscha	Oncorhynchus tshawytscha	5.366998578	Calculated as mean population freshwater age + mean population saltwater age + 1
Fish	Oncorhynchus tshawytscha	Oncorhynchus tshawytscha	5.875	Calculated as mean population freshwater age + mean population saltwater age + 1
Fish	Oncorhynchus tshawytscha	Oncorhynchus tshawytscha	5.12173913	Calculated as mean population freshwater age + mean population saltwater age + 1
Fish	Oncorhynchus tshawytscha	Oncorhynchus tshawytscha	5.368421053	Calculated as mean population freshwater age + mean population saltwater age + 1
Fish	Oncorhynchus tshawytscha	Oncorhynchus tshawytscha	5.869565217	Calculated as mean population freshwater age + mean population saltwater age + 1
Fish	Oncorhynchus tshawytscha	Oncorhynchus tshawytscha	6.060606061	Calculated as mean population freshwater age + mean population saltwater age + 1
Fish	Oncorhynchus tshawytscha	Oncorhynchus tshawytscha	5.101449275	Calculated as mean population freshwater age + mean population saltwater age + 1
Fish	Oncorhynchus tshawytscha	Oncorhynchus tshawytscha	5.911885246	Calculated as mean population freshwater age + mean population saltwater age + 1
Fish	Oncorhynchus tshawytscha	Oncorhynchus tshawytscha	5.955128205	Calculated as mean population freshwater age + mean population saltwater age + 1
Fish	Oncorhynchus tshawytscha	Oncorhynchus tshawytscha	5.050505051	Calculated as mean population freshwater age + mean population saltwater age + 1
Fish	Oncorhynchus tshawytscha	Oncorhynchus tshawytscha	4.464285714	Calculated as mean population freshwater age + mean population saltwater age + 1
Fish	Oncorhynchus tshawytscha	Oncorhynchus tshawytscha	4.828571429	Calculated as mean population freshwater age + mean population saltwater age + 1
Fish	Oncorhynchus tshawytscha	Oncorhynchus tshawytscha	5.125	Calculated as mean population freshwater age + mean population saltwater age + 1
Fish	Oncorhynchus tshawytscha	Oncorhynchus tshawytscha	5.093023256	Calculated as mean population freshwater age + mean population saltwater age + 1
Fish	Oncorhynchus tshawytscha	Oncorhynchus tshawytscha	5.611374408	Calculated as mean population freshwater age + mean population saltwater age + 1
Fish	Oncorhynchus tshawytscha	Oncorhynchus tshawytscha	5.847457627	Calculated as mean population freshwater age + mean population saltwater age + 1
Fish	Oncorhynchus tshawytscha	Oncorhynchus tshawytscha	4.514285714	Calculated as mean population freshwater age + mean population saltwater age + 1
Fish	Oncorhynchus tshawytscha	Oncorhynchus tshawytscha	5.766423358	Calculated as mean population freshwater age + mean population saltwater age + 1
Fish	Oncorhynchus tshawytscha	Oncorhynchus tshawytscha	5.28125	Calculated as mean population freshwater age + mean population saltwater age + 1
Fish	Oncorhynchus tshawytscha	Oncorhynchus tshawytscha	5.460869565	Calculated as mean population freshwater age + mean population saltwater age + 1
Fish	Oncorhynchus tshawytscha	Oncorhynchus tshawytscha	5.794871795	Calculated as mean population freshwater age + mean population saltwater age + 1
Fish	Oncorhynchus tshawytscha	Oncorhynchus tshawytscha	5.14516129	Calculated as mean population freshwater age + mean population saltwater age + 1
Fish	Oncorhynchus tshawytscha	Oncorhynchus tshawytscha	5.691740413	Calculated as mean population freshwater age + mean population saltwater age + 1
Fish	Oncorhynchus tshawytscha	Oncorhynchus tshawytscha	5.907749077	Calculated as mean population freshwater age + mean population saltwater age + 1
Fish	Oncorhynchus tshawytscha	Oncorhynchus tshawytscha	5.45	Calculated as mean population freshwater age + mean population saltwater age + 1
Fish	Oncorhynchus tshawytscha	Oncorhynchus tshawytscha	5.425	Calculated as mean population freshwater age + mean population saltwater age + 1
Fish	Oncorhynchus tshawytscha	Oncorhynchus tshawytscha	6.214285714	Calculated as mean population freshwater age + mean population saltwater age + 1
Fish	Oncorhynchus tshawytscha	Oncorhynchus tshawytscha	5.796116505	Calculated as mean population freshwater age + mean population saltwater age + 1
Fish	Oncorhynchus tshawytscha	Oncorhynchus tshawytscha	5.430555556	Calculated as mean population freshwater age + mean population saltwater age + 1
Fish	Oncorhynchus tshawytscha	Oncorhynchus tshawytscha	5.285371703	Calculated as mean population freshwater age + mean population saltwater age + 1
Fish	Oncorhynchus tshawytscha	Oncorhynchus tshawytscha	4.153846154	Calculated as mean population freshwater age + mean population saltwater age + 1
Fish	Oncorhynchus tshawytscha	Oncorhynchus tshawytscha	4.58490566	Calculated as mean population freshwater age + mean population saltwater age + 1
Fish	Oncorhynchus tshawytscha	Oncorhynchus tshawytscha	5.597701149	Calculated as mean population freshwater age + mean population saltwater age + 1
Fish	Oncorhynchus tshawytscha	Oncorhynchus tshawytscha	6	Calculated as mean population freshwater age + mean population saltwater age + 1
Fish	Oncorhynchus tshawytscha	Oncorhynchus tshawytscha	5.285714286	Calculated as mean population freshwater age + mean population saltwater age + 1
Fish	Oncorhynchus tshawytscha	Oncorhynchus tshawytscha	5.458333333	Calculated as mean population freshwater age + mean population saltwater age + 1
Fish	Oncorhynchus tshawytscha	Oncorhynchus tshawytscha	5.586956522	Calculated as mean population freshwater age + mean population saltwater age + 1
Fish	Oncorhynchus tshawytscha	Oncorhynchus tshawytscha	5.40625	Calculated as mean population freshwater age + mean population saltwater age + 1
Fish	Oncorhynchus tshawytscha	Oncorhynchus tshawytscha	5.833333333	Calculated as mean population freshwater age + mean population saltwater age + 1
Fish	Oncorhynchus tshawytscha	Oncorhynchus tshawytscha	5.779727096	Calculated as mean population freshwater age + mean population saltwater age + 1
Fish	Oncorhynchus tshawytscha	Oncorhynchus tshawytscha	5.975609756	Calculated as mean population freshwater age + mean population saltwater age + 1
Fish	Oncorhynchus tshawytscha	Oncorhynchus tshawytscha	5.778350515	Calculated as mean population freshwater age + mean population saltwater age + 1
Fish	Oncorhynchus tshawytscha	Oncorhynchus tshawytscha	4.619047619	Calculated as mean population freshwater age + mean population saltwater age + 1
Fish	Oncorhynchus tshawytscha	Oncorhynchus tshawytscha	5.56	Calculated as mean population freshwater age + mean population saltwater age + 1
Fish	Oncorhynchus tshawytscha	Oncorhynchus tshawytscha	5.438311688	Calculated as mean population freshwater age + mean population saltwater age + 1
Fish	Oncorhynchus tshawytscha	Oncorhynchus tshawytscha	5.207446809	Calculated as mean population freshwater age + mean population saltwater age + 1
Fish	Oncorhynchus tshawytscha	Oncorhynchus tshawytscha	5.147058824	Calculated as mean population freshwater age + mean population saltwater age + 1
Fish	Oncorhynchus tshawytscha	Oncorhynchus tshawytscha	4.901098901	Calculated as mean population freshwater age + mean population saltwater age + 1
Fish	Oncorhynchus tshawytscha	Oncorhynchus tshawytscha	5.652173913	Calculated as mean population freshwater age + mean population saltwater age + 1
Fish	Oncorhynchus tshawytscha	Oncorhynchus tshawytscha	6.230769231	Calculated as mean population freshwater age + mean population saltwater age + 1
Fish	Oncorhynchus tshawytscha	Oncorhynchus tshawytscha	5.372881356	Calculated as mean population freshwater age + mean population saltwater age + 1
Fish	Oncorhynchus tshawytscha	Oncorhynchus tshawytscha	5.280112045	Calculated as mean population freshwater age + mean population saltwater age + 1
Fish	Oncorhynchus tshawytscha	Oncorhynchus tshawytscha	4.903846154	Calculated as mean population freshwater age + mean population saltwater age + 1
Fish	Oncorhynchus tshawytscha	Oncorhynchus tshawytscha	5.750536481	Calculated as mean population freshwater age + mean population saltwater age + 1
Fish	Oncorhynchus tshawytscha	Oncorhynchus tshawytscha	5.957264957	Calculated as mean population freshwater age + mean population saltwater age + 1
Fish	Oncorhynchus tshawytscha	Oncorhynchus tshawytscha	6.006410256	Calculated as mean population freshwater age + mean population saltwater age + 1
Fish	Oncorhynchus tshawytscha	Oncorhynchus tshawytscha	5.866851595	Calculated as mean population freshwater age + mean population saltwater age + 1
Fish	Oncorhynchus tshawytscha	Oncorhynchus tshawytscha	5.742857143	Calculated as mean population freshwater age + mean population saltwater age + 1
Fish	Oncorhynchus tshawytscha	Oncorhynchus tshawytscha	5.400862069	Calculated as mean population freshwater age + mean population saltwater age + 1
Fish	Pleuronectes platessa	Pleuronectes platessa	9.2	fishbase.se
Fish	Poecilia reticulata	Poecilia reticulata	0.575	from Reznick 1997: "Guppies breed throughout the year and have overlapping generations. We estimated generation time T using the life table method, which is based on estimates of birth and death schedules in natural populations. We estimated mortality rates from mark-recapture experiments on guppies from seven low-predation localities, including the Aripo and El Cedro experimental sites. Because …
Fish	Poecilia reticulata	Poecilia reticulata	0.33333	in the paper, authors assume three generations per year
Fish	Salmo salar	Salmo salar	4	NA
Fish	Salmo salar	Salmo salar	6	iucn
Fish	Salmo salar	Salmo salar	5	estimated in paper as 4-6 yrs
Fish	Salmo trutta	Salmo trutta	6	NA
Fish	Salvelinus alpinus	Salvelinus alpinus	4	NA
Fish	Sander lucioperca	Sander lucioperca	6	Same Gtime assumed by authors (could not estimate exact Gtime
Fish	Sardinops ocellatus	Sardinops ocellatus	1.5	paper cites other research indicating that age at 50% maturity had declined from 2 to 1 yr during study period
Fish	Thymallus thymallus	Thymallus thymallus	5	NA
Fish	Thymallus thymallus	Thymallus thymallus	6	NA
Fish	Thymallus thymallus	Thymallus thymallus	2.9	NA
Fish	Thymallus thymallus	Thymallus thymallus	4.9	NA
Fish	Thymallus thymallus	Thymallus thymallus	6.1	NA
Fish	Trisopterus esmarkii	Trisopterus esmarkii	2.5	iucnredlist.org
Mollusc	Littorina obtusata	Littorina obtusata	1	NA
Mollusc	Nucella lapillus	Nucella lapillus	3.5	Gtime according to The Marine Life Information Network (https://www.marlin.ac.uk/species/detail/1501): 2-5 years.
Mollusc	Physella virgata	Physa virgata	0.333333333	NA
Arthropod	Aedes albopictus	Aedes albopictus	0.179	According to Nur Aida et al 2008 (Trop Biomed 25(2): 117-125), the generation time is 20.14 days (0.055 years), but this is in the lab. It does not take into account the winter in USA. According Waldock et al 2013 (Pathogens and Global Health 107(5): 224-241) in North America, a photoperiod of 13:11 (L:D) induces diapause in Ae. albopictus. I (gorne) computed the number generations in one year ac…
Arthropod	Aedes albopictus	Aedes albopictus	0.162	According to Nur Aida et al 2008 (Trop Biomed 25(2): 117-125), the generation time is 20.14 days (0.055 years), but this is in the lab. It does not take into account the winter in USA. According Waldock et al 2013 (Pathogens and Global Health 107(5): 224-241) in North America, a photoperiod of 13:11 (L:D) induces diapause in Ae. albopictus. I (gorne) computed the number generations in one year ac…
Arthropod	Aedes albopictus	Aedes albopictus	0.157	According to Nur Aida et al 2008 (Trop Biomed 25(2): 117-125), the generation time is 20.14 days (0.055 years), but this is in the lab. It does not take into account the winter in USA. According Waldock et al 2013 (Pathogens and Global Health 107(5): 224-241) in North America, a photoperiod of 13:11 (L:D) induces diapause in Ae. albopictus. I (gorne) computed the number generations in one year ac…
Arthropod	Calliphora vicina	Calliphora vicina	0.094931507	NA
Arthropod	Drosophila subobscura	Drosophila subobscura	0.2	NA
Arthropod	Jadera haematoloma	Jadera haematoloma	0.4	From the paper (Carrol 1997): Generation time is about 40 d (measured in captivity at 30 ºC). There is a large difference between the host species in the annual pattern of seed availability. In the introduced host, a much larger seed crop is available for a much briefer annual period, while in the native host, smaller seed crops are available year-round. There is time for two or three generations…
Arthropod	Leptocoris tagalicus	Leptocoris tagalicus	0.45	NA
Arthropod	Onthophagus taurus	Onthophagus taurus	0.5	Beckers, O. M., Anderson, W. and Moczek, A. P. (2015), A combination of developmental plasticity, parental effects, and genetic differentiation mediates divergences in life history traits between dung beetle populations. Evolution & Development, 17: 148�159. doi:10.1111/ede.12117
Arthropod	Onthophagus taurus	Onthophagus taurus	0.5	Under good conditions Onthophagus taurus display 2 generations each year (https://www.ukbeetles.co.uk/onthophagus-taurus). The adults are active from early spring to late autumn, they pair up in the spring. The development is rapid and under optimum conditions of nutrition and temperature the cycle from egg to adult takes eight to ten weeks, there are often two generations each year and in warmer…
Arthropod	Pararge aegeria aegeria	Pararge aegeria aegeria	0.22	Form the paper (Hill 1999): "P. aegeria develops continuously on Madeira (four to five generations per year) but only develops through 1.5 generations per year in Yorkshire (Blakeley 1996). This would result in approximately 100 generations since colonization for subspecies aegeria (and possibly more if P. aegeria arrived on Madeira before 1976), but only 30 generations for tircis."
Arthropod	Pararge aegeria tircis	Pararge aegeria tircis	0.67	Form the paper (Hill 1999): "P. aegeria develops continuously on Madeira (four to five generations per year) but only develops through 1.5 generations per year in Yorkshire (Blakeley 1996). This would result in approximately 100 generations since colonization for subspecies aegeria (and possibly more if P. aegeria arrived on Madeira before 1976), but only 30 generations for tircis."
Arthropod	Pieris rapae	Pieris rapae	0.222222222	From the paper (Kingsolver 2007): "The WA population has three to four complete generations per year, whereas the NC population has five to six generations per year".
Arthropod	Scathophaga stercoraria	Scathophaga stercoraria	0.046575342	Based on paper
Arthropod	Wyeomyia smithii	Wyeomyia smithii	0.123287671	NA
Reptile	Anolis sagrei	Anolis sagrei	1	NA
Reptile	Anolis sagrei	Anolis sagrei	0.75	NA
Reptile	Podarcis siculus	Podarcis sicula	1.2	NA
Mammal	Abrothrix longipilis	Abrothrix longipilis apta	0.25	NA
Mammal	Abrothrix olivaceus brachiotis	Abrothrix olivaceus brachiotis	0.25	NA
Mammal	Abrothrix olivaceus pencanus	Abrothrix olivaceus pencanus	0.25	NA
Mammal	Abrothrix sanborni	Abrothrix sanborni	0.25	NA
Mammal	Abrothrix xanthorhinus xanthorhinus	Akodon xanthorhinus xanthorhinus	0.16	NA
Mammal	Canis latrans	Canis latrans	1	NA
Mammal	Canis lupus	Canis lupus	3	NA
Mammal	Cervus elaphus	Cervus elaphus	7	NA
Mammal	Cervus elaphus hispanicus	Cervus elaphus hispanicus	7	NA
Mammal	Cervus elaphus scoticus	Cervus elaphus scoticus	7	NA
Mammal	Chaetodipus fallax fallax	Chaetodipus fallax fallax	0.41	NA
Mammal	Chionomys nivalis	Chionomys nivalis	1.2	NA
Mammal	Dipodomys merriami merriami	Dipodomys merriami merriami	0.28	NA
Mammal	Gulo gulo	Gulo gulo	1.95	NA
Mammal	Gulo gulo	Gulo gulo	2.13	NA
Mammal	Lemmus trimucronatus	Lemmus trimucronatus nigripes	0.08	NA
Mammal	Lophuromys flavopunctatus	Lophuromys flavopunctatus zena	0.25	NA
Mammal	Lynx canadensis	Lynx canadensis	1.5	NA
Mammal	Lynx canadensis	Lynx canadensis	2.75	NA
Mammal	Macropus giganteus	Macropus giganteus	2.5	NA
Mammal	Martes americana	Martes americana	1.85	NA
Mammal	Martes foina	Martes foina	1.5	NA
Mammal	Martes martes	Martes martes	2	NA
Mammal	Martes melampus	Martes melampus	1	NA
Mammal	Meles meles	Meles meles	1	NA
Mammal	Microtus mexicanus	Microtus mexicanus mexicanus	0.08	NA
Mammal	Microtus pennsylvanicus pennsylvanicus	Microtus pennsylvanicus pennsylvanicus	0.08	NA
Mammal	Mus musculus	Mus musculus	0.227272727	NA
Mammal	Mustela erminea	Mustela erminea	0.26	NA
Mammal	Mustela erminea	Mustela erminea	1	NA
Mammal	Mustela frenata	Mustela frenata	0.25	NA
Mammal	Mustela nivalis	Mustela nivalis	0.33	NA
Mammal	Mustela putorius	Mustela putorius	0.85	NA
Mammal	Mustela putorius	Mustela putorius	0.88	NA
Mammal	Neogale vison	Mustela vison	0.83	NA
Mammal	Neosciurus carolinensis	Sciurus carolinensis pennsylvanicus	0.75	NA
Mammal	Notamacropus rufogriseus	Macropus rufogriseus	2	NA
Mammal	Nyctereutes procyonoides	Nyctereutes procyonoides	0.83	NA
Mammal	Oligoryzomys longicaudatus philippii	Oligoryzomys longicaudatus philippii	0.25	NA
Mammal	Oryctolagus cuniculus	Oryctolagus cuniculus	1	NA
Mammal	Ovis aries	Ovis aries	2	NA
Mammal	Ovis canadensis	Ovis canadensis	6	NA
Mammal	Ovis canadensis	Ovis canadensis	6.6	NA
Mammal	Peromyscus leucopus	Peromyscus leucopus	0.5	NA
Mammal	Peromyscus maniculatus anacapae	Peromyscus maniculatus anacapae	0.25	NA
Mammal	Peromyscus maniculatus blandus	Peromyscus maniculatus blandus	0.25	NA
Mammal	Peromyscus maniculatus elusus	Peromyscus maniculatus elusus	0.25	NA
Mammal	Peromyscus maniculatus nubiterrae	Peromyscus maniculatus nubiterrae	0.25	NA
Mammal	Peromyscus maniculatus santacruzae	Peromyscus maniculatus santacruzae	0.25	NA
Mammal	Peromyscus leucopus noveboracensis	Peromyscus leucopus noveboracensis	0.25	NA
Mammal	Phyllotis xanthopygus chilensis	Phyllotis xanthopygus chilensis	0.25	NA
Mammal	Praomys jacksoni	Praomys jacksoni	0.25	NA
Mammal	Procyon lotor	Procyon lotor	0.945	NA
Mammal	Rangifer tarandus tarandus	Rangifer t. tarandus	8	IUCN estimates 7-9 years
Mammal	Rattus rattus	Rattus rattus	0.277777778	NA
Mammal	Rattus tanezumi	Rattus tanezumi mindanensis	0.2778	NA
Mammal	Spilogale gracilis	Spilogale gracilis	0.375	NA
Mammal	Tachyoryctes splendens	Tachyoryctes splendens naivashae	0.28	NA
Mammal	Tamiasciurus hudsonicus	Tamiasciurus hudsonicus	2.5	NA
Mammal	Tamias striatus	Tamias striatus griseus	1	NA
Mammal	Thomomys umbrinus	Thomomys umbrinus umbrinus	0.5	NA
Mammal	Urocyon cinereoargenteus	Urocyon cinereoargenteus	0.833	NA
Mammal	Urocyon littoralis	Urocyon littoralis	2	NA
Mammal	Ursus arctos	Ursus arctos	5	NA
Mammal	Ursus arctos	Ursus arctos	4	Author provided reference: Swenson et al. 2001, Ursus
Mammal	Urva javanica	Herpestes javanicus	1	NA
Mammal	Viverra tangalunga	Viverra tangalunga	1	NA
Mammal	Viverra tangalunga	Viverra tangalunga	0.75	NA
Mammal	Vulpes lagopus	Alopex lagopus	1	NA
Mammal	Vulpes vulpes	Vulpes vulpes	0.83	NA
Plant	Achillea millefolium	Achillea millefolium	3	Generation Time according to Engler et al 2009 (Engler R, Randin CF, Vittoz P, Czáka T, Beniston M, Zimmermann NE & Guisan A. 2009. Predicting future distributions of mountain plants under climate change: does dispersal capacity matter?. Ecography, 32:34-45) is 2 years. However, it is long lived perennial plant. Only 13% of the Achillea plants flowered during the 2 years, and no plant flowered tw…
Plant	Acmispon americanus	Lotus purshianus	1	Lotus purshianus, a dicot, is an annual herb. It flowers in spring (to early summer) (https://www.calflora.org/app/taxon?crn=10961). Seeds do not have primary dormancy (Guerrant Jr EO & Raven A. 1995. Seed germination and storability studies of 69 plant taxa native to the Willamette Valley wet prairie. Portland, OR: The Berry Botanic Garden). So, generation time is one year.
Plant	Acmispon wrangelianus	Lotus wrangelianus	1	It is an annual plant with seed physcal dormancy, so generation time it is assumend to be 1 year. Authors said 4/10 plots elapsed 2 generations and 6/10 plots elapsed 1 generation. This is why time mesured in generations is not exactly the same as time (years) over GT.
Plant	Agrostis capillaris	Agrostis capillaris	1	Generation Time is considered as the number of years required for a species to start producing seeds (this can underestimate the actual generation time) according to: Engler R, Randin CF, Vittoz P, Czáka T, Beniston M, Zimmermann NE & Guisan A. 2009. Predicting future distributions of mountain plants under climate change: does dispersal capacity matter?. Ecography, 32:34-45.
Plant	Agrostis capillaris	Agrostis tenuis	1	Generation Time is considered as the number of years required for a species to start producing seeds (this can underestimate the actual generation time) according to: Engler R, Randin CF, Vittoz P, Czáka T, Beniston M, Zimmermann NE & Guisan A. 2009. Predicting future distributions of mountain plants under climate change: does dispersal capacity matter?. Ecography, 32:34-45.
Plant	Agrostis stolonifera	Agrostis stolonifera	1	NA
Plant	Ajuga reptans	Ajuga reptans	1	Generation Time is considered as the number of years required for a species to start producing seeds (this can underestimate the actual generation time) according to: Engler R, Randin CF, Vittoz P, Czáka T, Beniston M, Zimmermann NE & Guisan A. 2009. Predicting future distributions of mountain plants under climate change: does dispersal capacity matter?. Ecography, 32:34-45.
Plant	Alliaria petiolata	Alliaria petiolata	4.39	Generation time computed from COMPADRE database transition matrices (Matrices 241455, 241459, 241463, 241467, 241471, 241475, 241479, 241483, 241487, 241491, 241495, 241499, 241454, 241453, 241450, 241451, 241452 in COMPADRE Plant Matrix Database (2021). Available from: https://www.compadre-db.org/Species/46616 [20 May 2021, Version 6.21.1.0]). Plants live a year or less and flowered in their sec…
Plant	Ambrosia artemisiifolia	Ambrosia artemisiifolia	1	Ambrosia artemisiifolia is a wind-pollinated, monoecious annual herb, which germinates in the spring and sets fruit in the autumn. Ambrosia artemisiifolia is sensitive to freezing. Late spring frosts kill seedlings and the first autumn frosts terminate the growing season. Ambrosia artemisiifolia forms a persistent soil seed bank as aresult of complex germination strategies. Seeds are dormant foll…
Plant	Anthoxanthum odoratum	Anthoxanthum odoratum	2	NA
Plant	Barbarea vulgaris	Barbarea vulgaris	2	Barbarea vulgaris is biannual, requires to overwinter to flower (vernalization) and seeds are induced to dormancy, minimum size of rosettes are required to vernalized. So, flowering, fruiting, germination and vegetative stage cannot be reached in a single growing season (Macdonald MA. 1977. Effects Of Environmental Heterogeneity On The Abundance Of Barbarea Vulgaris Rbr. Doctoral disertation. Uni…
Plant	Betula pubescens	Betula pubescens	46.67	Authors guess that "one or two generations" have elapsed in the 70 years (Eränen 2009, Journal of Evolutionary Biology 22: 840-851). Transition matrix in COMPADRE database is one of shoots (ramets) transition matrix not one of individuals (genets) transition matrix. So, generation time can no be computed. We assume generation time equal to 70/1.5
Plant	Bouteloua gracilis	Bouteloua gracilis	11.35	Generation time computed as the age at which members of a given cohort are expected to reproduce according to demographic data from Fair et al (Fair J, Lauenroth WK & Coffin DP. 1999. Demography of Bouteloua gracilis in a mixed prairie: analysis of genets and individuals. Journal of Ecology, 87:233-243)
Plant	Brachypodium sylvaticum	Brachypodium sylvaticum	13.36	Generation Time computed with data from (Hæggström CA & Skytén R. 1996. Flowering and individual survival of a population of the grass Brachypodium sylvaticum in Nåtö, Åland Islands, SW Finland. Annales Botanici Fennici, 33:1-10). GT is likely to be underestimated because the followed cohorts did not reach their maximum lifespan and because seed production was assumed evenly distributed among age…
Plant	Brassica nigra	Brassica nigra	1	Not in the paper, but this is an annual species. In the literature I did not find information about seed dormancy or vernalization requirements of the species. Generation time could be shorter than 1 year.
Plant	Brassica rapa	Brassica rapa	1	NA
Plant	Bromus madritensis	Bromus madritensis	1	Bromus madritensis is an annual species with no persistent seedbank (Salo LF. 2004. Population dynamics of red brome (Bromus madritensis subsp. rubens): times for concern, opportunities for management. Journal of Arid Environments 57: 291-296).
Plant	Bunias orientalis	Bunias orientalis	5.2	Generation time as the “The age at which members of a given cohort are expected to reproduce”, computed with data from: Dietz H, Fischer M & Schmid B. 1999. Demographic and genetic invasion history of a 9-year-old roadside population of Bunias orientalis L.(Brassicaceae). Oecologia, 120:225-234.
Plant	Butomus umbellatus	Butomus umbellatus	1	Diploid plants of Butomus umbellatus flowered after the first winter (Hroudová Z & Zákravský P. 1993. Ecology of two cytotypes of Butomus umbellatus II. Reproduction, growth and biomass production. Folia Geobotanica et Phytotaxonomica 28: 413-424). But the plants keep alive ad flowering at least for 5 years (Hroudová Z. 1989. Growth of Butomus umbellatus at a stable water level. Folia Geobotanica…
Plant	Cardamine hirsuta	Cardamine hirsuta	1	One generation take place in ane year (Yatsu Y, Kachi N & Kudoh H. 2003. Ecological distribution and phenology of an invasive species, Cardamine hirsuta L., and its native counterpart, Cardamine flexuosa With., in central Japan. Plant Species Biology, 18:35-42)
Plant	Carduus nutans	Carduus nutans	2.183	Generation time averaged from the estimation from different sources. First, it was computed with data from Woodburn TL & Sheppard AW. 1996. The demography of Carduus nutans as a native and an alien weed. Plant Protection Quarterly, 11:236-238. Second, with transitions matrix from COMPADRE database (Matrices 242153, 242147, 242151, 242152 in COMPADRE Plant Matrix Database (2021). Available from: h…
Plant	Centaurea calcitrapa	Centaurea calcitrapa	1	All but 3% of plants flowered and produce seeds in the first year (García Y, Callaway RM, Diaconu A, Montesinos D. 2013. Invasive and non-invasive congeners show similar trait shifts between their same native and non-native ranges. PLoS ONE, 8:e82281). Centaurea calcitrapa is an annual to short-lived perennial with no evidence of seed dormancy (Pitcairn MJ, Young JA, Clements CD & Balciunas JOE. …
Plant	Centaurea diffusa	Centaurea diffusa	1.17	Life history of C. diffusa range frome annual to short living perenial and a proportion of its seeds have no dormancy. So GT was computed with age at flowering from Thompson & Stout 1991 (Thompson DJ & Stout DG. 1991. Duration of the juvenile period in diffuse knapweed (Centaurea diffusa). Canadian Journal of Botany, 69:368–371). C. diffusa, like other semelparous perennials, flowers after reachi…
Plant	Centaurea maculosa	Centaurea maculosa	3.46	Centaurea stoebe L. (syn. C. maculosa Lam., Asteraceae) is a short-lived herb native to Europe. It exists as two cytotypes, diploid (2n=18) and tetraploid (2n=36). Diploids are mainly monocarpic, flowering in the first or second year, whereas tetraploids are predominantly polycarpic and start flowering in the first year (Hahn MA, Van Kleunen M & Müller-Schärer H. 2012. Increased phenotypic plasti…
Plant	Centaurea melitensis	Centaurea melitensis	1	Centaurea melitensis is a winter annual germinate and flowered in one year (Porras R & Munoz JM. 2000. Cleistogamy in Centaurea melitensis (Asteraceae): capitulum variability and spatio-temporal development patterns. Plant Systematics and Evolution, 223:251-262). Seed dormancy is variable and incompleate within each individual (Porras R & Muñoz JM. 2000. Achene heteromorphism in the cleistogamous…
Plant	Centaurea solstitialis	Centaurea solstitialis	1	All plants flowered and produced seeds in the first year (García Y, Callaway RM, Diaconu A, Montesinos D. 2013. Invasive and non-invasive congeners show similar trait shifts between their same native and non-native ranges. PLoS ONE, 8:e82281). Plants germinate in Autumn, stay as a rosette in winter and flowered late in summer (Thomsen CD. 1996. Yellow starthistle biology and control Vol. 21541 UC…
Plant	Centaurea sulphurea	Centaurea sulphurea	1	All plants flowered and produced seeds in the first year (García Y, Callaway RM, Diaconu A, Montesinos D. 2013. Invasive and non-invasive congeners show similar trait shifts between their same native and non-native ranges. PLoS ONE, 8:e82281). C. sulphurea germinates in the fall and grow vegetatively as rosettes until they bolt in late spring and produce flowering stems. Individual flowers are gr…
Plant	Chelidonium majus	Chelidonium majus	NA	Not in the paper. Not found in the literature
Plant	Cicerbita muralis	Lactuca muralis	1	Lactuca muralis a herbaceous perennial hemicryptophyte. The plant is winter green dying completely back after flowering in the summer but then producing a small overwintering rosette(s) from a bud(s) on the rootstock. The plant is generally not monocarpic. Reproduction is entirely by seed. Most seeds germinate in the autumn and overwinter as a small rosette although some germinate in the followin…
Plant	Cichorium intybus	Cichorium intybus	1	Cichorium intybus L. is a biennial plant. In order to be florally induced, chicory must undergo an exposure to low temperature (3 weeks at 4 °C) that can be applied to germinating seeds or to the entire plant. Under natural conditions, chicory plants are vernalized during the winter, and subsequently bolt and flower in the second growing season (Demeulemeester MAC & De Proft MP. 1999. In vivo and…
Plant	Crepis sancta	Crepis sancta	1	Crepis sancta is a Mediterranean annual herb of Asteraceae family. Germination occurs in the autumn with the onset of the rainy season, flowering occurs in early spring, lasts for 5-8 weeks and seeds are produced shortly after (Dener E, Shemesh H & Giladi I. 2021. The effect of pollen source on seed traits and dispersability in the heterocarpic annual Crepis sancta. Journal of Plant Ecology, 14:4…
Plant	Cynoglossum officinale	Cynoglossum officinale	3.57	Cynoglossum officinale (Boraginaceae) is a monocarpic perennial. None of the plants flowered in their first season, despite their large size, indicating that all plants had a vernalization requirement (WESSELINGH RA, DE JONG TJ, KLINKHAMER PGL, VAN DIJK MJ & SCHLATMANN EGM. 1993. Geographical variation in threshold size for flowering inCynoglossum officinale. Acta Botanica Neerlandica, 42:81–91).…
Plant	Cytisus scoparius	Cytisus scoparius	13.63	Generation time computed from the COMPADRE database transition matrix (Matrix 246495 in COMPADRE Plant Matrix Database (2021). Available from: https://www.compadre-db.org/Species/46350 [18 May 2021, Version 6.21.1.0])) based on the work of Parker 1996 (Parker IM. 1996. Ecological factors affecting rates of spread in Cytisus scoparius, an invasive exotic shrub. Doctoral dissertation. University of…
Plant	Dactylis glomerata	Dactylis glomerata	1	Generation Time is considered as the number of years required for a species to start producing seeds (this can underestimate the actual generation time) according to: Engler R, Randin CF, Vittoz P, Czáka T, Beniston M, Zimmermann NE & Guisan A. 2009. Predicting future distributions of mountain plants under climate change: does dispersal capacity matter?. Ecography, 32:34-45.
Plant	Datura stramonium	Datura stramonium	1	Datura stramonium is an annual plant (Núnez‐Farfán J, Cabrales‐Vargas RA & Dirzo R. 1996. Mating system consequences on resistance to herbivory and life history traits in Datura stramonium. American Journal of Botany, 83:1041-1049) and its seeds have primary physical and physiological dormancy (Brown NAC & Bridglall SS. 1987. Preliminary studies of seed dormancy in Datura stramonium. South Africa…
Plant	Deschampsia cespitosa	Deschampsia cespitosa	1	NA
Plant	Digitalis purpurea	Digitalis purpurea	5.65	Digitalis purpurea is a facultative biennial, a monocarpic species that can complete their life cycle within 2 years, but where a delay of reproduction until the third or later year is commonly observed because it must reach a threshold size to be able to be vernalized (Sletvold N. 2002. Effects of plant size on reproductive output and offspring performance in the facultative biennial Digitalis p…
Plant	Echium vulgare	Echium vulgare	3.5	The plant species E. vulgare (vipers's bugloss) is a self-compatible monocarpic perennial. Plants flowered at a mean age of 2.7 years on the sparse site and 3.4 years on the dense sites (Klemow KM & Raynal DJ. 1985. Demography of Two Facultative Biennial Plant Species in an Unproductive Habitat. The Journal of Ecology, 73:147-167). Levels of innate seed dormancy vary among populations, germinatio…
Plant	Elymus multisetus	Elymus multisetus	NA	Not in the paper. Not found in the literature
Plant	Erythranthe guttata	Mimulus guttatus	0.3	Not in the paper but, experiment explicitly manipulates generations. Additionally, fo Mimulus guttatus, generation time was computed frome population growth rate estimated in different ecotypes and populations (Peterson ML, Kay KM & Angert AL. 2016. The scale of local adaptation in Mimulus guttatus: comparing life history races, ecotypes, and populations. New Phytologist, 211:345-356.). Seeds of …
Plant	Eschscholzia californica	Eschscholzia californica	2.85	Generation time computed with data from Peña- Gómez 2012 (Peña-Gómez, F. T., & Bustamante, R. O. (2012). Life history variation and demography of the invasive plant Eschscholzia californica Cham.(Papaveraceae), in two altitudinal extremes, Central Chile. Gayana Botanica, 69(1), 113-122) according to Stubben & Milligan 2007 (Stubben, C., & Milligan, B. (2007). Estimating and analyzing demographic …
Plant	Festuca idahoensis	Festuca idahoensis	NA	The longevity of Festuca idahoensis is at least 60 years (Liston, A. A. R. O. N., Wilson, B. L., Robinson, W. A., Doescher, P. S., Harris, N. R., & Svejcar, T. 2003. The relative importance of sexual reproduction versus clonal spread in an aridland bunchgrass. Oecologia, 137: 216-225), so generation time should be long (maybe more than 30 years) but it is unknow.
Plant	Festuca ovina	Festuca ovina	1	NA
Plant	Festuca rubra	Festuca rubra	NA	The number of years required for a species to start producing seeds is one year according to: Engler R, Randin CF, Vittoz P, Czáka T, Beniston M, Zimmermann NE & Guisan A. 2009. Predicting future distributions of mountain plants under climate change: does dispersal capacity matter?. Ecography, 32:34-45. But this can underestimate the actual generation time because in nature, clones of Festuca rub…
Plant	Festuca rubra subsp. rubra	Festuca rubra ssp. rubra	NA	The number of years required for a species to start producing seeds is one year according to: Engler R, Randin CF, Vittoz P, Czáka T, Beniston M, Zimmermann NE & Guisan A. 2009. Predicting future distributions of mountain plants under climate change: does dispersal capacity matter?. Ecography, 32:34-45. But this can underestimate the actual generation time because in nature, clones of Festuca rub…
Plant	Galium aparine	Galium aparine	1	Seedlings that mostly appear in late autumn or early winter can make appreciable growth especially during mild winters. Individual plants persist until late summer or autumn before the onset of frosty weather. Flowering occurs from May to September (summer) and seed is set from June to October (summer-fall), often after the plant has died. Galium aparine is an annual plant, their requirements for…
Plant	Geranium carolinianum	Geranium carolinianum	1	Geranium carolinianum, a winter annual, germinates in Autum and persists as a rosette, close to the ground, until spring. It flowers in Spring, disperses its seeds, and dies before Summer (Roach DA. 1986. Life history variation in Geranium carolinianum. 1. Covariation between characters at different stages of the life cycle. The American Naturalist, 128:47-57). Thir seeds have primary dormancy an…
Plant	Glechoma hederacea	Glechoma hederacea	1	Glechoma hederacea is a clonal perennial protohemicryptophyte herb. Vegetative spread is rapid and monocultures covering several square metres are occasionally produced. New ramets produce seeds within a year (Hutchings MJ & Price EA. 1999. Glechoma hederacea L.(Nepeta glechoma Benth., N. hederacea (L.) Trev.). Journal of Ecology, 87:347-364). So, the age at maturity is one year but the true gene…
Plant	Hesperostipa comata	Hesperostipa comata	6.72	Generation time of Stipa comata based on demographyc data from West et al 1979, assuming fecundity is proportional to age (West NE, Rea KH & Harniss RO. 1979. Plant demographic studies in sagebrush‐grass communities of southeastern Idaho. Ecology, 60:376-388).
Plant	Holcus lanatus	Holcus lanatus	2	Holocus lanatus, reproduce mostly vegetativelyt, but it produce seeds in the first or second year from sowing, but populations from UK do not produce seeds in the first year (Beddows AR. 1961. Holcus lanatus L. Journal of Ecology, 49: 421-430).
Plant	Hypericum perforatum	Hypericum perforatum	10	According Maron et al 2004, Ecological Monographs, 74(2):261-280
Plant	Hypochaeris radicata	Hypochaeris radicata	2	NA
Plant	Impatiens glandulifera	Impatiens glandulifera	1	Impatiens glandulifera is a summer-annual therophyte with no vegetative reproduction. Germination to flowering takes c. 13 weeks, flowering usually continues for 12 weeks. Abundant seed is set each year. I. glandulifera requires a period of chilling to break dormanc (Beerling DJ & Perrins JM. 1993. Impatiens glandulifera Royle (Impatiens roylei Walp.). Journal of Ecology, 81:367-382)
Plant	Jacobaea vulgaris	Jacobaea vulgaris	2.5	In the paper the authors guess that 100-130 years represents 50 J. vulgaris generations. Jacobaea vulgaris (synonym Senecio jacobaea) is a monocarpic perennial that spends its first year as a rosette. Flowering may take place in the second year, but is often delayed (vernalization depending on a size threshold). Its seeds do not possess innate dormancy. Most of the individuals flowered in the thi…
Plant	Jacobaea vulgaris	Senecio jacobaea	2.5	Jacobaea vulgaris (synonym Senecio jacobaea) is a monocarpic perennial that spends its first year as a rosette. Flowering may take place in the second year, but is often delayed (vernalization depending on a size threshold). Its seeds do not possess innate dormancy. Most of the individuals flowered in the thirth (2 years old) or in fourth (3 years old) year (Van der Meijden E & van der Waals-Kooi…
Plant	Koeleria macrantha	Koeleria micrantha	1.73	Koeleria macrantha flowers in the first summer after autumn germination and the number of inflorescences at this time is quite low: in cultivation in a good loam this was between 30 and 40, but by the end of 2 years some tussocks had over 200 inflorescences (range 30-291, mean 101.4 ã 13.5). Koeleria macrantha produces a transient seed bank during the summer, when the caryopses are shed, these ge…
Plant	Koeleria pyramidata	Koeleria cristata	1.73	Koeleria macrantha (syn Koeleria cristata) flowers in the first summer after autumn germination and the number of inflorescences at this time is quite low: in cultivation in a good loam this was between 30 and 40, but by the end of 2 years some tussocks had over 200 inflorescences (range 30-291, mean 101.4 ã 13.5). Koeleria macrantha produces a transient seed bank during the summer, when the cary…
Plant	Lactuca serriola	Lactuca serriola	0.5	Two generations take place in each year and seeds have no dormancy (Marks M & Prince S. 1981. Influence of Germination Date on Survival and Fecundity in Wild Lettuce Lactuca Serriola. Oikos, 36:326-330., Weaver SE & Downs MP. 2003. The biology of Canadian weeds. 122. Lactuca serriola L. Can. J. Plant Sci. 83:619–628). Transition matrices in COMPADRE database are based on less than a year of obser…
Plant	Lepidium draba	Cardaria draba	6	Lepidium draba is a perennial herb, it has a root system that consists of vertical and lateral roots from which new rosettes and flowering shoots arise. Lepidium draba survives and spreads primarily by extremely persistent roots. These roots, with abundant food reserves, overwinter and produce new shootsin the spring (MULLIGAN GA & FINDLAY JN. 1974. The biology of Canadian weeds. 3. Cardaria drab…
Plant	Lepidium draba	Lepidium draba	6	Lepidium draba is a perennial herb, it has a root system that consists of vertical and lateral roots from which new rosettes and flowering shoots arise. Lepidium draba survives and spreads primarily by extremely persistent roots. These roots, with abundant food reserves, overwinter and produce new shootsin the spring (MULLIGAN GA & FINDLAY JN. 1974. The biology of Canadian weeds. 3. Cardaria drab…
Plant	Lespedeza cuneata	Lespedeza cuneata	3.75	Generation time computed from transition matrix of Schutzenhofer MR, Valone TJ & Knight TM. 2009. Herbivory and population dynamics of invasive and native Lespedeza. Oecologia, 161:57-66.
Plant	Lolium multiflorum	Lolium multiflorum	NA	Not in the paper. Not found in the literature
Plant	Lolium perenne	Lolium perenne	1	Not in the paper but, experiment explicitly manipulates generations. Additionally, for Lolium rigidum, plants reach maturity at 3-4 month after germination (Chauhan BS, Gill G & Preston C. 2006. Influence of environmental factors on seed germination and seedling emergence of rigid ryegrass (Lolium rigidum). Weed science, 54:1004-1012.) and seeds in the field do not germinate before 6-9 months of …
Plant	Lolium rigidum	Lolium rigidum	1	Not in the paper but, experiment explicitly manipulates generations. Additionally, for Lolium rigidum, plants reach maturity at 3-4 month after germination (Chauhan BS, Gill G & Preston C. 2006. Influence of environmental factors on seed germination and seedling emergence of rigid ryegrass (Lolium rigidum). Weed science, 54:1004-1012.) and seeds in the field do not germinate before 6-9 months of …
Plant	Lupinus bicolor	Lupinus bicolor	1	Lupinus bicolor is an annual, seeds require to be scattered to germinate and flowering depends on day length (Dunn DB. 1956. The Breeding Systems of Lupinus, Group Micranthi. American Midland Naturalist, 55:443-472). A generation time of one year seems accurate.
Plant	Lythrum salicaria	Lythrum salicaria	4.17	"The species has been described as a facultative annual because it can set seed in one growing season (Shipley and Parent 1991, Johansson and Keddy 1991), however, this description is misleading because the species is not semelparous. Lythrum salicaria is a perennial, with annual stems arising from a perennating rootstock. There are no reports in the literature concerning the longevity of single …
Plant	Malus domestica	Malus domestica	2	Comersial apple trees have their first fruits by the secon year (Neilsen GH, Parchomchuk P, Wolk WD & Lau OL. 1993. Growth and mineral composition of newly planted apple trees following fertigation with N and P. Journal of the American Society for Horticultural Science, 118:50-53)
Plant	Medicago polymorpha	Medicago polymorpha	2	Medicago polymorpha is a winter annual (germinating in Autumn, overwintering, flowering in spring, and dying by summer), additionally seeds require vernalization to germinate. As a consequence, the cycle, from seed to seed, takes 2 years to compleate. (Wagner, L. K., & Spira, T. P. (1994). Germination, recruitment and survival in the weedy annual Medicago polymorpha in successive wet and dry year…
Plant	Melaleuca quinquenervia	Melaleuca quinquenervia	2	While individual trees can live over 100 years (Dray 2003), they can become reproductive within 1–2 years (Meskimen 1962, Vardaman 1994). So, a generation time of 2 years is a serious underestimation.
Plant	Melilotus officinalis	Melilotus officinalis	2	In Melilotus officinalis, annual individuals overwinter as seeds, biennial individuals overwinter alternatively as seeds and as thick tap root. Natural vegetative reproduction has not been observed. Almost all seedlings appearing in late summer, autumn and early winter die before spring. Many seedlings appearing in late winter also perish but occasional groups survive and give rise to plants whic…
Plant	Miconia crenata	Clidemia hirta	1	NA
Plant	Oenothera biennis	Oenothera biennis	2.5	in the paper: “each year was calculated as 0.72 generations, on the basis of the weighted average of annual and biennial life histories exhibited by plant genotypes in 2007”. However for further genration time of this species: In Oenothera biennis, plants die after flowering (monocarpic). All plants of two years old (3º year of observation) flowered or died. More than 75% (probably more than 85%)…
Plant	Panax quinquefolius	Panax quinquefolius	3	NA
Plant	Pascopyrum smithii	Agropyron smithii	NA	Not in the paper. Not found in the literature
Plant	Pastinaca sativa	Pastinaca sativa	2	Pastinaca sativa is a perenial monocarpic species (Baskin JM & Baskin CM. 1979. Studies on the autecology and population biology of the weedy monocarpic perennial, Pastinaca sativa. The Journal of Ecology 67:601-610). Seeds germinate in spring and early summer. The first summer a plant develops a leaf rosette and a strong taproot. The following or some later spring it sends up a flowering stalk (…
Plant	Persicaria posumbu	Polygonum cespitosum	1	GT in the paper
Plant	Phalaris arundinacea	Phalaris arundinacea	NA	Not in the paper. Not found in the literature
Plant	Phleum pratense	Phleum pratense	NA	Not in the paper. Not found in the literature
Plant	Piptochaetium napostaense	Piptochaetium napostaense	NA	Not in the paper. Not found in the literature. I wrote Roberto A. Distel who studied this species deeply
Plant	Plantago lanceolata	Plantago lanceolata	2.25	Plantago lanceolata (ribwort plantain) is a short-lived perennial species with a basal rosette. It germinates in the fall and spring and flowers in mid summer. It remains green all year. Only 7% of the population remained alive after 4.5yr. Individuals in the field flowered for the first time in Spring of year 2 (one year old). The risk of mortality varied across levels of reproduction and across…
Plant	Plantago major	Plantago major	2	NA
Plant	Poa annua	Poa annua	0.5	Not in the paper. See Gibeault VA. 1971. Perenniality in Poa annua L. and Law R, Bradshaw AD, Putwain PD. 1977. Life-history variation in Poa annua. Evolution, 31:233-246. There is huge variability in the life history of Poa annua, however, according to Finite rate of increase estimated by Law et al 1977 generation time could be as short as 0.104 years. But, according to Gibeault 1971, seed dorma…
Plant	Poa pratensis	Poa pratensis	NA	Not in the paper. Not found in the literature. Even when seeding, these seeds can be apomictic, so, generation time should be quite long
Plant	Poa sandbergii	Poa sandbergii	NA	Not in the paper. Not found in the literature
Plant	Prunella vulgaris	Prunella vulgaris	1	Prunella vulgaris is a short-living perenial plant with clonal reproduction (Winn, A. A. (1988). Ecological and evolutionary consequences of seed size in Prunella vulgaris. Ecology, 69(5), 1537-1544.). Each ramet reproduce by seeds in the first year. SO, age at maturity is less than one year but this is a underestimation of generation time due to genet lifespan it is unknown and it could be far l…
Plant	Pseudoroegneria spicata	Pseudoroegneria spicata	23	Life expectancy of Elymus spicatus is up to 65 years (Treshow M & Harper K. 1974. Longevity of Perennial Forbs and Grasses. Oikos, 25:93-96). Seeds begin germination in fall, bluebunchwheatgrass does not require cold stratification (Link SO, Cruz RO, Harper BL, Jones JD, Penney BL. 2011. Shrub-steppespecies survival after outplanting on bare soils. In: Riley LE, Haase DL and Pinto JR [TECH.COORDS…
Plant	Ranunculus bulbosus	Ranunculus bulbosus	4.61	Generation time computed from the transition matrix in COMPADRE database (Matrices 245366, 245367 in COMPADRE Plant Matrix Database (2021). Available from: https://www.compadre-db.org/Species/46955 [06 May 2021, Version 6.21.1.0]), based on Sarukhan & Harper (Sarukhan J & Harper JL. 1973. Studies on Plant Demography: Ranunculus Repens L., R. Bulbosus L. and R. Acris L.: I. Population Flux and Sur…
Plant	Raphanus raphanistrum	Raphanus raphanistrum	1	Under some conditions one generation occurs per year (Warwick SI & Francis A. 2005. The biology of Canadian weeds. 132. Raphanus raphanistrum L. Canadian Journal of Plant Science, 85(3), 709-733.). However, in this work the phenotypic change was explicitly measured in F1 after experiment
Plant	Raphanus raphanistrum X Raphanus sativus	Raphanus raphanistrum X R. sativus	1	Under some conditions one generation occurs per year (Warwick SI & Francis A. 2005. The biology of Canadian weeds. 132. Raphanus raphanistrum L. Canadian Journal of Plant Science, 85(3), 709-733.). However, in this work the phenotypic change was explicitly measured after 3 genertions of selection
Plant	Rhododendron ponticum	Rhododendron ponticum	9.83	Generation time computed from COMPADRE database transition matrices (Matrix 247871 in COMPADRE Plant Matrix Database (2022). Available from: https://www.compadre-db.org/Species/47230 [14 Jaunary 2022, Version 6.21.1.0]).
Plant	Rorippa austriaca	Rorippa austriaca	6.5	Rorippa austriaca is a polycarpic, perennial hemicryptophyte. It has the potential to reproduce sexually but was found to spread mainly by vegetative propagation via sprouting from lateral roots. Following plagiotropic growth the lateral roots bend downward and the vertical parts become stark and might eventually develop into tap-roots and produce new shoots and second order lateral roots. In Spr…
Plant	Rumex acetosa	Rumex acetosa	2	Rumex acetosa is a polycarpic perennial which possesses a limited capacity for vegetative propagation (Voesenek LACJ & Blom CWPM. 1992. Germination and emergence ofRumexin river flood-plains. I. Timing of germination and seedbank characteristics. Acta Botanica Neerlandica, 41: 319–329). The mature plant overwinters as a basal rosette and produces one or more inflorescences in spring. The inflores…
Plant	Rumex acetosella	Rumex acetosella	3.89	Rumex acetosellaL. (sheep’s sorrel, red sorrel) is acommon herbaceous perennial species which spreads by seeds and a shallow creeping root system. The role of seedling establishment in population maintenance is considered minor with established populations maintained predominantly by vegetative reproduction of ramets from the creeping root system. no seedlings flowered in the year of emergence (W…
Plant	Rumex crispus	Rumex crispus	3.07	Rumex crispus is a perennial species. It is able to establish quickly from seed, also has a persistent taproot system, a massive production of seed that remain viable in the seed bank for decades. R. crispus seedlings can emerge throughout the growing season and seeds that remain on the parent plant over winter posses a certain level of dormancy, leading to later and more intermittent emergence c…
Plant	Sanguisorba officinalis	Sanguisorba officinalis	NA	Not in the paper. Not found in the literature
Plant	Saussurea laniceps	Saussurea laniceps	8.5	NA
Plant	Saussurea medusa	Saussurea medusa	5	NA
Plant	Saussurea nigrescens	Saussurea nigrescens	3	Not in the paper, but authors state that “lotus species (S. nigrescens) can reproduce only when plants are at least two years old (and more typically 3–4 years old)” and that “its population recruitment is largely dependent on seed production because its vegetative reproduction ability is relatively poor”. So we assume a generation time of three years.
Plant	Scabiosa columbaria	Scabiosa columbaria	7.04	Generation time computed from COMPADRE database transition matrix (Matrix 245522 in COMPADRE Plant Matrix Database (2021). Available from: https://www.compadre-db.org/Species/46639 [21 May 2021, Version 6.21.1.0]), based on Vekaar & Schenkeveld (Vekaar HJ & Schenkeveld AJ. 1984. On the ecology of short-lived forbs in Chalk Grasslands: life-history characteristics. New Phytologist, 98:659-672).
Plant	Schizachyrium scoparium	Schizachyrium scoparium	13.78	Generation time computed with demographyc data from Laurenroth and Adler (Lauenroth WK & Adler PB. 2008. Demography of perennial grassland plants: survival, life expectancy and life span. Journal of Ecology, 96:1023-1032.), assuming that fecundity increase linearly with size.
Plant	Secale cereale	Secale cereale	1	NA
Plant	Senecio inaequidens	Senecio inaequidens	1	Senecio inaequidens is a shortlived perennial that reaches maturity in its first year of life (Ernst WHO. 1998. Invasion, dispersal and ecology of the South African neophyte Senecio inaequidens in The Netherlands: from wool alien to railway and road alien. Acta Botanica Neerlandica, 47:131-151). A generation time of one year can be an underestimation of the actual generation time.
Plant	Senecio pterophorus	Senecio pterophorus	1	Senecio pterophorus is a perennial plant and first flowering time is about 110 days (Colomer-Ventura F, Martínez-Vilalta J, Zuccarini P, Escolà A, Armengot L, Castells E. 2015. Contemporary evolution of an invasive plant is associated with climate but not with herbivory. Functional Ecology, 29:1475-1485). So, a generation time of one year may underestimate the actual generation time.
Plant	Senecio squalidus	Senecio squalidus	1	NA
Plant	Senecio sylvaticus	Senecio sylvaticus	1	Senecio sylvaticus is an annual, mostly autogamous plant. Within the group of annual Senecio species, S. sylvaticus is not as strict summer annual as the co-occurring S. viscosus, but has also not such a variable seasonality as S. vulgaris. S. sylvaticus is rooting in the litter layer (A00) and fermentation layer (A0) and is very unproductive on mineral soils. Achenes of S. sylvaticus genninated …
Plant	Senecio vulgaris	Senecio vulgaris	1	S. vulgaris is a summer or winter annual, reproducing only by seed. S. vulgaris is monocarpic (Robinson DE, O’Donovan JT, Sharma MP, Doohan DJ and Figueroa R. 2003. The Biology of Canadian Weeds. 123. Senecio vulgaris L. Can. J. Plant Sci. 83: 629–644)
Plant	Silene latifolia	Silene latifolia	1.5	Richards (1997) have estimated average generation time in natural populations of S. latifolia to be approximately 1.5 years by direct census of marked plants (Richards CM. 1997. The ecological genetics of population establishment in Silene alba. PhD Dissertation, Duke University, Durham, NC, USA.)
Plant	Solanum dulcamara	Solanum dulcamara	NA	Not in the paper. Not found in the literature
Plant	Solidago canadensis var. canadensis	Solidago canadensis	1	NA
Plant	Solidago canadensis var. scabra	Solidago altissima	NA	Solidago altissima, is a perennial. Most ramets emerge in Spring from the apical tips of underground rhizomes, and increase in height until mid Summer, at which time flower heads begin to form. The apical tips of some rhizomes emerge the previous season, but the leaves of such rhizomes do not expand until spring (i.e. there are no overwintering rosettes). Rhizome growth is sympodial. The above-gr…
Plant	Solidago gigantea	Solidago gigantea	2	Solidago gigantea is very simmilar to Solidago altissima (see Solidago altissima GTimeNotes). Solidago gigantea is a tall, erect perennial herb with annual aboveground shoots and persistent belowground rhizomes. Solidago gigantea produces long-creeping plagiotropic, mostly purple or reddish rhizomes, mostly within the upper 10–20 cm of soil. In total, 3–50 rhizomes per ramet emerge close to the b…
Plant	Sporobolus airoides	Sporobolus airoides	NA	Not in the paper. Not found in the literature
Plant	Sporobolus alterniflorus	Spartina alterniflora	NA	Spartina alterniflora have clonal growing, and clones can reach 100m diameter (Buhle ER, Feist BE & Hilborn R. 2012. Population dynamics and control of invasive Spartina alterniflora: inference and forecasting under uncertainty. Ecological Applications, 22:880–893). So, its generation time should be quite long. Transition matrix in COMPADRE, is not for genets but ramets, and is a simulation matri…
Plant	Stellaria graminea	Stellaria graminea	NA	Not in the paper. Not found in the literature
Plant	Stipa occidentalis	Stipa occidentalis	NA	Not in the paper. Not found in the literature
Plant	Triadica sebifera	Sapium sebiferum	46.73	Generation time computed from the transition matrix in COMPADRE database (Matrix 247906 in COMPADRE Plant Matrix Database (2021). Available from: https://www.compadre-db.org/Species/47232 [06 May 2021, Version 6.21.1.0].), based on Renne IJ thesis. Additionally, tree grows rapidly, seedlings are about 1 m tall in the spring of the third year and reace 5 to 8.5 m tall with DBH of 13–17 cm in 10 ye…
Plant	Triadica sebifera	Triadica sebifera	46.73	Generation time computed from the transition matrix in COMPADRE database (Matrix 247906 in COMPADRE Plant Matrix Database (2021). Available from: https://www.compadre-db.org/Species/47232 [06 May 2021, Version 6.21.1.0].), based on Renne IJ thesis. Additionally, tree grows rapidly, seedlings are about 1 m tall in the spring of the third year and reace 5 to 8.5 m tall with DBH of 13–17 cm in 10 ye…
Plant	Trifolium pratense	Trifolium pratense	2.7133	Trifolium pratense seedlings appeared from March to May (namely spring cohort) and from September to November (namely autumn cohort) every year. Estimated seedling density ranged yearly from 18 to 1,215 seedlings/m 2 in the spring cohorts and from 1 to 245 seedlings/m 2 in the autumn cohorts, with an average of 199 and 86 seedlings/m2 , respectively. Half-life ranged yearly from 4 to 63 days for …
Plant	Tristerix corymbosus	Tristerix corymbosus	2	got notes from author
Plant	Tussilago farfara	Tussilago farfara	2	Tussilago farfara is a rhizomatous perennial. Germination takes place shortly after the seeds are shed in April or May (spring), and in suitable habitats a tap root is quickly developed. During the first summer contractile adventitious roots develop on the lowest nodes of the stem, followed shortly by rhizomes, initiated in the same region. By the autumn several large leaves may be present, rhizo…
Plant	Ulex europaeus	Ulex europaeus	16	Ulex europaeus starts to reproduce at 2 or 3 years old. It lives up to 30 years old. It follows the −3/2 law of self-thinning (Rees M & Hill RL. 2001. Large-scale disturbances, biological control and the dynamics of gorse populations. J Appl Ecol 38:364–377). We assume that an increase in fecundity with age compensates for mortality, so the contribution of each age to the next generation is const…
Plant	Veronica hederifolia	Veronica hederifolia	1	Veronica hederifolia is a winter annual, most seedlings appeared in November- January (late Autumn to early winter).Flowering starts in March. Most of the individuals present at that time set seed and all had died by July (Summer). There was then a gap of 3-4 months before the next generation started to germinate and cohorts of seedlings continued to appear until April (Vegetative stage spans les…
Plant	Zea mays	Zea mays	NA	GT is unknown but the phenotypic change was explicitly measured in F1 after selection experiment
Reptile	Pseudechis porphyriacus	Pseudechis porphyriacus	3	NA
Reptile	Malaclemys terrapin	Malaclemys terrapin	4	Based on literature for the species
