# Supplementary material for: PROCEED v6.1: Phenotypic rates of change evolutionary and ecological database
Source: Ecology. 2025 Mar 3;106(3):e70009. doi: 10.1002/ecy.70009 (PMC11876790; doi:10.1002/ecy.70009)
Supplement: Supplementary file 1 — Appendix S1. [file ECY-106-e70009-s001.zip › DataS1/PROCEEDv6.1_species_genome.csv]

group	taxa	sp_pub	sp_ncbi	GS_source	GS_obs	Cvalue_1C_pg	ploidy	N_chromosomes_2n	method	congener
invert	Annelid	Limnodrilus hoffmeisteri	Limnodrilus hoffmeisteri	Gregory TR. 2021. Animal Genome Size Database. http://www.genomesize.com.	NA	0.87	NA	NA	Fe	no
invert	Mollusc	Dreissena polymorpha	Dreissena polymorpha	Gregory TR. 2021. Animal Genome Size Database. http://www.genomesize.com.	NA	1.7	NA	NA	FIA	no
invert	Arthropod	Asellus aquaticus	Asellus aquaticus	Valentino, F., Del Marco, A., & Rocchi, A. (1983). Nuclear DNA content of Asellus aquaticus and Proasellus coxalis. Mitt. Zool. Mus. Univ. Kiel, 1, 19-23.	c-value computed from table and new value of human c-value in the Animal Genome Size Database	2.34	2	16	Fe	no
invert	Arthropod	Daphnia galeata	Daphnia galeata	NA	NA	NA	NA	NA	NA	NA
invert	Arthropod	Daphnia galeata mendotae	Daphnia mendotae	Gregory TR. 2021. Animal Genome Size Database. http://www.genomesize.com.	synonym Hyalodaphnia mendotae	0.33	NA	NA	Fe	no
invert	Arthropod	Daphnia melanica	Daphnia melanica	Gregory TR. 2021. Animal Genome Size Database. http://www.genomesize.com.	NA	0.48	NA	NA	Fe	no
invert	Arthropod	Daphnia retrocurva	Daphnia retrocurva	Gregory TR. 2021. Animal Genome Size Database. http://www.genomesize.com.	NA	0.29	NA	NA	Fe	no
invert	Arthropod	Diaptomus sanguineus	Onychodiaptomus sanguineus	NA	NA	NA	NA	NA	NA	NA
invert	Mollusc	Littorina obtusata	Littorina obtusata	Gregory TR. 2021. Animal Genome Size Database. http://www.genomesize.com.	NA	1.21	NA	34	FC_X	no
invert	Mollusc	Nucella lapillus	Nucella lapillus	Gregory TR. 2021. Animal Genome Size Database. http://www.genomesize.com.	Three options, similar amount 2.6-2.8: I choose the most complete report with DNA content estimated from somatic cells	2.6	NA	NA	Fe	no
invert	Mollusc	Physa virgata	Physella virgata	NA	NA	NA	NA	NA	NA	NA
invert	Arthropod	Aedes albopictus	Aedes albopictus	Gregory TR. 2021. Animal Genome Size Database. http://www.genomesize.com.	Two options, similar amount. I choose the most complete report. Information is given as a range (0.62-1.66). I used the mean value.	1.14	NA	6	Fe	no
invert	Arthropod	Calliphora vicina	Calliphora vicina	Gregory TR. 2021. Animal Genome Size Database. http://www.genomesize.com.	NA	0.76	NA	NA	FC_X	no
invert	Arthropod	Drosophila subobscura	Drosophila subobscura	Gregory TR. 2021. Animal Genome Size Database. http://www.genomesize.com.	NA	0.15	NA	NA	FC_X	no
invert	Arthropod	Jadera haematoloma	Jadera haematoloma	NA	NA	NA	NA	NA	NA	NA
invert	Arthropod	Leptocoris tagalicus	Leptocoris tagalicus	NA	NA	NA	NA	NA	NA	NA
invert	Arthropod	Onthophagus taurus	Onthophagus taurus	NA	NA	NA	NA	NA	NA	NA
invert	Arthropod	Pararge aegeria aegeria	Pararge aegeria aegeria	NA	NA	NA	NA	NA	NA	NA
invert	Arthropod	Pararge aegeria ticis	Pararge aegeria ticis	NA	NA	NA	NA	NA	NA	NA
invert	Arthropod	Pieris rapae	Pieris rapae	NA	NA	NA	NA	NA	NA	NA
invert	Arthropod	Scathophaga stercoraria	Scathophaga stercoraria	NA	NA	NA	NA	NA	NA	NA
invert	Arthropod	Wyeomyia smithii	Wyeomyia smithii	Gregory TR. 2021. Animal Genome Size Database. http://www.genomesize.com.	NA	0.86	NA	6	Fe	no
plant	Plant	Achillea millefolium	Achillea millefolium	Leitch IJ, Johnston E, Pellicer J, Hidalgo O, Bennett MD. 2019. Plant DNA C-values Database (Release 7.1). https://cvalues.science.kew.org/	NA	4.88	4	36	FC_PI	no
plant	Plant	Achillea millefolium	Achillea millefolium	Leitch IJ, Johnston E, Pellicer J, Hidalgo O, Bennett MD. 2019. Plant DNA C-values Database (Release 7.1). https://cvalues.science.kew.org/	NA	7.7	6	54	Fe	no
plant	Plant	Agropyron smithii	Pascopyrum smithii	Leitch IJ, Johnston E, Pellicer J, Hidalgo O, Bennett MD. 2019. Plant DNA C-values Database (Release 7.1). https://cvalues.science.kew.org/	NA	0.4	NA	NA	FC_MI	no
plant	Plant	Agrostis capillaris	Agrostis capillaris	Leitch IJ, Johnston E, Pellicer J, Hidalgo O, Bennett MD. 2019. Plant DNA C-values Database (Release 7.1). https://cvalues.science.kew.org/	NA	3.5	4	28	Fe	no
plant	Plant	Agrostis capillaris	Agrostis capillaris	Leitch IJ, Johnston E, Pellicer J, Hidalgo O, Bennett MD. 2019. Plant DNA C-values Database (Release 7.1). https://cvalues.science.kew.org/	synonym Agrostis tenuis	4.7	6	42	Fe	no
plant	Plant	Agrostis stolonifera	Agrostis stolonifera	Leitch IJ, Johnston E, Pellicer J, Hidalgo O, Bennett MD. 2019. Plant DNA C-values Database (Release 7.1). https://cvalues.science.kew.org/	"Agrostis stolonifera are allopolyploids at all three levels of diploidy (2n=14, 4n=28 and 6n=42)" (Tomic, Z. (1994). Cytogenetic and taxonomic identification of the species of the genus Agrostis L. represented in the flora of Serbia [Yugoslavia]. Review of Research Work at the Faculty of Agriculture (Yugoslavia)). So, we do not know how representative is the c-value from database	3.5	NA	NA	Fe	no
plant	Plant	Agrostis tenuis	Agrostis capillaris	Leitch IJ, Johnston E, Pellicer J, Hidalgo O, Bennett MD. 2019. Plant DNA C-values Database (Release 7.1). https://cvalues.science.kew.org/	synonym Agrostis tenuis	4.7	6	42	Fe	no
plant	Plant	Ajuga reptans	Ajuga reptans	NA	NA	NA	NA	NA	NA	NA
plant	Plant	Alliaria petiolata	Alliaria petiolata	Leitch IJ, Johnston E, Pellicer J, Hidalgo O, Bennett MD. 2019. Plant DNA C-values Database (Release 7.1). https://cvalues.science.kew.org/	NA	1.9	4	36	Fe	no
plant	Plant	Ambrosia artemisiifolia	Ambrosia artemisiifolia	Leitch IJ, Johnston E, Pellicer J, Hidalgo O, Bennett MD. 2019. Plant DNA C-values Database (Release 7.1). https://cvalues.science.kew.org/	NA	1.18	4	36	FC_PI	no
plant	Plant	Anthoxanthum odoratum	Anthoxanthum odoratum	Leitch IJ, Johnston E, Pellicer J, Hidalgo O, Bennett MD. 2019. Plant DNA C-values Database (Release 7.1). https://cvalues.science.kew.org/	NA	5.9	4	20	Fe	no
plant	Plant	Barbarea vulgaris	Barbarea vulgaris	NA	NA	NA	NA	NA	NA	NA
plant	Plant	Betula pubescens	Betula pubescens	Leitch IJ, Johnston E, Pellicer J, Hidalgo O, Bennett MD. 2019. Plant DNA C-values Database (Release 7.1). https://cvalues.science.kew.org/	NA	0.9	4	56	Fe & FC_PI	no
plant	Plant	Bouteloua gracilis	Bouteloua gracilis	Leitch IJ, Johnston E, Pellicer J, Hidalgo O, Bennett MD. 2019. Plant DNA C-values Database (Release 7.1). https://cvalues.science.kew.org/	NA	19.7	NA	NA	FC_MI	no
plant	Plant	Brachypodium sylvaticum	Brachypodium sylvaticum	Leitch IJ, Johnston E, Pellicer J, Hidalgo O, Bennett MD. 2019. Plant DNA C-values Database (Release 7.1). https://cvalues.science.kew.org/	NA	0.43	2	18	FC_PI	no
plant	Plant	Brachypodium sylvaticum	Brachypodium sylvaticum	Leitch IJ, Johnston E, Pellicer J, Hidalgo O, Bennett MD. 2019. Plant DNA C-values Database (Release 7.1). https://cvalues.science.kew.org/	NA	0.44	2	16	FC_PI	no
plant	Plant	Brassica nigra	Brassica nigra	Leitch IJ, Johnston E, Pellicer J, Hidalgo O, Bennett MD. 2019. Plant DNA C-values Database (Release 7.1). https://cvalues.science.kew.org/	NA	0.8	2	16	Fe	no
plant	Plant	Brassica rapa	Brassica rapa	Leitch IJ, Johnston E, Pellicer J, Hidalgo O, Bennett MD. 2019. Plant DNA C-values Database (Release 7.1). https://cvalues.science.kew.org/	NA	0.8	2	20	Fe	no
plant	Plant	Bromus madritensis	Bromus madritensis	Leitch IJ, Johnston E, Pellicer J, Hidalgo O, Bennett MD. 2019. Plant DNA C-values Database (Release 7.1). https://cvalues.science.kew.org/	NA	4.9	4	28	Fe	no
plant	Plant	Bunias orientalis	Bunias orientalis	Leitch IJ, Johnston E, Pellicer J, Hidalgo O, Bennett MD. 2019. Plant DNA C-values Database (Release 7.1). https://cvalues.science.kew.org/	NA	2.59	2	14	Fe	no
plant	Plant	Butomus umbellatus	Butomus umbellatus	Leitch IJ, Johnston E, Pellicer J, Hidalgo O, Bennett MD. 2019. Plant DNA C-values Database (Release 7.1). https://cvalues.science.kew.org/	NA	5.63	3	39	FC_PI	no
plant	Plant	Cardamine hirsuta	Cardamine hirsuta	Leitch IJ, Johnston E, Pellicer J, Hidalgo O, Bennett MD. 2019. Plant DNA C-values Database (Release 7.1). https://cvalues.science.kew.org/	NA	0.23	NA	16	FC_PI	no
plant	Plant	Cardaria draba	Lepidium draba	Roughani A, Miri SM, Hassandokht MR, Moradi P & Abdossi V. 2021. Cytogenetic and Micro-Morphological Studies on Several Accessions of Some Lepidium L. Species in Iran. Iranian Journal of Science and Technology, Transactions A: Science 45(2): 417-426.	L. draba can be 2n (16 chs.), 4n (32 chs.), 6n (48 chs.), 8n (64 chs.) and 10n (80 chs.)	0.555	NA	NA	FC_DAPI	no
plant	Plant	Cardaria draba	Lepidium draba	Roughani A, Miri SM, Hassandokht MR, Moradi P & Abdossi V. 2021. Cytogenetic and Micro-Morphological Studies on Several Accessions of Some Lepidium L. Species in Iran. Iranian Journal of Science and Technology, Transactions A: Science 45(2): 417-426.	L. draba can be 2n (16 chs.), 4n (32 chs.), 6n (48 chs.), 8n (64 chs.) and 10n (80 chs.)	0.585	NA	NA	FC_DAPI	no
plant	Plant	Cardaria draba	Lepidium draba	Roughani A, Miri SM, Hassandokht MR, Moradi P & Abdossi V. 2021. Cytogenetic and Micro-Morphological Studies on Several Accessions of Some Lepidium L. Species in Iran. Iranian Journal of Science and Technology, Transactions A: Science 45(2): 417-426.	L. draba can be 2n (16 chs.), 4n (32 chs.), 6n (48 chs.), 8n (64 chs.) and 10n (80 chs.)	0.6	NA	NA	FC_DAPI	no
plant	Plant	Cardaria draba	Lepidium draba	Roughani A, Miri SM, Hassandokht MR, Moradi P & Abdossi V. 2021. Cytogenetic and Micro-Morphological Studies on Several Accessions of Some Lepidium L. Species in Iran. Iranian Journal of Science and Technology, Transactions A: Science 45(2): 417-426.	L. draba can be 2n (16 chs.), 4n (32 chs.), 6n (48 chs.), 8n (64 chs.) and 10n (80 chs.)	0.62	NA	NA	FC_DAPI	no
plant	Plant	Cardaria draba	Lepidium draba	Roughani A, Miri SM, Hassandokht MR, Moradi P & Abdossi V. 2021. Cytogenetic and Micro-Morphological Studies on Several Accessions of Some Lepidium L. Species in Iran. Iranian Journal of Science and Technology, Transactions A: Science 45(2): 417-426.	L. draba can be 2n (16 chs.), 4n (32 chs.), 6n (48 chs.), 8n (64 chs.) and 10n (80 chs.)	0.695	NA	NA	FC_DAPI	no
plant	Plant	Cardaria draba	Lepidium draba	Roughani A, Miri SM, Hassandokht MR, Moradi P & Abdossi V. 2021. Cytogenetic and Micro-Morphological Studies on Several Accessions of Some Lepidium L. Species in Iran. Iranian Journal of Science and Technology, Transactions A: Science 45(2): 417-426.	L. draba can be 2n (16 chs.), 4n (32 chs.), 6n (48 chs.), 8n (64 chs.) and 10n (80 chs.)	1.075	NA	NA	FC_DAPI	no
plant	Plant	Cardaria draba	Lepidium draba	Roughani A, Miri SM, Hassandokht MR, Moradi P & Abdossi V. 2021. Cytogenetic and Micro-Morphological Studies on Several Accessions of Some Lepidium L. Species in Iran. Iranian Journal of Science and Technology, Transactions A: Science 45(2): 417-426.	L. draba can be 2n (16 chs.), 4n (32 chs.), 6n (48 chs.), 8n (64 chs.) and 10n (80 chs.)	1.075	NA	NA	FC_DAPI	no
plant	Plant	Cardaria draba	Lepidium draba	Roughani A, Miri SM, Hassandokht MR, Moradi P & Abdossi V. 2021. Cytogenetic and Micro-Morphological Studies on Several Accessions of Some Lepidium L. Species in Iran. Iranian Journal of Science and Technology, Transactions A: Science 45(2): 417-426.	L. draba can be 2n (16 chs.), 4n (32 chs.), 6n (48 chs.), 8n (64 chs.) and 10n (80 chs.)	1.145	NA	NA	FC_DAPI	no
plant	Plant	Cardaria draba	Lepidium draba	Roughani A, Miri SM, Hassandokht MR, Moradi P & Abdossi V. 2021. Cytogenetic and Micro-Morphological Studies on Several Accessions of Some Lepidium L. Species in Iran. Iranian Journal of Science and Technology, Transactions A: Science 45(2): 417-426.	L. draba can be 2n (16 chs.), 4n (32 chs.), 6n (48 chs.), 8n (64 chs.) and 10n (80 chs.)	1.145	NA	NA	FC_DAPI	no
plant	Plant	Carduus nutans	Carduus nutans	Leitch IJ, Johnston E, Pellicer J, Hidalgo O, Bennett MD. 2019. Plant DNA C-values Database (Release 7.1). https://cvalues.science.kew.org/	NA	0.93	NA	16	FC_PI	no
plant	Plant	Centaurea calcitrapa	Centaurea calcitrapa	Leitch IJ, Johnston E, Pellicer J, Hidalgo O, Bennett MD. 2019. Plant DNA C-values Database (Release 7.1). https://cvalues.science.kew.org/	NA	0.93	NA	20	FC_PI	no
plant	Plant	Centaurea diffusa	Centaurea diffusa	Leitch IJ, Johnston E, Pellicer J, Hidalgo O, Bennett MD. 2019. Plant DNA C-values Database (Release 7.1). https://cvalues.science.kew.org/	NA	0.9	2	16	CIA	no
plant	Plant	Centaurea maculosa	Centaurea maculosa	Leitch IJ, Johnston E, Pellicer J, Hidalgo O, Bennett MD. 2019. Plant DNA C-values Database (Release 7.1). https://cvalues.science.kew.org/	synonym Centaurea stoebe, subspecies Centaurea stoebe ssp. stoebe according He 2009, Oecologia 159: 803-815	0.88	2	18	CIA	no
plant	Plant	Centaurea maculosa	Centaurea maculosa	Leitch IJ, Johnston E, Pellicer J, Hidalgo O, Bennett MD. 2019. Plant DNA C-values Database (Release 7.1). https://cvalues.science.kew.org/	synonym Centaurea stoebe, subspecies Centaurea stoebe ssp. micranthos according He 2009, Oecologia 159: 803-815	1.57	4	36	CIA	no
plant	Plant	Centaurea melitensis	Centaurea melitensis	Leitch IJ, Johnston E, Pellicer J, Hidalgo O, Bennett MD. 2019. Plant DNA C-values Database (Release 7.1). https://cvalues.science.kew.org/	NA	0.94	NA	12	FC_PI	no
plant	Plant	Centaurea solstitialis	Centaurea solstitialis	Leitch IJ, Johnston E, Pellicer J, Hidalgo O, Bennett MD. 2019. Plant DNA C-values Database (Release 7.1). https://cvalues.science.kew.org/	NA	0.87	2	16	CIA	no
plant	Plant	Centaurea sulphurea	Centaurea sulphurea	NA	NA	NA	NA	NA	NA	NA
plant	Plant	Chelidonium majus	Chelidonium majus	Leitch IJ, Johnston E, Pellicer J, Hidalgo O, Bennett MD. 2019. Plant DNA C-values Database (Release 7.1). https://cvalues.science.kew.org/	NA	1.13	2	12	FC_PI	no
plant	Plant	Cichorium intybus	Cichorium intybus	Leitch IJ, Johnston E, Pellicer J, Hidalgo O, Bennett MD. 2019. Plant DNA C-values Database (Release 7.1). https://cvalues.science.kew.org/	NA	1.33	NA	NA	FC_PI	no
plant	Plant	Clidemia hirta	Miconia crenata	NA	NA	NA	NA	NA	NA	NA
plant	Plant	Crepis sancta	Crepis sancta	Leitch IJ, Johnston E, Pellicer J, Hidalgo O, Bennett MD. 2019. Plant DNA C-values Database (Release 7.1). https://cvalues.science.kew.org/	NA	2.09	2	10	Fe	no
plant	Plant	Cynoglossum officinale	Cynoglossum officinale	Leitch IJ, Johnston E, Pellicer J, Hidalgo O, Bennett MD. 2019. Plant DNA C-values Database (Release 7.1). https://cvalues.science.kew.org/	NA	0.91	NA	NA	FC_PI	no
plant	Plant	Cytisus scoparius	Cytisus scoparius	Leitch IJ, Johnston E, Pellicer J, Hidalgo O, Bennett MD. 2019. Plant DNA C-values Database (Release 7.1). https://cvalues.science.kew.org/	NA	0.9	4	48	Fe	no
plant	Plant	Dactylis glomerata	Dactylis glomerata	Leitch IJ, Johnston E, Pellicer J, Hidalgo O, Bennett MD. 2019. Plant DNA C-values Database (Release 7.1). https://cvalues.science.kew.org/	NA	3.3	2	14	Fe	no
plant	Plant	Dactylis glomerata	Dactylis glomerata	Leitch IJ, Johnston E, Pellicer J, Hidalgo O, Bennett MD. 2019. Plant DNA C-values Database (Release 7.1). https://cvalues.science.kew.org/	NA	4.4	4	28	Fe	no
plant	Plant	Dactylis glomerata	Dactylis glomerata	Leitch IJ, Johnston E, Pellicer J, Hidalgo O, Bennett MD. 2019. Plant DNA C-values Database (Release 7.1). https://cvalues.science.kew.org/	NA	4.4	6	42	FC_DAPI	no
plant	Plant	Datura stramonium	Datura stramonium	Leitch IJ, Johnston E, Pellicer J, Hidalgo O, Bennett MD. 2019. Plant DNA C-values Database (Release 7.1). https://cvalues.science.kew.org/	NA	2.09	2	NA	FC_PI	no
plant	Plant	Deschampsia cespitosa	Deschampsia cespitosa	Leitch IJ, Johnston E, Pellicer J, Hidalgo O, Bennett MD. 2019. Plant DNA C-values Database (Release 7.1). https://cvalues.science.kew.org/	synonym Deschampsia caespitosa	5.22	2	26	FC_PI	no
plant	Plant	Deschampsia cespitosa	Deschampsia cespitosa	Leitch IJ, Johnston E, Pellicer J, Hidalgo O, Bennett MD. 2019. Plant DNA C-values Database (Release 7.1). https://cvalues.science.kew.org/	synonym Deschampsia caespitosa	9	4	52	Fe	no
plant	Plant	Digitalis purpurea	Digitalis purpurea	Leitch IJ, Johnston E, Pellicer J, Hidalgo O, Bennett MD. 2019. Plant DNA C-values Database (Release 7.1). https://cvalues.science.kew.org/	NA	0.94	2	48	FC_PI	no
plant	Plant	Echium vulgare	Echium vulgare	Leitch IJ, Johnston E, Pellicer J, Hidalgo O, Bennett MD. 2019. Plant DNA C-values Database (Release 7.1). https://cvalues.science.kew.org/	NA	0.83	NA	16	FC_PI	no
plant	Plant	Elymus multisetus	Elymus multisetus	NA	NA	NA	NA	NA	NA	NA
plant	Plant	Eschscholzia californica	Eschscholzia californica	Leitch IJ, Johnston E, Pellicer J, Hidalgo O, Bennett MD. 2019. Plant DNA C-values Database (Release 7.1). https://cvalues.science.kew.org/	NA	1.1	2	12	FC_PI	no
plant	Plant	Festuca idahoensis	Festuca idahoensis	Wilson BL. 1999. Fescue taxonomy in the Pacific coast states. Oregon State University. Thesis	NA	4.475	4	28	FC_X	no
plant	Plant	Festuca ovina	Festuca ovina	Leitch IJ, Johnston E, Pellicer J, Hidalgo O, Bennett MD. 2019. Plant DNA C-values Database (Release 7.1). https://cvalues.science.kew.org/	NA	2.41	2	14	FC_PI	no
plant	Plant	Festuca ovina	Festuca ovina	Leitch IJ, Johnston E, Pellicer J, Hidalgo O, Bennett MD. 2019. Plant DNA C-values Database (Release 7.1). https://cvalues.science.kew.org/	subspecies Festuca ovina ssp. hirsuta (Sheep fescue)	4.8	4	28	Fe	no
plant	Plant	Festuca rubra	Festuca rubra	Leitch IJ, Johnston E, Pellicer J, Hidalgo O, Bennett MD. 2019. Plant DNA C-values Database (Release 7.1). https://cvalues.science.kew.org/	NA	6.84	6	42	FC_PI	no
plant	Plant	Festuca rubra	Festuca rubra	Leitch IJ, Johnston E, Pellicer J, Hidalgo O, Bennett MD. 2019. Plant DNA C-values Database (Release 7.1). https://cvalues.science.kew.org/	NA	8.83	8	56	FC_PI	no
plant	Plant	Festuca rubra ssp. rubra	Festuca rubra subsp. rubra	Huff DR & Palazzo AJ. 1998. Fine fescue species determination by laser flow cytometry. Crop science 38(2): 445-450.	NA	7.135	8	56	FC_PI	no
plant	Plant	Galium aparine	Galium aparine	Leitch IJ, Johnston E, Pellicer J, Hidalgo O, Bennett MD. 2019. Plant DNA C-values Database (Release 7.1). https://cvalues.science.kew.org/	NA	1.45	NA	NA	FC_PI	no
plant	Plant	Geranium carolinianum	Geranium carolinianum	NA	NA	NA	NA	NA	NA	NA
plant	Plant	Glechoma hederacea	Glechoma hederacea	Leitch IJ, Johnston E, Pellicer J, Hidalgo O, Bennett MD. 2019. Plant DNA C-values Database (Release 7.1). https://cvalues.science.kew.org/	NA	0.9	NA	NA	FC_PI	no
plant	Plant	Hesperostipa comata	Hesperostipa comata	NA	NA	NA	NA	NA	NA	NA
plant	Plant	Holcus lanatus	Holcus lanatus	Leitch IJ, Johnston E, Pellicer J, Hidalgo O, Bennett MD. 2019. Plant DNA C-values Database (Release 7.1). https://cvalues.science.kew.org/	NA	1.92	2	14	FC_X	no
plant	Plant	Hypericum perforatum	Hypericum perforatum	Leitch IJ, Johnston E, Pellicer J, Hidalgo O, Bennett MD. 2019. Plant DNA C-values Database (Release 7.1). https://cvalues.science.kew.org/	NA	0.585	2	16	FC_PI	no
plant	Plant	Hypericum perforatum	Hypericum perforatum	Leitch IJ, Johnston E, Pellicer J, Hidalgo O, Bennett MD. 2019. Plant DNA C-values Database (Release 7.1). https://cvalues.science.kew.org/	NA	0.78	4	32	FC_PI	no
plant	Plant	Hypochaeris radicata	Hypochaeris radicata	Leitch IJ, Johnston E, Pellicer J, Hidalgo O, Bennett MD. 2019. Plant DNA C-values Database (Release 7.1). https://cvalues.science.kew.org/	NA	1.34	2	8	FC_EB	no
plant	Plant	Impatiens glandulifera	Impatiens glandulifera	Leitch IJ, Johnston E, Pellicer J, Hidalgo O, Bennett MD. 2019. Plant DNA C-values Database (Release 7.1). https://cvalues.science.kew.org/	NA	1.2	2	18	Fe	no
plant	Plant	Jacobaea vulgaris	Jacobaea vulgaris	Leitch IJ, Johnston E, Pellicer J, Hidalgo O, Bennett MD. 2019. Plant DNA C-values Database (Release 7.1). https://cvalues.science.kew.org/	synonym Senecio jacobaea	2.3	4	40	Fe	no
plant	Plant	Koeleria cristata	Koeleria pyramidata	Leitch IJ, Johnston E, Pellicer J, Hidalgo O, Bennett MD. 2019. Plant DNA C-values Database (Release 7.1). https://cvalues.science.kew.org/	NA	11.45	10	70	FC_PI	no
plant	Plant	Koeleria micrantha	Koeleria macrantha	Leitch IJ, Johnston E, Pellicer J, Hidalgo O, Bennett MD. 2019. Plant DNA C-values Database (Release 7.1). https://cvalues.science.kew.org/	NA	2.43	2	14	FC_PI	no
plant	Plant	Koeleria micrantha	Koeleria macrantha	Leitch IJ, Johnston E, Pellicer J, Hidalgo O, Bennett MD. 2019. Plant DNA C-values Database (Release 7.1). https://cvalues.science.kew.org/	NA	4.66	4	28	FC_PI	no
plant	Plant	Lactuca muralis	Cicerbita muralis	NA	NA	NA	NA	NA	NA	NA
plant	Plant	Lactuca serriola	Lactuca serriola	Leitch IJ, Johnston E, Pellicer J, Hidalgo O, Bennett MD. 2019. Plant DNA C-values Database (Release 7.1). https://cvalues.science.kew.org/	It is not the prime estimation, but it is the closer wid ploidy estimation	2.79	2	18	FC_DAPI	no
plant	Plant	Lepidium draba	Lepidium draba	Roughani A, Miri SM, Hassandokht MR, Moradi P & Abdossi V. 2021. Cytogenetic and Micro-Morphological Studies on Several Accessions of Some Lepidium L. Species in Iran. Iranian Journal of Science and Technology, Transactions A: Science 45(2): 417-426.	L. draba can be 2n (16 chs.), 4n (32 chs.), 6n (48 chs.), 8n (64 chs.) and 10n (80 chs.)	0.555	NA	NA	FC_DAPI	no
plant	Plant	Lepidium draba	Lepidium draba	Roughani A, Miri SM, Hassandokht MR, Moradi P & Abdossi V. 2021. Cytogenetic and Micro-Morphological Studies on Several Accessions of Some Lepidium L. Species in Iran. Iranian Journal of Science and Technology, Transactions A: Science 45(2): 417-426.	L. draba can be 2n (16 chs.), 4n (32 chs.), 6n (48 chs.), 8n (64 chs.) and 10n (80 chs.)	0.585	NA	NA	FC_DAPI	no
plant	Plant	Lepidium draba	Lepidium draba	Roughani A, Miri SM, Hassandokht MR, Moradi P & Abdossi V. 2021. Cytogenetic and Micro-Morphological Studies on Several Accessions of Some Lepidium L. Species in Iran. Iranian Journal of Science and Technology, Transactions A: Science 45(2): 417-426.	L. draba can be 2n (16 chs.), 4n (32 chs.), 6n (48 chs.), 8n (64 chs.) and 10n (80 chs.)	0.6	NA	NA	FC_DAPI	no
plant	Plant	Lepidium draba	Lepidium draba	Roughani A, Miri SM, Hassandokht MR, Moradi P & Abdossi V. 2021. Cytogenetic and Micro-Morphological Studies on Several Accessions of Some Lepidium L. Species in Iran. Iranian Journal of Science and Technology, Transactions A: Science 45(2): 417-426.	L. draba can be 2n (16 chs.), 4n (32 chs.), 6n (48 chs.), 8n (64 chs.) and 10n (80 chs.)	0.62	NA	NA	FC_DAPI	no
plant	Plant	Lepidium draba	Lepidium draba	Roughani A, Miri SM, Hassandokht MR, Moradi P & Abdossi V. 2021. Cytogenetic and Micro-Morphological Studies on Several Accessions of Some Lepidium L. Species in Iran. Iranian Journal of Science and Technology, Transactions A: Science 45(2): 417-426.	L. draba can be 2n (16 chs.), 4n (32 chs.), 6n (48 chs.), 8n (64 chs.) and 10n (80 chs.)	0.695	NA	NA	FC_DAPI	no
plant	Plant	Lepidium draba	Lepidium draba	Roughani A, Miri SM, Hassandokht MR, Moradi P & Abdossi V. 2021. Cytogenetic and Micro-Morphological Studies on Several Accessions of Some Lepidium L. Species in Iran. Iranian Journal of Science and Technology, Transactions A: Science 45(2): 417-426.	L. draba can be 2n (16 chs.), 4n (32 chs.), 6n (48 chs.), 8n (64 chs.) and 10n (80 chs.)	1.075	NA	NA	FC_DAPI	no
plant	Plant	Lepidium draba	Lepidium draba	Roughani A, Miri SM, Hassandokht MR, Moradi P & Abdossi V. 2021. Cytogenetic and Micro-Morphological Studies on Several Accessions of Some Lepidium L. Species in Iran. Iranian Journal of Science and Technology, Transactions A: Science 45(2): 417-426.	L. draba can be 2n (16 chs.), 4n (32 chs.), 6n (48 chs.), 8n (64 chs.) and 10n (80 chs.)	1.075	NA	NA	FC_DAPI	no
plant	Plant	Lepidium draba	Lepidium draba	Roughani A, Miri SM, Hassandokht MR, Moradi P & Abdossi V. 2021. Cytogenetic and Micro-Morphological Studies on Several Accessions of Some Lepidium L. Species in Iran. Iranian Journal of Science and Technology, Transactions A: Science 45(2): 417-426.	L. draba can be 2n (16 chs.), 4n (32 chs.), 6n (48 chs.), 8n (64 chs.) and 10n (80 chs.)	1.145	NA	NA	FC_DAPI	no
plant	Plant	Lepidium draba	Lepidium draba	Roughani A, Miri SM, Hassandokht MR, Moradi P & Abdossi V. 2021. Cytogenetic and Micro-Morphological Studies on Several Accessions of Some Lepidium L. Species in Iran. Iranian Journal of Science and Technology, Transactions A: Science 45(2): 417-426.	L. draba can be 2n (16 chs.), 4n (32 chs.), 6n (48 chs.), 8n (64 chs.) and 10n (80 chs.)	1.145	NA	NA	FC_DAPI	no
plant	Plant	Lespedeza cuneata	Lespedeza cuneata	NA	NA	NA	NA	NA	NA	NA
plant	Plant	Lolium multiflorum	Lolium multiflorum	Leitch IJ, Johnston E, Pellicer J, Hidalgo O, Bennett MD. 2019. Plant DNA C-values Database (Release 7.1). https://cvalues.science.kew.org/	NA	2.63	2	14	FC_PI	no
plant	Plant	Lolium multiflorum	Lolium multiflorum	Leitch IJ, Johnston E, Pellicer J, Hidalgo O, Bennett MD. 2019. Plant DNA C-values Database (Release 7.1). https://cvalues.science.kew.org/	NA	5.5	4	28	FC_PI	no
plant	Plant	Lolium perenne	Lolium perenne	Leitch IJ, Johnston E, Pellicer J, Hidalgo O, Bennett MD. 2019. Plant DNA C-values Database (Release 7.1). https://cvalues.science.kew.org/	NA	2.68	2	14	FC_PI	no
plant	Plant	Lolium perenne	Lolium perenne	Leitch IJ, Johnston E, Pellicer J, Hidalgo O, Bennett MD. 2019. Plant DNA C-values Database (Release 7.1). https://cvalues.science.kew.org/	NA	5.6	4	28	FC_PI	no
plant	Plant	Lolium rigidum	Lolium rigidum	Leitch IJ, Johnston E, Pellicer J, Hidalgo O, Bennett MD. 2019. Plant DNA C-values Database (Release 7.1). https://cvalues.science.kew.org/	NA	2.75	2	14	FC_PI	no
plant	Plant	Lotus purshianus	Acmispon americanus	NA	NA	NA	NA	NA	NA	NA
plant	Plant	Lotus wrangelianus	Acmispon wrangelianus	NA	NA	NA	NA	NA	NA	NA
plant	Plant	Lupinus bicolor	Lupinus bicolor	NA	NA	NA	NA	NA	NA	NA
plant	Plant	Lythrum salicaria	Lythrum salicaria	NA	NA	NA	NA	NA	NA	NA
plant	Plant	Malus domestica	Malus domestica	Tatum TC, Stepanovic S, Biradar DP, Rayburn AL & Korban SS. 2005. Variation in nuclear DNA content in Malus species and cultivated apples. Genome 48(5): 924-930.	average of 14 cultivars	0.806	2	34	FC_PI	no
plant	Plant	Malus domestica	Malus domestica	Tatum TC, Stepanovic S, Biradar DP, Rayburn AL & Korban SS. 2005. Variation in nuclear DNA content in Malus species and cultivated apples. Genome 48(5): 924-930.	cultivar ‘Jonagold’	1.24	3	51	FC_PI	no
plant	Plant	Medicago polymorpha	Medicago polymorpha	Leitch IJ, Johnston E, Pellicer J, Hidalgo O, Bennett MD. 2019. Plant DNA C-values Database (Release 7.1). https://cvalues.science.kew.org/	NA	0.56	2	14	FC_EB	no
plant	Plant	Melaleuca quinquenervia	Melaleuca quinquenervia	Leitch IJ, Johnston E, Pellicer J, Hidalgo O, Bennett MD. 2019. Plant DNA C-values Database (Release 7.1). https://cvalues.science.kew.org/	NA	0.97	NA	NA	FC_PI	no
plant	Plant	Melilotus officinalis	Melilotus officinalis	Leitch IJ, Johnston E, Pellicer J, Hidalgo O, Bennett MD. 2019. Plant DNA C-values Database (Release 7.1). https://cvalues.science.kew.org/	NA	1.18	2	16	FC_PI	no
plant	Plant	Mimulus guttatus	Erythranthe guttata	Leitch IJ, Johnston E, Pellicer J, Hidalgo O, Bennett MD. 2019. Plant DNA C-values Database (Release 7.1). https://cvalues.science.kew.org/	NA	0.37	4	NA	FC_PI	no
plant	Plant	Oenothera biennis	Oenothera biennis	Leitch IJ, Johnston E, Pellicer J, Hidalgo O, Bennett MD. 2019. Plant DNA C-values Database (Release 7.1). https://cvalues.science.kew.org/	NA	1.15	2	14	FC_PI	no
plant	Plant	Panax quinquefolius	Panax quinquefolius	Obae SG & West TP. 2012. Nuclear DNA content and genome size of American ginseng. Journal of Medicinal Plants Research 6(32): 4719-4723. Hu SY, Rüdenberg L & Del Tredici P. 1980. Studies of American ginsengs. Rhodora 82(832): 627-636.	NA	5.03	4	48	FC_PI	no
plant	Plant	Pastinaca sativa	Pastinaca sativa	Leitch IJ, Johnston E, Pellicer J, Hidalgo O, Bennett MD. 2019. Plant DNA C-values Database (Release 7.1). https://cvalues.science.kew.org/	It is not the prime estimation, but it is the closer providing ploidy estimation	1.7	2	22	Fe	no
plant	Plant	Phalaris arundinacea	Phalaris arundinacea	Leitch IJ, Johnston E, Pellicer J, Hidalgo O, Bennett MD. 2019. Plant DNA C-values Database (Release 7.1). https://cvalues.science.kew.org/	NA	4.1	4	28	Fe	no
plant	Plant	Phalaris arundinacea	Phalaris arundinacea	Leitch IJ, Johnston E, Pellicer J, Hidalgo O, Bennett MD. 2019. Plant DNA C-values Database (Release 7.1). https://cvalues.science.kew.org/	NA	5.7	6	42	Fe	no
plant	Plant	Phalaris arundinacea	Phalaris arundinacea	Lavergne 2007, PNAS 104: 3883-3888	NA	4.63	4	42	FC_X	no
plant	Plant	Phalaris arundinacea	Phalaris arundinacea	Lavergne 2007, PNAS 104: 3883-3888	NA	6.75	6	64	FC_X	no
plant	Plant	Phleum pratense	Phleum pratense	Leitch IJ, Johnston E, Pellicer J, Hidalgo O, Bennett MD. 2019. Plant DNA C-values Database (Release 7.1). https://cvalues.science.kew.org/	NA	4.1	6	42	Fe	no
plant	Plant	Piptochaetium napostaense	Piptochaetium napostaense	NA	NA	NA	NA	NA	NA	NA
plant	Plant	Plantago lanceolata	Plantago lanceolata	Leitch IJ, Johnston E, Pellicer J, Hidalgo O, Bennett MD. 2019. Plant DNA C-values Database (Release 7.1). https://cvalues.science.kew.org/	NA	1.45	2	12	FC_PI	no
plant	Plant	Plantago major	Plantago major	Leitch IJ, Johnston E, Pellicer J, Hidalgo O, Bennett MD. 2019. Plant DNA C-values Database (Release 7.1). https://cvalues.science.kew.org/	NA	0.71	2	12	FC_PI	no
plant	Plant	Poa annua	Poa annua	Leitch IJ, Johnston E, Pellicer J, Hidalgo O, Bennett MD. 2019. Plant DNA C-values Database (Release 7.1). https://cvalues.science.kew.org/	NA	2.9	4	28	Fe	no
plant	Plant	Poa pratensis	Poa pratensis	Dennhardt LA. 2016. Evidence of climate niche creation in the northern Great Plains: The history of invasion, population genetics, competitive effect, and long-term trends of Poa pratensis L (Doctoral dissertation, North Dakota State University).	average of 20 wild populations (range from 6.35 to 10.47)	3.905	NA	NA	FC_PI	no
plant	Plant	Poa sandbergii	Poa sandbergii	NA	NA	NA	NA	NA	NA	NA
plant	Plant	Polygonum cespitosum	Persicaria posumbu	NA	NA	NA	NA	NA	NA	NA
plant	Plant	Prunella vulgaris	Prunella vulgaris	Leitch IJ, Johnston E, Pellicer J, Hidalgo O, Bennett MD. 2019. Plant DNA C-values Database (Release 7.1). https://cvalues.science.kew.org/	NA	0.65	2	28	FC_PI	no
plant	Plant	Pseudoroegneria spicata	Pseudoroegneria spicata	Leitch IJ, Johnston E, Pellicer J, Hidalgo O, Bennett MD. 2019. Plant DNA C-values Database (Release 7.1). https://cvalues.science.kew.org/	NA	4.6	2	14	FC_PI	no
plant	Plant	Ranunculus bulbosus	Ranunculus bulbosus	Leitch IJ, Johnston E, Pellicer J, Hidalgo O, Bennett MD. 2019. Plant DNA C-values Database (Release 7.1). https://cvalues.science.kew.org/	NA	5.6	2	16	Fe	no
plant	Plant	Raphanus raphanistrum	Raphanus raphanistrum	Gueritaine G, Sester M, Eber F, Chèvre AM & Darmency H. 2002. Fitness of backcross six of hybrids between transgenic oilseed rape (Brassica napus) and wild radish (Raphanus raphanistrum). Molecular Ecology 11(8): 1419-1426.	NA	0.53	2	18	FC_X	no
plant	Plant	Raphanus raphanistrum X R. sativus	Raphanus raphanistrum X Raphanus sativus	Gueritaine G, Sester M, Eber F, Chèvre AM & Darmency H. 2002. Fitness of backcross six of hybrids between transgenic oilseed rape (Brassica napus) and wild radish (Raphanus raphanistrum). Molecular Ecology 11(8): 1419-1426.	Raphanus (raphanistrum) sativus is a subspeices, so it is the hybrid between to subspecies of Raphanus raphanistrum	0.53	2	18	FC_X	no
plant	Plant	Rhododendron ponticum	Rhododendron ponticum	Leitch IJ, Johnston E, Pellicer J, Hidalgo O, Bennett MD. 2019. Plant DNA C-values Database (Release 7.1). https://cvalues.science.kew.org/	subspecies Rhododendron ponticum var. brachycarpum	0.74	2	NA	FC_PI	no
plant	Plant	Rorippa austriaca	Rorippa austriaca	NA	NA	NA	NA	NA	NA	NA
plant	Plant	Rumex acetosa	Rumex acetosa	Leitch IJ, Johnston E, Pellicer J, Hidalgo O, Bennett MD. 2019. Plant DNA C-values Database (Release 7.1). https://cvalues.science.kew.org/	females	3.5	2	14	FC_PI	no
plant	Plant	Rumex acetosa	Rumex acetosa	Leitch IJ, Johnston E, Pellicer J, Hidalgo O, Bennett MD. 2019. Plant DNA C-values Database (Release 7.1). https://cvalues.science.kew.org/	males	3.75	2	15	FC_PI	no
plant	Plant	Rumex acetosella	Rumex acetosella	Leitch IJ, Johnston E, Pellicer J, Hidalgo O, Bennett MD. 2019. Plant DNA C-values Database (Release 7.1). https://cvalues.science.kew.org/	NA	1.7	4	42	Fe	no
plant	Plant	Rumex crispus	Rumex crispus	Leitch IJ, Johnston E, Pellicer J, Hidalgo O, Bennett MD. 2019. Plant DNA C-values Database (Release 7.1). https://cvalues.science.kew.org/	NA	4.4	6	60	Fe	no
plant	Plant	Sanguisorba officinalis	Sanguisorba officinalis	NA	NA	NA	NA	NA	NA	NA
plant	Plant	Sapium sebiferum	Triadica sebifera	NA	NA	NA	NA	NA	NA	NA
plant	Plant	Saussurea laniceps	Saussurea laniceps	NA	NA	NA	NA	NA	NA	NA
plant	Plant	Saussurea medusa	Saussurea medusa	NA	NA	NA	NA	NA	NA	NA
plant	Plant	Saussurea nigrescens	Saussurea nigrescens	NA	NA	NA	NA	NA	NA	NA
plant	Plant	Scabiosa columbaria	Scabiosa columbaria	Leitch IJ, Johnston E, Pellicer J, Hidalgo O, Bennett MD. 2019. Plant DNA C-values Database (Release 7.1). https://cvalues.science.kew.org/	NA	0.94	2	16	FC_PI	no
plant	Plant	Schizachyrium scoparium	Schizachyrium scoparium	NA	NA	NA	NA	NA	NA	NA
plant	Plant	Secale cereale	Secale cereale	Leitch IJ, Johnston E, Pellicer J, Hidalgo O, Bennett MD. 2019. Plant DNA C-values Database (Release 7.1). https://cvalues.science.kew.org/	NA	8.8	2	14	Fe	no
plant	Plant	Senecio inaequidens	Senecio inaequidens	Leitch IJ, Johnston E, Pellicer J, Hidalgo O, Bennett MD. 2019. Plant DNA C-values Database (Release 7.1). https://cvalues.science.kew.org/	NA	0.58	2	20	FC_PI	no
plant	Plant	Senecio inaequidens	Senecio inaequidens	Leitch IJ, Johnston E, Pellicer J, Hidalgo O, Bennett MD. 2019. Plant DNA C-values Database (Release 7.1). https://cvalues.science.kew.org/	NA	1.08	4	40	FC_PI	no
plant	Plant	Senecio jacobaea	Jacobaea vulgaris	Leitch IJ, Johnston E, Pellicer J, Hidalgo O, Bennett MD. 2019. Plant DNA C-values Database (Release 7.1). https://cvalues.science.kew.org/	NA	2.3	4	40	Fe	no
plant	Plant	Senecio pterophorus	Senecio pterophorus	Leitch IJ, Johnston E, Pellicer J, Hidalgo O, Bennett MD. 2019. Plant DNA C-values Database (Release 7.1). https://cvalues.science.kew.org/	NA	1.1	2	20	Fe	no
plant	Plant	Senecio squalidus	Senecio squalidus	Leitch IJ, Johnston E, Pellicer J, Hidalgo O, Bennett MD. 2019. Plant DNA C-values Database (Release 7.1). https://cvalues.science.kew.org/	NA	0.9	2	20	Fe	no
plant	Plant	Senecio sylvaticus	Senecio sylvaticus	NA	NA	NA	NA	NA	NA	NA
plant	Plant	Senecio vulgaris	Senecio vulgaris	Leitch IJ, Johnston E, Pellicer J, Hidalgo O, Bennett MD. 2019. Plant DNA C-values Database (Release 7.1). https://cvalues.science.kew.org/	NA	1.6	4	40	Fe	no
plant	Plant	Silene latifolia	Silene latifolia	Leitch IJ, Johnston E, Pellicer J, Hidalgo O, Bennett MD. 2019. Plant DNA C-values Database (Release 7.1). https://cvalues.science.kew.org/	NA	2.7	2	24	FC_PI	no
plant	Plant	Solanum dulcamara	Solanum dulcamara	Leitch IJ, Johnston E, Pellicer J, Hidalgo O, Bennett MD. 2019. Plant DNA C-values Database (Release 7.1). https://cvalues.science.kew.org/	It is not the prime estimation, but it is the closer providing ploidy estimation	1.1	2	24	Fe	no
plant	Plant	Solidago altissima	Solidago canadensis var. scabra	Verloove F, Zonneveld BJ & Semple JC. 2017. First evidence for the presence of invasive Solidago altissima (Asteraceae) in Europe. Willdenowia 47(1): 69-75.	synonym Solidago altissima var. altissima	2.805	6	54	FC_PI	no
plant	Plant	Solidago canadensis	Solidago canadensis var. canadensis	Leitch IJ, Johnston E, Pellicer J, Hidalgo O, Bennett MD. 2019. Plant DNA C-values Database (Release 7.1). https://cvalues.science.kew.org/. Verloove F, Zonneveld BJ & Semple JC. 2017. First evidence for the presence of invasive Solidago altissima (Asteraceae) in Europe. Willdenowia 47(1): 69-75.	NA	0.98	2	18	FC_PI	no
plant	Plant	Solidago gigantea	Solidago gigantea	Leitch IJ, Johnston E, Pellicer J, Hidalgo O, Bennett MD. 2019. Plant DNA C-values Database (Release 7.1). https://cvalues.science.kew.org/. Verloove F, Zonneveld BJ & Semple JC. 2017. First evidence for the presence of invasive Solidago altissima (Asteraceae) in Europe. Willdenowia 47(1): 69-75.	NA	1.82	4	36	FC_PI	no
plant	Plant	Solidago gigantea	Solidago gigantea	Verloove F, Zonneveld BJ & Semple JC. 2017. First evidence for the presence of invasive Solidago altissima (Asteraceae) in Europe. Willdenowia 47(1): 69-75.		1.905	4	36	FC_PI	no
plant	Plant	Spartina alterniflora	Sporobolus alterniflorus	Leitch IJ, Johnston E, Pellicer J, Hidalgo O, Bennett MD. 2019. Plant DNA C-values Database (Release 7.1). https://cvalues.science.kew.org/	NA	2.18	6	62	FC_PI	no
plant	Plant	Sporobolus airoides	Sporobolus airoides	NA	NA	NA	NA	NA	NA	NA
plant	Plant	Stellaria graminea	Stellaria graminea	Leitch IJ, Johnston E, Pellicer J, Hidalgo O, Bennett MD. 2019. Plant DNA C-values Database (Release 7.1). https://cvalues.science.kew.org/	NA	0.96	NA	26	FC_PI	no
plant	Plant	Stipa occidentalis	Stipa occidentalis	NA	NA	NA	NA	NA	NA	NA
plant	Plant	Triadica sebifera	Triadica sebifera	NA	NA	NA	NA	NA	NA	NA
plant	Plant	Trifolium pratense	Trifolium pratense	Leitch IJ, Johnston E, Pellicer J, Hidalgo O, Bennett MD. 2019. Plant DNA C-values Database (Release 7.1). https://cvalues.science.kew.org/	NA	0.43	2	14	FC_PI	no
plant	Plant	Tristerix corymbosus	Tristerix corymbosus	NA	NA	NA	NA	NA	NA	NA
plant	Plant	Tussilago farfara	Tussilago farfara	Leitch IJ, Johnston E, Pellicer J, Hidalgo O, Bennett MD. 2019. Plant DNA C-values Database (Release 7.1). https://cvalues.science.kew.org/	NA	1.67	2	60	FC_PI	no
plant	Plant	Ulex europaeus	Ulex europaeus	Leitch IJ, Johnston E, Pellicer J, Hidalgo O, Bennett MD. 2019. Plant DNA C-values Database (Release 7.1). https://cvalues.science.kew.org/	NA	3.9	6	96	FC_DAPI	no
plant	Plant	Veronica hederifolia	Veronica hederifolia	Leitch IJ, Johnston E, Pellicer J, Hidalgo O, Bennett MD. 2019. Plant DNA C-values Database (Release 7.1). https://cvalues.science.kew.org/	NA	1.41	6	54	CIA	no
plant	Plant	Zea mays	Zea mays	Leitch IJ, Johnston E, Pellicer J, Hidalgo O, Bennett MD. 2019. Plant DNA C-values Database (Release 7.1). https://cvalues.science.kew.org/	NA	2.7	2	20	Fe	no
vert	Amphibian	Bufo marinus	Rhinella marina	Gregory TR. 2021. Animal Genome Size Database. http://www.genomesize.com.	NA	3.98	NA	NA	FC_X	no
vert	Amphibian	Bufo marinus	Rhinella marina	Gregory TR. 2021. Animal Genome Size Database. http://www.genomesize.com.	NA	4.01	NA	22	Fe	no
vert	Amphibian	Bufo marinus	Rhinella marina	Gregory TR. 2021. Animal Genome Size Database. http://www.genomesize.com.	NA	4.22	NA	NA	FC_X	no
vert	Amphibian	Bufo marinus	Rhinella marina	Gregory TR. 2021. Animal Genome Size Database. http://www.genomesize.com.	NA	4.64	NA	NA	Fe	no
vert	Amphibian	Bufo marinus	Rhinella marina	Gregory TR. 2021. Animal Genome Size Database. http://www.genomesize.com.	NA	4.88	NA	NA	FC_X	no
vert	Amphibian	Bufo marinus	Rhinella marina	Gregory TR. 2021. Animal Genome Size Database. http://www.genomesize.com.	NA	5.45	NA	NA	Fe	no
vert	Amphibian	Bufo marinus	Rhinella marina	Gregory TR. 2021. Animal Genome Size Database. http://www.genomesize.com.	NA	5.46	NA	NA	FC_X	no
vert	Amphibian	Bufo marinus	Rhinella marina	Gregory TR. 2021. Animal Genome Size Database. http://www.genomesize.com.	NA	5.65	NA	NA	Fe	no
vert	Amphibian	Hydromantes strinatii	Speleomantes strinatii	NA	NA	NA	NA	NA	NA	NA
vert	Amphibian	Rana arvalis	Rana arvalis	Gregory TR. 2021. Animal Genome Size Database. http://www.genomesize.com.	NA	4.65	NA	NA	Fe	no
vert	Amphibian	Rana arvalis	Rana arvalis	Gregory TR. 2021. Animal Genome Size Database. http://www.genomesize.com.	NA	5.15	NA	NA	Fe	no
vert	Amphibian	Rana arvalis	Rana arvalis	Gregory TR. 2021. Animal Genome Size Database. http://www.genomesize.com.	NA	5.23	NA	NA	Fe	no
vert	Amphibian	Rana arvalis	Rana arvalis	Gregory TR. 2021. Animal Genome Size Database. http://www.genomesize.com.	NA	6.18	NA	NA	FC_X	no
vert	Amphibian	Rana arvalis	Rana arvalis	Gregory TR. 2021. Animal Genome Size Database. http://www.genomesize.com.	NA	6.8	NA	NA	Fe	no
vert	Amphibian	Rana arvalis	Rana arvalis	Gregory TR. 2021. Animal Genome Size Database. http://www.genomesize.com.	NA	7.14	NA	24	Fe	no
vert	Amphibian	Rana arvalis	Rana arvalis	Gregory TR. 2021. Animal Genome Size Database. http://www.genomesize.com.	NA	7.17	NA	NA	Fe	no
vert	Amphibian	Rana esculenta complex	Pelophylax lessonae/ridibunda	Gregory TR. 2021. Animal Genome Size Database. http://www.genomesize.com.	Rana esculenta	5.6	NA	26	Fe	no
vert	Amphibian	Rana esculenta complex	Pelophylax lessonae/ridibunda	Gregory TR. 2021. Animal Genome Size Database. http://www.genomesize.com.	Rana esculenta	5.6	NA	NA	Fe	no
vert	Amphibian	Rana esculenta complex	Pelophylax lessonae/ridibunda	Gregory TR. 2021. Animal Genome Size Database. http://www.genomesize.com.	Rana esculenta	6.29	NA	NA	Fe	no
vert	Amphibian	Rana esculenta complex	Pelophylax lessonae/ridibunda	Gregory TR. 2021. Animal Genome Size Database. http://www.genomesize.com.	Rana esculenta	6.5	NA	NA	Fe	no
vert	Amphibian	Rana esculenta complex	Pelophylax lessonae/ridibunda	Gregory TR. 2021. Animal Genome Size Database. http://www.genomesize.com.	Rana esculenta	6.7	NA	NA	Fe	no
vert	Amphibian	Rana esculenta complex	Pelophylax lessonae/ridibunda	Gregory TR. 2021. Animal Genome Size Database. http://www.genomesize.com.	Rana esculenta	6.75	NA	NA	Fe	no
vert	Amphibian	Rana esculenta complex	Pelophylax lessonae/ridibunda	Gregory TR. 2021. Animal Genome Size Database. http://www.genomesize.com.	Rana esculenta	7.04	NA	NA	FC_X	no
vert	Amphibian	Rana esculenta complex	Pelophylax lessonae/ridibunda	Gregory TR. 2021. Animal Genome Size Database. http://www.genomesize.com.	Rana esculenta	7.48	NA	NA	FC_X	no
vert	Amphibian	Rana esculenta complex	Pelophylax lessonae/ridibunda	Gregory TR. 2021. Animal Genome Size Database. http://www.genomesize.com.	Rana esculenta	8.51	NA	NA	SCF	no
vert	Amphibian	Rana esculenta complex	Pelophylax lessonae/ridibunda	Gregory TR. 2021. Animal Genome Size Database. http://www.genomesize.com.	Rana lessonae	6.3	NA	NA	Fe	no
vert	Amphibian	Rana esculenta complex	Pelophylax lessonae/ridibunda	Gregory TR. 2021. Animal Genome Size Database. http://www.genomesize.com.	Rana lessonae	6.43	NA	26	FC_X	no
vert	Amphibian	Rana esculenta complex	Pelophylax lessonae/ridibunda	Gregory TR. 2021. Animal Genome Size Database. http://www.genomesize.com.	Rana lessonae	7.08	NA	NA	FC_X	no
vert	Amphibian	Rana esculenta complex	Pelophylax lessonae/ridibunda	Gregory TR. 2021. Animal Genome Size Database. http://www.genomesize.com.	Rana ridibunda	5.51	NA	26	FC_X	no
vert	Amphibian	Rana esculenta complex	Pelophylax lessonae/ridibunda	Gregory TR. 2021. Animal Genome Size Database. http://www.genomesize.com.	Rana ridibunda	6.9	NA	NA	Fe	no
vert	Amphibian	Rana esculenta complex	Pelophylax lessonae/ridibunda	Gregory TR. 2021. Animal Genome Size Database. http://www.genomesize.com.	Rana ridibunda	7.66	NA	NA	FC_X	no
vert	Amphibian	Rana esculenta complex	Pelophylax lessonae/ridibunda	Gregory TR. 2021. Animal Genome Size Database. http://www.genomesize.com.	Rana ridibunda	8.01	NA	NA	FC_X	no
vert	Amphibian	Rana esculenta complex	Pelophylax lessonae/ridibunda	Gregory TR. 2021. Animal Genome Size Database. http://www.genomesize.com.	Rana ridibunda	8.1	NA	NA	Fe	no
vert	Amphibian	Rana sylvatica	Lithobates sylvaticus	Gregory TR. 2021. Animal Genome Size Database. http://www.genomesize.com.	NA	5.49	NA	NA	FC_X	no
vert	Amphibian	Rana sylvatica	Lithobates sylvaticus	Gregory TR. 2021. Animal Genome Size Database. http://www.genomesize.com.	NA	5.83	NA	26	Fe	no
vert	Amphibian	Rana sylvatica	Lithobates sylvaticus	Gregory TR. 2021. Animal Genome Size Database. http://www.genomesize.com.	NA	5.83	NA	NA	Fe	no
vert	Amphibian	Rana sylvatica	Lithobates sylvaticus	Gregory TR. 2021. Animal Genome Size Database. http://www.genomesize.com.	NA	6.01	NA	NA	FC_X	no
vert	Amphibian	Rana sylvatica	Lithobates sylvaticus	Gregory TR. 2021. Animal Genome Size Database. http://www.genomesize.com.	NA	6.5	NA	NA	Fe	no
vert	Bird	Acrocephalus scirpaceus	Acrocephalus scirpaceus	Gregory TR. 2021. Animal Genome Size Database. http://www.genomesize.com.	congener Acrocephalus baeticatus	1.33	NA	NA	FIA	yes
vert	Bird	Aegithalos caudatus	Aegithalos caudatus	NA	NA	NA	NA	NA	NA	NA
vert	Bird	Agelaius phoeniceus	Agelaius phoeniceus	Gregory TR. 2021. Animal Genome Size Database. http://www.genomesize.com.	NA	1.3	NA	NA	FIA	no
vert	Bird	Agelaius phoeniceus	Agelaius phoeniceus	Gregory TR. 2021. Animal Genome Size Database. http://www.genomesize.com.	NA	1.33	NA	80	Fe	no
vert	Bird	Alauda arvensis	Alauda arvensis	NA	NA	NA	NA	NA	NA	NA
vert	Bird	Anser caerulescens caerulescens	Anser caerulescens caerulescens	Gregory TR. 2021. Animal Genome Size Database. http://www.genomesize.com.	congener Anser anser domesticus	1.44	NA	NA	FIA	yes
vert	Bird	Anser caerulescens caerulescens	Anser caerulescens caerulescens	Gregory TR. 2021. Animal Genome Size Database. http://www.genomesize.com.	congener Anser rossii	1.38	NA	82	FC_X	yes
vert	Bird	Anthus campestris	Anthus campestris	Gregory TR. 2021. Animal Genome Size Database. http://www.genomesize.com.	congener Anthus cinnamomeus	1.29	NA	NA	FIA	yes
vert	Bird	Anthus campestris	Anthus campestris	Gregory TR. 2021. Animal Genome Size Database. http://www.genomesize.com.	congener Anthus crenatus	1.18	NA	NA	FIA	yes
vert	Bird	Anthus campestris	Anthus campestris	Gregory TR. 2021. Animal Genome Size Database. http://www.genomesize.com.	congener Anthus similis	1.26	NA	NA	FIA	yes
vert	Bird	Anthus pratensis	Anthus pratensis	Gregory TR. 2021. Animal Genome Size Database. http://www.genomesize.com.	congener Anthus cinnamomeus	1.29	NA	NA	FIA	yes
vert	Bird	Anthus pratensis	Anthus pratensis	Gregory TR. 2021. Animal Genome Size Database. http://www.genomesize.com.	congener Anthus crenatus	1.18	NA	NA	FIA	yes
vert	Bird	Anthus pratensis	Anthus pratensis	Gregory TR. 2021. Animal Genome Size Database. http://www.genomesize.com.	congener Anthus similis	1.26	NA	NA	FIA	yes
vert	Bird	Anthus trivialis	Anthus trivialis	Gregory TR. 2021. Animal Genome Size Database. http://www.genomesize.com.	congener Anthus cinnamomeus	1.29	NA	NA	FIA	yes
vert	Bird	Anthus trivialis	Anthus trivialis	Gregory TR. 2021. Animal Genome Size Database. http://www.genomesize.com.	congener Anthus crenatus	1.18	NA	NA	FIA	yes
vert	Bird	Anthus trivialis	Anthus trivialis	Gregory TR. 2021. Animal Genome Size Database. http://www.genomesize.com.	congener Anthus similis	1.26	NA	NA	FIA	yes
vert	Bird	Aphelocoma ultramarina	Aphelocoma ultramarina	Gregory TR. 2021. Animal Genome Size Database. http://www.genomesize.com.	congener Aphelocoma coerulescens coerulescens	1.56	NA	NA	FC_X	yes
vert	Bird	Apus apus	Apus apus	Gregory TR. 2021. Animal Genome Size Database. http://www.genomesize.com.	congener Apus affinis	1.38	NA	NA	FIA	yes
vert	Bird	Apus apus	Apus apus	Gregory TR. 2021. Animal Genome Size Database. http://www.genomesize.com.	congener Apus caffer	1.18	NA	NA	FIA	yes
vert	Bird	Apus melba	Tachymarptis melba	NA	NA	NA	NA	NA	NA	NA
vert	Bird	Archilochus colubris	Archilochus colubris	Gregory TR. 2021. Animal Genome Size Database. http://www.genomesize.com.	congener Archilochus alexandri	0.91	NA	NA	FIA	yes
vert	Bird	Archilochus colubris	Archilochus colubris	Gregory TR. 2021. Animal Genome Size Database. http://www.genomesize.com.	congener Archilochus alexandri	1.18	NA	NA	FIA	yes
vert	Bird	Bombycilla cedrorum	Bombycilla cedrorum	Gregory TR. 2021. Animal Genome Size Database. http://www.genomesize.com.	NA	1.24	NA	NA	FIA	no
vert	Bird	Branta leucopsis	Branta leucopsis	NA	NA	NA	NA	NA	NA	NA
vert	Bird	Cardinalis cardinalis	Cardinalis cardinalis	Gregory TR. 2021. Animal Genome Size Database. http://www.genomesize.com.	NA	1.37	NA	NA	FIA	no
vert	Bird	Carduelis cannabina	Linaria cannabina	NA	NA	NA	NA	NA	NA	NA
vert	Bird	Carduelis carduelis	Carduelis carduelis	NA	NA	NA	NA	NA	NA	NA
vert	Bird	Carduelis chloris	Chloris chloris	NA	NA	NA	NA	NA	NA	NA
vert	Bird	Carduelis spinus	Spinus spinus	Gregory TR. 2021. Animal Genome Size Database. http://www.genomesize.com.	congener Spinus tristis (synonym Carduelis tristis)	1.32	NA	NA	FIA	yes
vert	Bird	Carpodacus mexicanus	Haemorhous mexicanus	Gregory TR. 2021. Animal Genome Size Database. http://www.genomesize.com.	congener Carpodacus purpureus	1.4	NA	NA	FIA	yes
vert	Bird	Carpodacus purpureus	Haemorhous purpureus	Gregory TR. 2021. Animal Genome Size Database. http://www.genomesize.com.	NA	1.4	NA	NA	FIA	no
vert	Bird	Catharus fuscescens	Catharus fuscescens	Gregory TR. 2021. Animal Genome Size Database. http://www.genomesize.com.	NA	1.34	NA	NA	FIA	no
vert	Bird	Catharus guttatus	Catharus guttatus	Gregory TR. 2021. Animal Genome Size Database. http://www.genomesize.com.	NA	1.4	NA	NA	FIA	no
vert	Bird	Catharus minimus	Catharus minimus	Gregory TR. 2021. Animal Genome Size Database. http://www.genomesize.com.	NA	1.31	NA	NA	FIA	no
vert	Bird	Coccothraustes coccothraustes	Coccothraustes coccothraustes	NA	NA	NA	NA	NA	NA	NA
vert	Bird	Coccothraustes vespertinus	Hesperiphona vespertina	NA	NA	NA	NA	NA	NA	NA
vert	Bird	Coccyzus americanus	Coccyzus americanus	NA	NA	NA	NA	NA	NA	NA
vert	Bird	Coccyzus erythropthalmus	Coccyzus erythropthalmus	NA	NA	NA	NA	NA	NA	NA
vert	Bird	Contopus virens	Contopus virens	Gregory TR. 2021. Animal Genome Size Database. http://www.genomesize.com.	NA	1.15	NA	NA	FIA	no
vert	Bird	Coturnix coturnix	Coturnix coturnix	Gregory TR. 2021. Animal Genome Size Database. http://www.genomesize.com.	NA	1.35	NA	78	FC_X	no
vert	Bird	Cyanocitta cristata	Cyanocitta cristata	Gregory TR. 2021. Animal Genome Size Database. http://www.genomesize.com.	NA	1.32	NA	NA	Fe	no
vert	Bird	Cyanocitta cristata	Cyanocitta cristata	Gregory TR. 2021. Animal Genome Size Database. http://www.genomesize.com.	NA	1.32	NA	NA	FIA	no
vert	Bird	Cyanocitta cristata	Cyanocitta cristata	Gregory TR. 2021. Animal Genome Size Database. http://www.genomesize.com.	NA	1.43	NA	78-80	FC_X	no
vert	Bird	Cygnus olor	Cygnus olor	Gregory TR. 2021. Animal Genome Size Database. http://www.genomesize.com.	NA	1.48	NA	80	FC_X	no
vert	Bird	Delichon urbica	Delichon urbicum	NA	NA	NA	NA	NA	NA	NA
vert	Bird	Dumetella carolinensis	Dumetella carolinensis	Gregory TR. 2021. Animal Genome Size Database. http://www.genomesize.com.	NA	1.32	NA	NA	FIA	no
vert	Bird	Emberiza cia	Emberiza cia	Gregory TR. 2021. Animal Genome Size Database. http://www.genomesize.com.	congener Emberiza flaviventris	1.38	NA	NA	FIA	yes
vert	Bird	Emberiza cia	Emberiza cia	Gregory TR. 2021. Animal Genome Size Database. http://www.genomesize.com.	congener Emberiza tahapisi	1.25	NA	NA	FIA	yes
vert	Bird	Emberiza hortulana	Emberiza hortulana	Gregory TR. 2021. Animal Genome Size Database. http://www.genomesize.com.	congener Emberiza flaviventris	1.38	NA	NA	FIA	yes
vert	Bird	Emberiza hortulana	Emberiza hortulana	Gregory TR. 2021. Animal Genome Size Database. http://www.genomesize.com.	congener Emberiza tahapisi	1.25	NA	NA	FIA	yes
vert	Bird	Emberiza schoeniclus	Emberiza schoeniclus	Gregory TR. 2021. Animal Genome Size Database. http://www.genomesize.com.	congener Emberiza flaviventris	1.38	NA	NA	FIA	yes
vert	Bird	Emberiza schoeniclus	Emberiza schoeniclus	Gregory TR. 2021. Animal Genome Size Database. http://www.genomesize.com.	congener Emberiza tahapisi	1.25	NA	NA	FIA	yes
vert	Bird	Empidonax alnorum/traillii	Empidonax alnorum/traillii	Gregory TR. 2021. Animal Genome Size Database. http://www.genomesize.com.	Data for E. alnorum	1.22	NA	NA	FIA	no
vert	Bird	Empidonax minimus	Empidonax minimus	Gregory TR. 2021. Animal Genome Size Database. http://www.genomesize.com.	NA	1.2	NA	NA	FIA	no
vert	Bird	Empidonax virescens	Empidonax virescens	Gregory TR. 2021. Animal Genome Size Database. http://www.genomesize.com.	congener Empidonax alnorum	1.22	NA	NA	FIA	yes
vert	Bird	Empidonax virescens	Empidonax virescens	Gregory TR. 2021. Animal Genome Size Database. http://www.genomesize.com.	congener Empidonax minimus	1.2	NA	NA	FIA	yes
vert	Bird	Empidonax virescens	Empidonax virescens	Gregory TR. 2021. Animal Genome Size Database. http://www.genomesize.com.	congener Empidonax sp.	1.17	NA	NA	FIA	yes
vert	Bird	Erithacus rubecula	Erithacus rubecula	Gregory TR. 2021. Animal Genome Size Database. http://www.genomesize.com.	NA	1.82	NA	NA	SCF	no
vert	Bird	Ficedula albicollis	Ficedula albicollis	NA	NA	NA	NA	NA	NA	NA
vert	Bird	Ficedula hypoleuca	Ficedula hypoleuca	NA	NA	NA	NA	NA	NA	NA
vert	Bird	Fringilla coelebs	Fringilla coelebs	Gregory TR. 2021. Animal Genome Size Database. http://www.genomesize.com.	NA	1.12	NA	80	SCF	no
vert	Bird	Fringilla montifringilla	Fringilla montifringilla	Gregory TR. 2021. Animal Genome Size Database. http://www.genomesize.com.	congener Fringilla coelebs	1.12	NA	80	SCF	yes
vert	Bird	Garrulus glandarius	Garrulus glandarius	Gregory TR. 2021. Animal Genome Size Database. http://www.genomesize.com.	NA	1.24	NA	80	Fe	no
vert	Bird	Geospiza fortis	Geospiza fortis	NA	NA	NA	NA	NA	NA	NA
vert	Bird	Geospiza scandens	Geospiza scandens	NA	NA	NA	NA	NA	NA	NA
vert	Bird	Geothlypis formosa	Geothlypis formosa	Gregory TR. 2021. Animal Genome Size Database. http://www.genomesize.com.	congener Geothlypis trichas	1.44	NA	NA	FIA	yes
vert	Bird	Geothlypis trichas	Geothlypis trichas	Gregory TR. 2021. Animal Genome Size Database. http://www.genomesize.com.	NA	1.44	NA	NA	FIA	no
vert	Bird	Hippolais icterina	Hippolais icterina	Gregory TR. 2021. Animal Genome Size Database. http://www.genomesize.com.	NA	1.29	NA	NA	FIA	no
vert	Bird	Hirundo rustica	Hirundo rustica	Gregory TR. 2021. Animal Genome Size Database. http://www.genomesize.com.	NA	1.31	NA	NA	FIA	no
vert	Bird	Hylocichla mustelina	Hylocichla mustelina	Gregory TR. 2021. Animal Genome Size Database. http://www.genomesize.com.	NA	1.38	NA	NA	FC_X	no
vert	Bird	Hylocichla mustelina	Hylocichla mustelina	Gregory TR. 2021. Animal Genome Size Database. http://www.genomesize.com.	NA	1.38	NA	NA	FIA	no
vert	Bird	Hylocichla mustelina	Hylocichla mustelina	Gregory TR. 2021. Animal Genome Size Database. http://www.genomesize.com.	NA	1.5	NA	NA	FC_X	no
vert	Bird	Icteria virens	Icteria virens	NA	NA	NA	NA	NA	NA	NA
vert	Bird	Icterus galbula	Icterus galbula	Gregory TR. 2021. Animal Genome Size Database. http://www.genomesize.com.	NA	1.23	NA	NA	FIA	no
vert	Bird	Junco hyemalis	Junco hyemalis	Gregory TR. 2021. Animal Genome Size Database. http://www.genomesize.com.	NA	1.3	NA	NA	FIA	no
vert	Bird	Jynx torquilla	Jynx torquilla	Gregory TR. 2021. Animal Genome Size Database. http://www.genomesize.com.	congener Jynx ruficollis	1.31	NA	NA	FIA	yes
vert	Bird	Lanius collurio	Lanius collurio	Gregory TR. 2021. Animal Genome Size Database. http://www.genomesize.com.	NA	1.21	NA	NA	FIA	no
vert	Bird	Larus audouinii	Ichthyaetus audouinii	NA	NA	NA	NA	NA	NA	NA
vert	Bird	Locustella fluviatilis	Locustella fluviatilis	NA	NA	NA	NA	NA	NA	NA
vert	Bird	Locustella naevia	Locustella naevia	NA	NA	NA	NA	NA	NA	NA
vert	Bird	Loxia curvirostra	Loxia curvirostra	NA	NA	NA	NA	NA	NA	NA
vert	Bird	Lullula arborea	Lullula arborea	NA	NA	NA	NA	NA	NA	NA
vert	Bird	Luscinia megarhynchos	Luscinia megarhynchos	NA	NA	NA	NA	NA	NA	NA
vert	Bird	Melanerpes carolinus	Melanerpes carolinus	Gregory TR. 2021. Animal Genome Size Database. http://www.genomesize.com.	congener Melanerpes cruentalus	1.63	NA	NA	FIA	yes
vert	Bird	Melanerpes carolinus	Melanerpes carolinus	Gregory TR. 2021. Animal Genome Size Database. http://www.genomesize.com.	congener Melanerpes formicivorus	1.69	NA	NA	FIA	yes
vert	Bird	Melospiza georgiana	Melospiza georgiana	Gregory TR. 2021. Animal Genome Size Database. http://www.genomesize.com.	NA	1.49	NA	NA	FIA	no
vert	Bird	Melospiza lincolnii	Melospiza lincolnii	Gregory TR. 2021. Animal Genome Size Database. http://www.genomesize.com.	NA	1.23	NA	NA	FIA	no
vert	Bird	Melospiza melodia	Melospiza melodia	Gregory TR. 2021. Animal Genome Size Database. http://www.genomesize.com.	NA	1.43	NA	NA	FIA	no
vert	Bird	Mniotilta varia	Mniotilta varia	Gregory TR. 2021. Animal Genome Size Database. http://www.genomesize.com.	NA	1.29	NA	NA	FIA	no
vert	Bird	Molothrus ater	Molothrus ater	Gregory TR. 2021. Animal Genome Size Database. http://www.genomesize.com.	NA	1.41	NA	NA	FIA	no
vert	Bird	Motacilla alba	Motacilla alba	Gregory TR. 2021. Animal Genome Size Database. http://www.genomesize.com.	congener Motacilla capensis	1.05	NA	NA	FIA	yes
vert	Bird	Motacilla cinerea	Motacilla cinerea	Gregory TR. 2021. Animal Genome Size Database. http://www.genomesize.com.	congener Motacilla capensis	1.05	NA	NA	FIA	yes
vert	Bird	Motacilla flava	Motacilla flava	Gregory TR. 2021. Animal Genome Size Database. http://www.genomesize.com.	congener Motacilla capensis	1.05	NA	NA	FIA	yes
vert	Bird	Muscicapa striata	Muscicapa striata	Gregory TR. 2021. Animal Genome Size Database. http://www.genomesize.com.	NA	1.46	NA	NA	FIA	no
vert	Bird	Myiarchus crinitus	Myiarchus crinitus	Gregory TR. 2021. Animal Genome Size Database. http://www.genomesize.com.	NA	1.32	NA	NA	FIA	no
vert	Bird	Oenanthe oenanthe	Oenanthe oenanthe	Gregory TR. 2021. Animal Genome Size Database. http://www.genomesize.com.	congener Oenanthe monticola	1.24	NA	NA	FIA	yes
vert	Bird	Oreothlypis celata	Leiothlypis celata	NA	NA	NA	NA	NA	NA	NA
vert	Bird	Oreothlypis ruficapilla	Leiothlypis ruficapilla	NA	NA	NA	NA	NA	NA	NA
vert	Bird	Parkesia motacilla	Parkesia motacilla	NA	NA	NA	NA	NA	NA	NA
vert	Bird	Parkesia noveboracensis	Parkesia noveboracensis	NA	NA	NA	NA	NA	NA	NA
vert	Bird	Parus ater	Periparus ater	Gregory TR. 2021. Animal Genome Size Database. http://www.genomesize.com.	NA	1.58	NA	80	SCF	no
vert	Bird	Parus caeruleus	Cyanistes caeruleus	Gregory TR. 2021. Animal Genome Size Database. http://www.genomesize.com.	NA	1.47	NA	NA	SCF	no
vert	Bird	Parus major	Parus major	Gregory TR. 2021. Animal Genome Size Database. http://www.genomesize.com.	NA	1.51	NA	80	SCF	no
vert	Bird	Passer domesticus	Passer domesticus	Gregory TR. 2021. Animal Genome Size Database. http://www.genomesize.com.	NA	1.25	NA	NA	Fe	no
vert	Bird	Passer domesticus	Passer domesticus	Gregory TR. 2021. Animal Genome Size Database. http://www.genomesize.com.	NA	1.26	NA	NA	SCF	no
vert	Bird	Passer domesticus	Passer domesticus	Gregory TR. 2021. Animal Genome Size Database. http://www.genomesize.com.	NA	1.51	NA	76	FC_X	no
vert	Bird	Passer domesticus	Passer domesticus	Gregory TR. 2021. Animal Genome Size Database. http://www.genomesize.com.	NA	1.57	NA	NA	FC_X	no
vert	Bird	Passer montanus	Passer montanus	Gregory TR. 2021. Animal Genome Size Database. http://www.genomesize.com.	NA	1.09	NA	78	SCF	no
vert	Bird	Passerella iliaca	Passerella iliaca	NA	NA	NA	NA	NA	NA	NA
vert	Bird	Passerina cyanea	Passerina cyanea	Gregory TR. 2021. Animal Genome Size Database. http://www.genomesize.com.	NA	1.3	NA	NA	FIA	no
vert	Bird	Pheucticus ludovicianus	Pheucticus ludovicianus	Gregory TR. 2021. Animal Genome Size Database. http://www.genomesize.com.	NA	1.33	NA	NA	FIA	no
vert	Bird	Phoenicurus ochruros	Phoenicurus ochruros	NA	NA	NA	NA	NA	NA	NA
vert	Bird	Phoenicurus phoenicurus	Phoenicurus phoenicurus	NA	NA	NA	NA	NA	NA	NA
vert	Bird	Phylloscopus collybita	Phylloscopus collybita	Gregory TR. 2021. Animal Genome Size Database. http://www.genomesize.com.	NA	1.47	NA	NA	SCF	no
vert	Bird	Phylloscopus sibilatrix	Phylloscopus sibilatrix	Gregory TR. 2021. Animal Genome Size Database. http://www.genomesize.com.	congener Phylloscopus collybita	1.47	NA	NA	SCF	yes
vert	Bird	Phylloscopus sibilatrix	Phylloscopus sibilatrix	Gregory TR. 2021. Animal Genome Size Database. http://www.genomesize.com.	congener Phylloscopus trochilus	1.32	NA	NA	FIA	yes
vert	Bird	Phylloscopus trochilus	Phylloscopus trochilus	Gregory TR. 2021. Animal Genome Size Database. http://www.genomesize.com.	NA	1.32	NA	NA	FIA	no
vert	Bird	Picoides pubescens	Dryobates pubescens	Gregory TR. 2021. Animal Genome Size Database. http://www.genomesize.com.	congener Dryobates nuttallii (synonym Picoides nuttallii)	1.51	NA	NA	FIA	yes
vert	Bird	Picoides villosus	Picoides villosus	Gregory TR. 2021. Animal Genome Size Database. http://www.genomesize.com.	NA	1.38	NA	NA	FIA	no
vert	Bird	Pipilo erythrophthalmus	Pipilo erythrophthalmus	Gregory TR. 2021. Animal Genome Size Database. http://www.genomesize.com.	NA	1.37	NA	NA	FIA	no
vert	Bird	Pipilo erythrophthalmus	Pipilo erythrophthalmus	Gregory TR. 2021. Animal Genome Size Database. http://www.genomesize.com.	NA	1.32	NA	NA	Fe	no
vert	Bird	Pipilo erythrophthalmus	Pipilo erythrophthalmus	Gregory TR. 2021. Animal Genome Size Database. http://www.genomesize.com.	NA	1.55	NA	84	FC_X	no
vert	Bird	Piranga olivacea	Piranga olivacea	Gregory TR. 2021. Animal Genome Size Database. http://www.genomesize.com.	NA	1.27	NA	NA	FIA	no
vert	Bird	Pitangus sulphuratus	Pitangus sulphuratus	NA	NA	NA	NA	NA	NA	NA
vert	Bird	Poecile atricapillus	Poecile atricapillus	NA	NA	NA	NA	NA	NA	NA
vert	Bird	Polioptila caerulea	Polioptila caerulea	Gregory TR. 2021. Animal Genome Size Database. http://www.genomesize.com.	NA	1.38	NA	NA	Fe	no
vert	Bird	Prunella modularis	Prunella modularis	Gregory TR. 2021. Animal Genome Size Database. http://www.genomesize.com.	NA	1.47	NA	NA	SCF	no
vert	Bird	Pyrrhula pyrrhula	Pyrrhula pyrrhula	NA	NA	NA	NA	NA	NA	NA
vert	Bird	Quiscalus quiscula	Quiscalus quiscula	Gregory TR. 2021. Animal Genome Size Database. http://www.genomesize.com.	NA	1.32	NA	NA	FIA	no
vert	Bird	Regulus calendula	Regulus calendula	Gregory TR. 2021. Animal Genome Size Database. http://www.genomesize.com.	NA	1.21	NA	NA	FIA	no
vert	Bird	Regulus calendula	Regulus calendula	Gregory TR. 2021. Animal Genome Size Database. http://www.genomesize.com.	NA	1.31	NA	NA	FC_X	no
vert	Bird	Regulus calendula	Regulus calendula	Gregory TR. 2021. Animal Genome Size Database. http://www.genomesize.com.	NA	1.35	NA	NA	Fe	no
vert	Bird	Regulus ignicapillus	Regulus ignicapilla	Gregory TR. 2021. Animal Genome Size Database. http://www.genomesize.com.	congener Regulus calendula	1.21	NA	NA	FIA	yes
vert	Bird	Regulus ignicapillus	Regulus ignicapilla	Gregory TR. 2021. Animal Genome Size Database. http://www.genomesize.com.	congener Regulus calendula	1.31	NA	NA	FC_X	yes
vert	Bird	Regulus ignicapillus	Regulus ignicapilla	Gregory TR. 2021. Animal Genome Size Database. http://www.genomesize.com.	congener Regulus calendula	1.35	NA	NA	Fe	yes
vert	Bird	Regulus regulus	Regulus regulus	Gregory TR. 2021. Animal Genome Size Database. http://www.genomesize.com.	congener Regulus calendula	1.21	NA	NA	FIA	yes
vert	Bird	Regulus regulus	Regulus regulus	Gregory TR. 2021. Animal Genome Size Database. http://www.genomesize.com.	congener Regulus calendula	1.31	NA	NA	FC_X	yes
vert	Bird	Regulus regulus	Regulus regulus	Gregory TR. 2021. Animal Genome Size Database. http://www.genomesize.com.	congener Regulus calendula	1.35	NA	NA	Fe	yes
vert	Bird	Riparia riparia	Riparia riparia	Gregory TR. 2021. Animal Genome Size Database. http://www.genomesize.com.	NA	1.45	NA	NA	FIA	no
vert	Bird	Saxicola rubetra	Saxicola rubetra	NA	NA	NA	NA	NA	NA	NA
vert	Bird	Sayornis phoebe	Sayornis phoebe	Gregory TR. 2021. Animal Genome Size Database. http://www.genomesize.com.	NA	1.45	NA	NA	Fe	no
vert	Bird	Seiurus aurocapilla	Seiurus aurocapilla	Gregory TR. 2021. Animal Genome Size Database. http://www.genomesize.com.	NA	1.36	NA	NA	FIA	no
vert	Bird	Serinus citrinella	Serinus citrinella	Gregory TR. 2021. Animal Genome Size Database. http://www.genomesize.com.	congener Serinus atrogularis	1.5	NA	NA	FIA	yes
vert	Bird	Serinus citrinella	Serinus citrinella	Gregory TR. 2021. Animal Genome Size Database. http://www.genomesize.com.	congener Serinus canaria	1.48	NA	80	Fe	yes
vert	Bird	Serinus citrinella	Serinus citrinella	Gregory TR. 2021. Animal Genome Size Database. http://www.genomesize.com.	congener Serinus canaria	1.54	NA	NA	SCF	yes
vert	Bird	Serinus citrinella	Serinus citrinella	Gregory TR. 2021. Animal Genome Size Database. http://www.genomesize.com.	congener Serinus canaria	1.58	NA	NA	Fe	yes
vert	Bird	Serinus citrinella	Serinus citrinella	Gregory TR. 2021. Animal Genome Size Database. http://www.genomesize.com.	congener Serinus canaria	1.62	NA	NA	Fe	yes
vert	Bird	Serinus citrinella	Serinus citrinella	Gregory TR. 2021. Animal Genome Size Database. http://www.genomesize.com.	congener Serinus flaviventris	1.23	NA	NA	FIA	yes
vert	Bird	Serinus serinus	Serinus serinus	Gregory TR. 2021. Animal Genome Size Database. http://www.genomesize.com.	congener Serinus atrogularis	1.5	NA	NA	FIA	yes
vert	Bird	Serinus serinus	Serinus serinus	Gregory TR. 2021. Animal Genome Size Database. http://www.genomesize.com.	congener Serinus canaria	1.48	NA	80	Fe	yes
vert	Bird	Serinus serinus	Serinus serinus	Gregory TR. 2021. Animal Genome Size Database. http://www.genomesize.com.	congener Serinus canaria	1.54	NA	NA	SCF	yes
vert	Bird	Serinus serinus	Serinus serinus	Gregory TR. 2021. Animal Genome Size Database. http://www.genomesize.com.	congener Serinus canaria	1.58	NA	NA	Fe	yes
vert	Bird	Serinus serinus	Serinus serinus	Gregory TR. 2021. Animal Genome Size Database. http://www.genomesize.com.	congener Serinus canaria	1.62	NA	NA	Fe	yes
vert	Bird	Serinus serinus	Serinus serinus	Gregory TR. 2021. Animal Genome Size Database. http://www.genomesize.com.	congener Serinus flaviventris	1.23	NA	NA	FIA	yes
vert	Bird	Setophaga americana	Setophaga americana	Gregory TR. 2021. Animal Genome Size Database. http://www.genomesize.com.	congener Setophaga ruticilla	1.31	NA	NA	FIA	yes
vert	Bird	Setophaga americana	Setophaga americana	Gregory TR. 2021. Animal Genome Size Database. http://www.genomesize.com.	congener Setophaga pitiayumi	1.43	NA	NA	FIA	yes
vert	Bird	Setophaga caerulescens	Setophaga caerulescens	Gregory TR. 2021. Animal Genome Size Database. http://www.genomesize.com.	congener Setophaga ruticilla	1.31	NA	NA	FIA	yes
vert	Bird	Setophaga caerulescens	Setophaga caerulescens	Gregory TR. 2021. Animal Genome Size Database. http://www.genomesize.com.	congener Setophaga pitiayumi	1.43	NA	NA	FIA	yes
vert	Bird	Setophaga castanea	Setophaga castanea	Gregory TR. 2021. Animal Genome Size Database. http://www.genomesize.com.	congener Setophaga ruticilla	1.31	NA	NA	FIA	yes
vert	Bird	Setophaga castanea	Setophaga castanea	Gregory TR. 2021. Animal Genome Size Database. http://www.genomesize.com.	congener Setophaga pitiayumi	1.43	NA	NA	FIA	yes
vert	Bird	Setophaga citrina	Setophaga citrina	Gregory TR. 2021. Animal Genome Size Database. http://www.genomesize.com.	congener Setophaga ruticilla	1.31	NA	NA	FIA	yes
vert	Bird	Setophaga citrina	Setophaga citrina	Gregory TR. 2021. Animal Genome Size Database. http://www.genomesize.com.	congener Setophaga pitiayumi	1.43	NA	NA	FIA	yes
vert	Bird	Setophaga coronata	Setophaga coronata	Gregory TR. 2021. Animal Genome Size Database. http://www.genomesize.com.	congener Setophaga ruticilla	1.31	NA	NA	FIA	yes
vert	Bird	Setophaga coronata	Setophaga coronata	Gregory TR. 2021. Animal Genome Size Database. http://www.genomesize.com.	congener Setophaga pitiayumi	1.43	NA	NA	FIA	yes
vert	Bird	Setophaga fusca	Setophaga fusca	Gregory TR. 2021. Animal Genome Size Database. http://www.genomesize.com.	congener Setophaga ruticilla	1.31	NA	NA	FIA	yes
vert	Bird	Setophaga fusca	Setophaga fusca	Gregory TR. 2021. Animal Genome Size Database. http://www.genomesize.com.	congener Setophaga pitiayumi	1.43	NA	NA	FIA	yes
vert	Bird	Setophaga petechia	Setophaga petechia	Gregory TR. 2021. Animal Genome Size Database. http://www.genomesize.com.	congener Setophaga ruticilla	1.31	NA	NA	FIA	yes
vert	Bird	Setophaga petechia	Setophaga petechia	Gregory TR. 2021. Animal Genome Size Database. http://www.genomesize.com.	congener Setophaga pitiayumi	1.43	NA	NA	FIA	yes
vert	Bird	Setophaga ruticilla	Setophaga ruticilla	Gregory TR. 2021. Animal Genome Size Database. http://www.genomesize.com.	NA	1.31	NA	NA	FIA	no
vert	Bird	Setophaga striata	Setophaga striata	Gregory TR. 2021. Animal Genome Size Database. http://www.genomesize.com.	congener Setophaga ruticilla	1.31	NA	NA	FIA	yes
vert	Bird	Setophaga striata	Setophaga striata	Gregory TR. 2021. Animal Genome Size Database. http://www.genomesize.com.	congener Setophaga pitiayumi	1.43	NA	NA	FIA	yes
vert	Bird	Setophaga tigrina	Setophaga tigrina	Gregory TR. 2021. Animal Genome Size Database. http://www.genomesize.com.	congener Setophaga ruticilla	1.31	NA	NA	FIA	yes
vert	Bird	Setophaga tigrina	Setophaga tigrina	Gregory TR. 2021. Animal Genome Size Database. http://www.genomesize.com.	congener Setophaga pitiayumi	1.43	NA	NA	FIA	yes
vert	Bird	Setophaga virens	Setophaga virens	Gregory TR. 2021. Animal Genome Size Database. http://www.genomesize.com.	congener Setophaga ruticilla	1.31	NA	NA	FIA	yes
vert	Bird	Setophaga virens	Setophaga virens	Gregory TR. 2021. Animal Genome Size Database. http://www.genomesize.com.	congener Setophaga pitiayumi	1.43	NA	NA	FIA	yes
vert	Bird	Sialia sialis	Sialia sialis	Gregory TR. 2021. Animal Genome Size Database. http://www.genomesize.com.	NA	1.28	NA	NA	FIA	no
vert	Bird	Sialia sialis	Sialia sialis	Gregory TR. 2021. Animal Genome Size Database. http://www.genomesize.com.	NA	1.45	NA	NA	Fe	no
vert	Bird	Sitta carolinensis	Sitta carolinensis	Gregory TR. 2021. Animal Genome Size Database. http://www.genomesize.com.	congener Sitta canadensis	1.22	NA	NA	FIA	yes
vert	Bird	Sitta europaea	Sitta europaea	Gregory TR. 2021. Animal Genome Size Database. http://www.genomesize.com.	congener Sitta canadensis	1.22	NA	NA	FIA	yes
vert	Bird	Spinus pinus	Spinus pinus	NA	NA	NA	NA	NA	NA	NA
vert	Bird	Spinus tristis	Spinus tristis	NA	NA	NA	NA	NA	NA	NA
vert	Bird	Spizella passerina	Spizella passerina	Gregory TR. 2021. Animal Genome Size Database. http://www.genomesize.com.	NA	1.29	NA	NA	FIA	no
vert	Bird	Spizella pusilla	Spizella pusilla	Gregory TR. 2021. Animal Genome Size Database. http://www.genomesize.com.	NA	1.28	NA	NA	FIA	no
vert	Bird	Stelgidopteryx serripennis	Stelgidopteryx serripennis	Gregory TR. 2021. Animal Genome Size Database. http://www.genomesize.com.	NA	1.36	NA	NA	FIA	no
vert	Bird	Sterna paradisaea	Sterna paradisaea	NA	NA	NA	NA	NA	NA	NA
vert	Bird	Sturnia philippensis	Sturnus philippensis	Gregory TR. 2021. Animal Genome Size Database. http://www.genomesize.com.	congener Sturnus vulgaris	1.3	NA	80	Fe	yes
vert	Bird	Sturnia philippensis	Sturnus philippensis	Gregory TR. 2021. Animal Genome Size Database. http://www.genomesize.com.	congener Sturnus vulgaris	1.32	NA	NA	FIA	yes
vert	Bird	Sturnus vulgaris	Sturnus vulgaris	Gregory TR. 2021. Animal Genome Size Database. http://www.genomesize.com.	NA	1.3	NA	80	Fe	no
vert	Bird	Sturnus vulgaris	Sturnus vulgaris	Gregory TR. 2021. Animal Genome Size Database. http://www.genomesize.com.	NA	1.32	NA	NA	FIA	no
vert	Bird	Sylvia atricapilla	Sylvia atricapilla	Gregory TR. 2021. Animal Genome Size Database. http://www.genomesize.com.	NA	1.09	NA	NA	SCF	no
vert	Bird	Sylvia borin	Sylvia borin	Gregory TR. 2021. Animal Genome Size Database. http://www.genomesize.com.	congener Sylvia atricapilla	1.09	NA	NA	SCF	yes
vert	Bird	Sylvia borin	Sylvia borin	Gregory TR. 2021. Animal Genome Size Database. http://www.genomesize.com.	congener Sylvia communis	1.3	NA	NA	FIA	yes
vert	Bird	Sylvia communis	Sylvia communis	Gregory TR. 2021. Animal Genome Size Database. http://www.genomesize.com.	NA	1.3	NA	NA	FIA	no
vert	Bird	Tachycineta bicolor	Tachycineta bicolor	Gregory TR. 2021. Animal Genome Size Database. http://www.genomesize.com.	NA	1.35	NA	NA	FIA	no
vert	Bird	Telespyza cantans	Telespiza cantans	NA	NA	NA	NA	NA	NA	NA
vert	Bird	Thryothorus ludovicianus	Thryothorus ludovicianus	NA	NA	NA	NA	NA	NA	NA
vert	Bird	Toxostoma rufum	Toxostoma rufum	Gregory TR. 2021. Animal Genome Size Database. http://www.genomesize.com.	NA	1.23	NA	NA	FIA	no
vert	Bird	Toxostoma rufum	Toxostoma rufum	Gregory TR. 2021. Animal Genome Size Database. http://www.genomesize.com.	NA	1.27	NA	78	Fe	no
vert	Bird	Troglodytes aedon	Troglodytes aedon	Gregory TR. 2021. Animal Genome Size Database. http://www.genomesize.com.	NA	1.27	NA	NA	FIA	no
vert	Bird	Troglodytes aedon	Troglodytes aedon	Gregory TR. 2021. Animal Genome Size Database. http://www.genomesize.com.	NA	1.34	NA	NA	FIA	no
vert	Bird	Troglodytes troglodytes	Troglodytes troglodytes	Gregory TR. 2021. Animal Genome Size Database. http://www.genomesize.com.	NA	1.3	NA	NA	SCF	no
vert	Bird	Troglodytes troglodytes	Troglodytes troglodytes	Gregory TR. 2021. Animal Genome Size Database. http://www.genomesize.com.	NA	1.32	NA	NA	FIA	no
vert	Bird	Turdus iliacus	Turdus iliacus	Gregory TR. 2021. Animal Genome Size Database. http://www.genomesize.com.	congener Turdus chiguanco	1.44	NA		FIA	yes
vert	Bird	Turdus iliacus	Turdus iliacus	Gregory TR. 2021. Animal Genome Size Database. http://www.genomesize.com.	congener Turdus leucops	1.32	NA		FIA	yes
vert	Bird	Turdus iliacus	Turdus iliacus	Gregory TR. 2021. Animal Genome Size Database. http://www.genomesize.com.	congener Turdus merula	1.25	NA	80	Fe	yes
vert	Bird	Turdus iliacus	Turdus iliacus	Gregory TR. 2021. Animal Genome Size Database. http://www.genomesize.com.	congener Turdus merula	1.51	NA		SCF	yes
vert	Bird	Turdus iliacus	Turdus iliacus	Gregory TR. 2021. Animal Genome Size Database. http://www.genomesize.com.	congener Turdus migratorius	1.37	NA	80	FIA	yes
vert	Bird	Turdus iliacus	Turdus iliacus	Gregory TR. 2021. Animal Genome Size Database. http://www.genomesize.com.	congener Turdus migratorius	1.39	NA		FIA	yes
vert	Bird	Turdus iliacus	Turdus iliacus	Gregory TR. 2021. Animal Genome Size Database. http://www.genomesize.com.	congener Turdus nigriceps	1.35	NA		FIA	yes
vert	Bird	Turdus iliacus	Turdus iliacus	Gregory TR. 2021. Animal Genome Size Database. http://www.genomesize.com.	congener Turdus philomelos	1.09	NA	80	Fe	yes
vert	Bird	Turdus iliacus	Turdus iliacus	Gregory TR. 2021. Animal Genome Size Database. http://www.genomesize.com.	congener Turdus philomelos	1.93	NA		SCF	yes
vert	Bird	Turdus iliacus	Turdus iliacus	Gregory TR. 2021. Animal Genome Size Database. http://www.genomesize.com.	congener Turdus reevei	1.37	NA		FIA	yes
vert	Bird	Turdus iliacus	Turdus iliacus	Gregory TR. 2021. Animal Genome Size Database. http://www.genomesize.com.	congener Turdus smithi	1.62	NA		FIA	yes
vert	Bird	Turdus merula	Turdus merula	Gregory TR. 2021. Animal Genome Size Database. http://www.genomesize.com.	NA	1.25	NA	80	Fe	no
vert	Bird	Turdus merula	Turdus merula	Gregory TR. 2021. Animal Genome Size Database. http://www.genomesize.com.	NA	1.51	NA	NA	SCF	no
vert	Bird	Turdus migratorius	Turdus migratorius	Gregory TR. 2021. Animal Genome Size Database. http://www.genomesize.com.	NA	1.37	NA	80	FIA	no
vert	Bird	Turdus migratorius	Turdus migratorius	Gregory TR. 2021. Animal Genome Size Database. http://www.genomesize.com.	NA	1.39	NA	NA	FIA	no
vert	Bird	Turdus philomelos	Turdus philomelos	Gregory TR. 2021. Animal Genome Size Database. http://www.genomesize.com.	NA	1.09	NA	80	Fe	no
vert	Bird	Turdus philomelos	Turdus philomelos	Gregory TR. 2021. Animal Genome Size Database. http://www.genomesize.com.	NA	1.93	NA	NA	SCF	no
vert	Bird	Turdus torquatus alpestris	Turdus torquatus	Gregory TR. 2021. Animal Genome Size Database. http://www.genomesize.com.	congener Turdus chiguanco	1.44	NA		FIA	yes
vert	Bird	Turdus torquatus alpestris	Turdus torquatus	Gregory TR. 2021. Animal Genome Size Database. http://www.genomesize.com.	congener Turdus leucops	1.32	NA		FIA	yes
vert	Bird	Turdus torquatus alpestris	Turdus torquatus	Gregory TR. 2021. Animal Genome Size Database. http://www.genomesize.com.	congener Turdus merula	1.25	NA	80	Fe	yes
vert	Bird	Turdus torquatus alpestris	Turdus torquatus	Gregory TR. 2021. Animal Genome Size Database. http://www.genomesize.com.	congener Turdus merula	1.51	NA		SCF	yes
vert	Bird	Turdus torquatus alpestris	Turdus torquatus	Gregory TR. 2021. Animal Genome Size Database. http://www.genomesize.com.	congener Turdus migratorius	1.37	NA	80	FIA	yes
vert	Bird	Turdus torquatus alpestris	Turdus torquatus	Gregory TR. 2021. Animal Genome Size Database. http://www.genomesize.com.	congener Turdus migratorius	1.39	NA		FIA	yes
vert	Bird	Turdus torquatus alpestris	Turdus torquatus	Gregory TR. 2021. Animal Genome Size Database. http://www.genomesize.com.	congener Turdus nigriceps	1.35	NA		FIA	yes
vert	Bird	Turdus torquatus alpestris	Turdus torquatus	Gregory TR. 2021. Animal Genome Size Database. http://www.genomesize.com.	congener Turdus philomelos	1.09	NA	80	Fe	yes
vert	Bird	Turdus torquatus alpestris	Turdus torquatus	Gregory TR. 2021. Animal Genome Size Database. http://www.genomesize.com.	congener Turdus philomelos	1.93	NA		SCF	yes
vert	Bird	Turdus torquatus alpestris	Turdus torquatus	Gregory TR. 2021. Animal Genome Size Database. http://www.genomesize.com.	congener Turdus reevei	1.37	NA		FIA	yes
vert	Bird	Turdus torquatus alpestris	Turdus torquatus	Gregory TR. 2021. Animal Genome Size Database. http://www.genomesize.com.	congener Turdus smithi	1.62	NA		FIA	yes
vert	Bird	Turdus torquatus torquatus	Turdus torquatus torquatus	Gregory TR. 2021. Animal Genome Size Database. http://www.genomesize.com.	congener Turdus chiguanco	1.44	NA		FIA	yes
vert	Bird	Turdus torquatus torquatus	Turdus torquatus torquatus	Gregory TR. 2021. Animal Genome Size Database. http://www.genomesize.com.	congener Turdus leucops	1.32	NA		FIA	yes
vert	Bird	Turdus torquatus torquatus	Turdus torquatus torquatus	Gregory TR. 2021. Animal Genome Size Database. http://www.genomesize.com.	congener Turdus merula	1.25	NA	80	Fe	yes
vert	Bird	Turdus torquatus torquatus	Turdus torquatus torquatus	Gregory TR. 2021. Animal Genome Size Database. http://www.genomesize.com.	congener Turdus merula	1.51	NA		SCF	yes
vert	Bird	Turdus torquatus torquatus	Turdus torquatus torquatus	Gregory TR. 2021. Animal Genome Size Database. http://www.genomesize.com.	congener Turdus migratorius	1.37	NA	80	FIA	yes
vert	Bird	Turdus torquatus torquatus	Turdus torquatus torquatus	Gregory TR. 2021. Animal Genome Size Database. http://www.genomesize.com.	congener Turdus migratorius	1.39	NA		FIA	yes
vert	Bird	Turdus torquatus torquatus	Turdus torquatus torquatus	Gregory TR. 2021. Animal Genome Size Database. http://www.genomesize.com.	congener Turdus nigriceps	1.35	NA		FIA	yes
vert	Bird	Turdus torquatus torquatus	Turdus torquatus torquatus	Gregory TR. 2021. Animal Genome Size Database. http://www.genomesize.com.	congener Turdus philomelos	1.09	NA	80	Fe	yes
vert	Bird	Turdus torquatus torquatus	Turdus torquatus torquatus	Gregory TR. 2021. Animal Genome Size Database. http://www.genomesize.com.	congener Turdus philomelos	1.93	NA		SCF	yes
vert	Bird	Turdus torquatus torquatus	Turdus torquatus torquatus	Gregory TR. 2021. Animal Genome Size Database. http://www.genomesize.com.	congener Turdus reevei	1.37	NA		FIA	yes
vert	Bird	Turdus torquatus torquatus	Turdus torquatus torquatus	Gregory TR. 2021. Animal Genome Size Database. http://www.genomesize.com.	congener Turdus smithi	1.62	NA		FIA	yes
vert	Bird	Turdus viscivorus	Turdus viscivorus	Gregory TR. 2021. Animal Genome Size Database. http://www.genomesize.com.	congener Turdus chiguanco	1.44	NA		FIA	yes
vert	Bird	Turdus viscivorus	Turdus viscivorus	Gregory TR. 2021. Animal Genome Size Database. http://www.genomesize.com.	congener Turdus leucops	1.32	NA		FIA	yes
vert	Bird	Turdus viscivorus	Turdus viscivorus	Gregory TR. 2021. Animal Genome Size Database. http://www.genomesize.com.	congener Turdus merula	1.25	NA	80	Fe	yes
vert	Bird	Turdus viscivorus	Turdus viscivorus	Gregory TR. 2021. Animal Genome Size Database. http://www.genomesize.com.	congener Turdus merula	1.51	NA		SCF	yes
vert	Bird	Turdus viscivorus	Turdus viscivorus	Gregory TR. 2021. Animal Genome Size Database. http://www.genomesize.com.	congener Turdus migratorius	1.37	NA	80	FIA	yes
vert	Bird	Turdus viscivorus	Turdus viscivorus	Gregory TR. 2021. Animal Genome Size Database. http://www.genomesize.com.	congener Turdus migratorius	1.39	NA		FIA	yes
vert	Bird	Turdus viscivorus	Turdus viscivorus	Gregory TR. 2021. Animal Genome Size Database. http://www.genomesize.com.	congener Turdus nigriceps	1.35	NA		FIA	yes
vert	Bird	Turdus viscivorus	Turdus viscivorus	Gregory TR. 2021. Animal Genome Size Database. http://www.genomesize.com.	congener Turdus philomelos	1.09	NA	80	Fe	yes
vert	Bird	Turdus viscivorus	Turdus viscivorus	Gregory TR. 2021. Animal Genome Size Database. http://www.genomesize.com.	congener Turdus philomelos	1.93	NA		SCF	yes
vert	Bird	Turdus viscivorus	Turdus viscivorus	Gregory TR. 2021. Animal Genome Size Database. http://www.genomesize.com.	congener Turdus reevei	1.37	NA		FIA	yes
vert	Bird	Turdus viscivorus	Turdus viscivorus	Gregory TR. 2021. Animal Genome Size Database. http://www.genomesize.com.	congener Turdus smithi	1.62	NA		FIA	yes
vert	Bird	Vermivora chrysoptera	Vermivora chrysoptera	Gregory TR. 2021. Animal Genome Size Database. http://www.genomesize.com.	congener Vermivora peregrina	1.41	NA	NA	FIA	yes
vert	Bird	Vermivora chrysoptera	Vermivora chrysoptera	Gregory TR. 2021. Animal Genome Size Database. http://www.genomesize.com.	congener Vermivora pinus	1.28	NA	NA	FIA	yes
vert	Bird	Vermivora chrysoptera	Vermivora chrysoptera	Gregory TR. 2021. Animal Genome Size Database. http://www.genomesize.com.	congener Vermivora ruficapilla	1.36	NA	NA	FIA	yes
vert	Bird	Vermivora cyanoptera	Vermivora cyanoptera	Gregory TR. 2021. Animal Genome Size Database. http://www.genomesize.com.	congener Vermivora peregrina	1.41	NA	NA	FIA	yes
vert	Bird	Vermivora cyanoptera	Vermivora cyanoptera	Gregory TR. 2021. Animal Genome Size Database. http://www.genomesize.com.	congener Vermivora pinus	1.28	NA	NA	FIA	yes
vert	Bird	Vermivora cyanoptera	Vermivora cyanoptera	Gregory TR. 2021. Animal Genome Size Database. http://www.genomesize.com.	congener Vermivora ruficapilla	1.36	NA	NA	FIA	yes
vert	Bird	Vestiaria coccinea	Vestiaria coccinea	NA	NA	NA	NA	NA	NA	NA
vert	Bird	Vireo griseus	Vireo griseus	Gregory TR. 2021. Animal Genome Size Database. http://www.genomesize.com.	congener Vireo gilvus	1.31	NA	NA	FIA	yes
vert	Bird	Vireo griseus	Vireo griseus	Gregory TR. 2021. Animal Genome Size Database. http://www.genomesize.com.	congener Vireo olivaceus	1.24	NA	NA	FIA	yes
vert	Bird	Vireo griseus	Vireo griseus	Gregory TR. 2021. Animal Genome Size Database. http://www.genomesize.com.	congener Vireo olivaceus	1.25	NA	NA	FIA	yes
vert	Bird	Vireo griseus	Vireo griseus	Gregory TR. 2021. Animal Genome Size Database. http://www.genomesize.com.	congener Vireo philadelphicus	1.35	NA	NA	FIA	yes
vert	Bird	Vireo olivaceus	Vireo olivaceus	Gregory TR. 2021. Animal Genome Size Database. http://www.genomesize.com.	NA	1.24	NA	NA	FIA	no
vert	Bird	Vireo olivaceus	Vireo olivaceus	Gregory TR. 2021. Animal Genome Size Database. http://www.genomesize.com.	NA	1.25	NA	NA	FIA	no
vert	Bird	Vireo philadelphicus	Vireo philadelphicus	Gregory TR. 2021. Animal Genome Size Database. http://www.genomesize.com.	NA	1.35	NA	NA	FIA	no
vert	Bird	Vireo solitarius	Vireo solitarius	Gregory TR. 2021. Animal Genome Size Database. http://www.genomesize.com.	congener Vireo gilvus	1.31	NA	NA	FIA	yes
vert	Bird	Vireo solitarius	Vireo solitarius	Gregory TR. 2021. Animal Genome Size Database. http://www.genomesize.com.	congener Vireo olivaceus	1.24	NA	NA	FIA	yes
vert	Bird	Vireo solitarius	Vireo solitarius	Gregory TR. 2021. Animal Genome Size Database. http://www.genomesize.com.	congener Vireo olivaceus	1.25	NA	NA	FIA	yes
vert	Bird	Vireo solitarius	Vireo solitarius	Gregory TR. 2021. Animal Genome Size Database. http://www.genomesize.com.	congener Vireo philadelphicus	1.35	NA	NA	FIA	yes
vert	Bird	Zenaida macroura	Zenaida macroura	Gregory TR. 2021. Animal Genome Size Database. http://www.genomesize.com.	congener Zenaida auriculata	1.41	NA	NA	FIA	yes
vert	Bird	Zonotrichia albicollis	Zonotrichia albicollis	Gregory TR. 2021. Animal Genome Size Database. http://www.genomesize.com.	NA	1.33	NA	NA	FIA	no
vert	Bird	Zonotrichia albicollis	Zonotrichia albicollis	Gregory TR. 2021. Animal Genome Size Database. http://www.genomesize.com.	NA	1.37	NA	82	FC_X	no
vert	Bird	Zonotrichia leucophrys	Zonotrichia leucophrys	Gregory TR. 2021. Animal Genome Size Database. http://www.genomesize.com.	NA	1.32	NA	NA	FIA	no
vert	Bird	Zosterops lateralis	Zosterops lateralis	Gregory TR. 2021. Animal Genome Size Database. http://www.genomesize.com.	congener Zosterops pallidus	1.35	NA	NA	FIA	yes
vert	Fish	Alosa pseudoharengus	Alosa pseudoharengus	Gregory TR. 2021. Animal Genome Size Database. http://www.genomesize.com.	NA	1.4	NA	48	BFA	no
vert	Fish	Argentina silas	Argentina silus	Gregory TR. 2021. Animal Genome Size Database. http://www.genomesize.com.	NA	0.85	NA	44	Fe	no
vert	Fish	Brosme brosme	Brosme brosme	NA	NA	NA	NA	NA	NA	NA
vert	Fish	Clupea harengus	Clupea harengus	NA	NA	NA	NA	NA	NA	NA
vert	Fish	Cnidoglanis macrocephalus	Cnidoglanis macrocephalus	NA	NA	NA	NA	NA	NA	NA
vert	Fish	Coregonus albellus	Coregonus albellus	NA	NA	NA	NA	NA	NA	NA
vert	Fish	Coregonus clupeaformis	Coregonus clupeaformis	Gregory TR. 2021. Animal Genome Size Database. http://www.genomesize.com.	NA	2.44	NA	NA	FIA	no
vert	Fish	Coregonus clupeaformis	Coregonus clupeaformis	Gregory TR. 2021. Animal Genome Size Database. http://www.genomesize.com.	NA	3.44	NA	80	Fe	no
vert	Fish	Coregonus fatioi	Coregonus fatioi	NA	NA	NA	NA	NA	NA	NA
vert	Fish	Coregonus lavaretus	Coregonus lavaretus	Bargetzi JP. 1958. Application de méthodes d'analyse biochimique à une étude taxonomique: les corégones du lac de Neuchâtel. Experientia 14(12): 445-447. Lockwood SF, Seavey BT, Dillinger Jr RE & Bickham JW. 1991. Variation in DNA content among age classes of broad whitefish (Coregonus nasus) from the Sagavanirktok River delta. Canadian Journal of Zoology 69(5): 1335-1338.	Coregonus lavaretus widegrini	2.9	NA	76-80	Fe	no
vert	Fish	Cynotilapia afra	Cynotilapia afra	NA	NA	NA	NA	NA	NA	NA
vert	Fish	Cyprinella venusta	Cyprinella venusta	Gregory TR. 2021. Animal Genome Size Database. http://www.genomesize.com.	NA	1.21	NA	50	Fe	no
vert	Fish	Cyprinodon tularosa	Cyprinodon tularosa	NA	NA	NA	NA	NA	NA	NA
vert	Fish	Esox lucius	Esox lucius	Gregory TR. 2021. Animal Genome Size Database. http://www.genomesize.com.	NA	0.85	NA	NA	BCA	no
vert	Fish	Esox lucius	Esox lucius	Gregory TR. 2021. Animal Genome Size Database. http://www.genomesize.com.	NA	0.97	NA	NA	BCA	no
vert	Fish	Esox lucius	Esox lucius	Gregory TR. 2021. Animal Genome Size Database. http://www.genomesize.com.	NA	0.98	NA	NA	BCA	no
vert	Fish	Esox lucius	Esox lucius	Gregory TR. 2021. Animal Genome Size Database. http://www.genomesize.com.	NA	1.13	NA	NA	FIA	no
vert	Fish	Esox lucius	Esox lucius	Gregory TR. 2021. Animal Genome Size Database. http://www.genomesize.com.	NA	1.15	NA	50	FC_X	no
vert	Fish	Esox lucius	Esox lucius	Gregory TR. 2021. Animal Genome Size Database. http://www.genomesize.com.	NA	1.36	NA	NA	Fe	no
vert	Fish	Gadus morhua	Gadus morhua	Gregory TR. 2021. Animal Genome Size Database. http://www.genomesize.com.	NA	0.93	NA	NA	FIA	no
vert	Fish	Gambusia affinis	Gambusia affinis	Gregory TR. 2021. Animal Genome Size Database. http://www.genomesize.com.	NA	0.75	NA	NA	FC_X	no
vert	Fish	Gambusia affinis	Gambusia affinis	Gregory TR. 2021. Animal Genome Size Database. http://www.genomesize.com.	NA	0.78	NA	NA	Fe	no
vert	Fish	Gambusia affinis	Gambusia affinis	Gregory TR. 2021. Animal Genome Size Database. http://www.genomesize.com.	NA	0.91	NA	NA	FC_X	no
vert	Fish	Gambusia affinis	Gambusia affinis	Gregory TR. 2021. Animal Genome Size Database. http://www.genomesize.com.	NA	0.94	NA	48	FC_X	no
vert	Fish	Gambusia holbrooki	Gambusia holbrooki	Gregory TR. 2021. Animal Genome Size Database. http://www.genomesize.com.	NA	0.86	NA	48	BFA	no
vert	Fish	Gasterosteus aculeatus	Gasterosteus aculeatus	Gregory TR. 2021. Animal Genome Size Database. http://www.genomesize.com.	NA	0.58	NA	NA	FC_X	no
vert	Fish	Gasterosteus aculeatus	Gasterosteus aculeatus	Gregory TR. 2021. Animal Genome Size Database. http://www.genomesize.com.	NA	0.7	NA	42	BFA	no
vert	Fish	Glyptocephalus cynoglossus	Glyptocephalus cynoglossus	NA	NA	NA	NA	NA	NA	NA
vert	Fish	Gymnogobius isaza	Gymnogobius isaza	NA	NA	NA	NA	NA	NA	NA
vert	Fish	Hippoglossoides platessoides	Hippoglossoides platessoides	Gregory TR. 2021. Animal Genome Size Database. http://www.genomesize.com.	NA	0.84	NA	NA	FIA	no
vert	Fish	Hippoglossus hippoglossus	Hippoglossus hippoglossus	Gregory TR. 2021. Animal Genome Size Database. http://www.genomesize.com.	NA	0.73	NA	NA	FIA	no
vert	Fish	Labidesthes sicculus	Labidesthes sicculus	Gregory TR. 2021. Animal Genome Size Database. http://www.genomesize.com.	NA	0.67	NA	NA	FIA	no
vert	Fish	Lepomis gibbosus	Lepomis gibbosus	Gregory TR. 2021. Animal Genome Size Database. http://www.genomesize.com.	NA	0.95	NA	NA	FIA	no
vert	Fish	Lepomis macrochirus	Lepomis macrochirus	Gregory TR. 2021. Animal Genome Size Database. http://www.genomesize.com.	NA	1.62	NA	NA	SCF	no
vert	Fish	Lepomis macrochirus	Lepomis macrochirus	Gregory TR. 2021. Animal Genome Size Database. http://www.genomesize.com.	NA	0.73	NA	NA	FIA	no
vert	Fish	Lepomis macrochirus	Lepomis macrochirus	Gregory TR. 2021. Animal Genome Size Database. http://www.genomesize.com.	NA	0.94	NA	48	Fe	no
vert	Fish	Lepomis macrochirus	Lepomis macrochirus	Gregory TR. 2021. Animal Genome Size Database. http://www.genomesize.com.	NA	0.96	NA	NA	FC_X	no
vert	Fish	Lepomis macrochirus	Lepomis macrochirus	Gregory TR. 2021. Animal Genome Size Database. http://www.genomesize.com.	NA	0.98	NA	NA	FC_X	no
vert	Fish	Lepomis macrochirus	Lepomis macrochirus	Gregory TR. 2021. Animal Genome Size Database. http://www.genomesize.com.	NA	1	NA	NA	FC_X	no
vert	Fish	Lepomis macrochirus	Lepomis macrochirus	Gregory TR. 2021. Animal Genome Size Database. http://www.genomesize.com.	NA	1.01	NA	NA	FC_X	no
vert	Fish	Melanogrammus aeglefinus	Melanogrammus aeglefinus	NA	NA	NA	NA	NA	NA	NA
vert	Fish	Merlangius merlangus	Merlangius merlangus	NA	NA	NA	NA	NA	NA	NA
vert	Fish	Merluccius bilinears	Merluccius bilinearis	Gregory TR. 2021. Animal Genome Size Database. http://www.genomesize.com.	NA	0.84	NA	NA	FIA	no
vert	Fish	Merluccius bilinears	Merluccius bilinearis	Gregory TR. 2021. Animal Genome Size Database. http://www.genomesize.com.	NA	0.93	NA	NA	BFA	no
vert	Fish	Metriaclima zebra	Maylandia zebra	NA	NA	NA	NA	NA	NA	NA
vert	Fish	Notropis atherinoides	Notropis atherinoides	Gregory TR. 2021. Animal Genome Size Database. http://www.genomesize.com.	NA	1.19	NA	50	Fe	no
vert	Fish	Oncorhynchus gorbuscha	Oncorhynchus gorbuscha	Gregory TR. 2021. Animal Genome Size Database. http://www.genomesize.com.	NA	2.23	NA	NA	Fe	no
vert	Fish	Oncorhynchus gorbuscha	Oncorhynchus gorbuscha	Gregory TR. 2021. Animal Genome Size Database. http://www.genomesize.com.	NA	2.57	NA	52	FC_X	no
vert	Fish	Oncorhynchus keta	Oncorhynchus keta	Gregory TR. 2021. Animal Genome Size Database. http://www.genomesize.com.	NA	2.49	NA	NA	FIA	no
vert	Fish	Oncorhynchus keta	Oncorhynchus keta	Gregory TR. 2021. Animal Genome Size Database. http://www.genomesize.com.	NA	2.64	NA	74	FC_X	no
vert	Fish	Oncorhynchus keta	Oncorhynchus keta	Gregory TR. 2021. Animal Genome Size Database. http://www.genomesize.com.	NA	2.76	NA	NA	Fe	no
vert	Fish	Oncorhynchus kisutch	Oncorhynchus kisutch	Gregory TR. 2021. Animal Genome Size Database. http://www.genomesize.com.	NA	2.6	NA	NA	FC_X	no
vert	Fish	Oncorhynchus kisutch	Oncorhynchus kisutch	Gregory TR. 2021. Animal Genome Size Database. http://www.genomesize.com.	NA	3	NA	60	BFA	no
vert	Fish	Oncorhynchus kisutch	Oncorhynchus kisutch	Gregory TR. 2021. Animal Genome Size Database. http://www.genomesize.com.	NA	3.05	NA	NA	Fe	no
vert	Fish	Oncorhynchus mykiss	Oncorhynchus mykiss	Gregory TR. 2021. Animal Genome Size Database. http://www.genomesize.com.	NA	1.87	NA	NA	BCA	no
vert	Fish	Oncorhynchus mykiss	Oncorhynchus mykiss	Gregory TR. 2021. Animal Genome Size Database. http://www.genomesize.com.	NA	2.4	NA	NA	FIA	no
vert	Fish	Oncorhynchus mykiss	Oncorhynchus mykiss	Gregory TR. 2021. Animal Genome Size Database. http://www.genomesize.com.	NA	2.44	NA	NA	FC_X	no
vert	Fish	Oncorhynchus mykiss	Oncorhynchus mykiss	Gregory TR. 2021. Animal Genome Size Database. http://www.genomesize.com.	NA	2.44	NA	NA	FC_X	no
vert	Fish	Oncorhynchus mykiss	Oncorhynchus mykiss	Gregory TR. 2021. Animal Genome Size Database. http://www.genomesize.com.	NA	2.45	NA	NA	FIA	no
vert	Fish	Oncorhynchus mykiss	Oncorhynchus mykiss	Gregory TR. 2021. Animal Genome Size Database. http://www.genomesize.com.	NA	2.59	NA	NA	FC_X	no
vert	Fish	Oncorhynchus mykiss	Oncorhynchus mykiss	Gregory TR. 2021. Animal Genome Size Database. http://www.genomesize.com.	NA	2.6	NA	60	Fe	no
vert	Fish	Oncorhynchus mykiss	Oncorhynchus mykiss	Gregory TR. 2021. Animal Genome Size Database. http://www.genomesize.com.	NA	2.69	NA	NA	FC_X	no
vert	Fish	Oncorhynchus mykiss	Oncorhynchus mykiss	Gregory TR. 2021. Animal Genome Size Database. http://www.genomesize.com.	NA	2.7	NA	NA	FC_X	no
vert	Fish	Oncorhynchus mykiss	Oncorhynchus mykiss	Gregory TR. 2021. Animal Genome Size Database. http://www.genomesize.com.	NA	2.75	NA	NA	FC_X	no
vert	Fish	Oncorhynchus mykiss	Oncorhynchus mykiss	Gregory TR. 2021. Animal Genome Size Database. http://www.genomesize.com.	NA	2.75	NA	NA	FC_X	no
vert	Fish	Oncorhynchus mykiss	Oncorhynchus mykiss	Gregory TR. 2021. Animal Genome Size Database. http://www.genomesize.com.	NA	2.75	NA	NA	FC_X	no
vert	Fish	Oncorhynchus mykiss	Oncorhynchus mykiss	Gregory TR. 2021. Animal Genome Size Database. http://www.genomesize.com.	NA	2.76	NA	NA	FC_X	no
vert	Fish	Oncorhynchus mykiss	Oncorhynchus mykiss	Gregory TR. 2021. Animal Genome Size Database. http://www.genomesize.com.	NA	2.78	NA	NA	FC_X	no
vert	Fish	Oncorhynchus mykiss	Oncorhynchus mykiss	Gregory TR. 2021. Animal Genome Size Database. http://www.genomesize.com.	NA	2.78	NA	NA	BCA	no
vert	Fish	Oncorhynchus mykiss	Oncorhynchus mykiss	Gregory TR. 2021. Animal Genome Size Database. http://www.genomesize.com.	NA	2.8	NA	NA	Fe	no
vert	Fish	Oncorhynchus mykiss	Oncorhynchus mykiss	Gregory TR. 2021. Animal Genome Size Database. http://www.genomesize.com.	NA	2.81	NA	NA	UVM	no
vert	Fish	Oncorhynchus mykiss	Oncorhynchus mykiss	Gregory TR. 2021. Animal Genome Size Database. http://www.genomesize.com.	NA	2.83	NA	NA	BCA	no
vert	Fish	Oncorhynchus mykiss	Oncorhynchus mykiss	Gregory TR. 2021. Animal Genome Size Database. http://www.genomesize.com.	NA	2.84	NA	NA	FC_X	no
vert	Fish	Oncorhynchus mykiss	Oncorhynchus mykiss	Gregory TR. 2021. Animal Genome Size Database. http://www.genomesize.com.	NA	2.85	NA	NA	FC_X	no
vert	Fish	Oncorhynchus mykiss	Oncorhynchus mykiss	Gregory TR. 2021. Animal Genome Size Database. http://www.genomesize.com.	NA	2.89	NA	NA	Fe	no
vert	Fish	Oncorhynchus mykiss	Oncorhynchus mykiss	Gregory TR. 2021. Animal Genome Size Database. http://www.genomesize.com.	NA	2.92	NA	NA	Fe	no
vert	Fish	Oncorhynchus nerka	Oncorhynchus nerka	Gregory TR. 2021. Animal Genome Size Database. http://www.genomesize.com.	NA	2.77	NA	NA	FC_X	no
vert	Fish	Oncorhynchus nerka	Oncorhynchus nerka	Gregory TR. 2021. Animal Genome Size Database. http://www.genomesize.com.	NA	2.96	NA	NA	FC_X	no
vert	Fish	Oncorhynchus nerka	Oncorhynchus nerka	Gregory TR. 2021. Animal Genome Size Database. http://www.genomesize.com.	NA	3.04	NA	56	Fe	no
vert	Fish	Oncorhynchus tshawytscha	Oncorhynchus tshawytscha	Gregory TR. 2021. Animal Genome Size Database. http://www.genomesize.com.	NA	2.45	NA	NA	FIA	no
vert	Fish	Oncorhynchus tshawytscha	Oncorhynchus tshawytscha	Gregory TR. 2021. Animal Genome Size Database. http://www.genomesize.com.	NA	2.58	NA	NA	FC_X	no
vert	Fish	Oncorhynchus tshawytscha	Oncorhynchus tshawytscha	Gregory TR. 2021. Animal Genome Size Database. http://www.genomesize.com.	NA	3.3	NA	68	BFA	no
vert	Fish	Pleuronectes platessa	Pleuronectes platessa	Gregory TR. 2021. Animal Genome Size Database. http://www.genomesize.com.	synonym Pleuronectes platessus	0.39	NA	48	SCF	no
vert	Fish	Poecilia reticulata	Poecilia reticulata	Gregory TR. 2021. Animal Genome Size Database. http://www.genomesize.com.	NA	0.77	NA	NA	Fe	no
vert	Fish	Poecilia reticulata	Poecilia reticulata	Gregory TR. 2021. Animal Genome Size Database. http://www.genomesize.com.	NA	1	NA	46	FC_X	no
vert	Fish	Salmo salar	Salmo salar	Gregory TR. 2021. Animal Genome Size Database. http://www.genomesize.com.	NA	2.98	NA	NA	FC_X	no
vert	Fish	Salmo salar	Salmo salar	Gregory TR. 2021. Animal Genome Size Database. http://www.genomesize.com.	NA	3.1	NA	60	FC_X	no
vert	Fish	Salmo salar	Salmo salar	Gregory TR. 2021. Animal Genome Size Database. http://www.genomesize.com.	NA	3.27	NA	NA	FIA	no
vert	Fish	Salmo trutta	Salmo trutta	Gregory TR. 2021. Animal Genome Size Database. http://www.genomesize.com.	subspecies Salmo trutta fario	2.9	NA	NA	Fe	no
vert	Fish	Salmo trutta	Salmo trutta	Gregory TR. 2021. Animal Genome Size Database. http://www.genomesize.com.	subspecies Salmo trutta fario	3.15	NA	80	FC_X	no
vert	Fish	Salmo trutta	Salmo trutta	Gregory TR. 2021. Animal Genome Size Database. http://www.genomesize.com.	subspecies Salmo trutta macrostigma	3.19	NA	80	FC_X	no
vert	Fish	Salmo trutta	Salmo trutta	Gregory TR. 2021. Animal Genome Size Database. http://www.genomesize.com.	subspecies Salmo trutta trutta	2.59	NA	NA	FC_X	no
vert	Fish	Salmo trutta	Salmo trutta	Gregory TR. 2021. Animal Genome Size Database. http://www.genomesize.com.	subspecies Salmo trutta trutta	2.73	NA	NA	Fe	no
vert	Fish	Salmo trutta	Salmo trutta	Gregory TR. 2021. Animal Genome Size Database. http://www.genomesize.com.	subspecies Salmo trutta trutta	2.95	NA	NA	FC_X	no
vert	Fish	Salmo trutta	Salmo trutta	Gregory TR. 2021. Animal Genome Size Database. http://www.genomesize.com.	subspecies Salmo trutta trutta	2.95	NA	NA	FC_X	no
vert	Fish	Salmo trutta	Salmo trutta	Gregory TR. 2021. Animal Genome Size Database. http://www.genomesize.com.	subspecies Salmo trutta trutta	3.07	NA	80	FC_X	no
vert	Fish	Salvelinus alpinus	Salvelinus alpinus	Gregory TR. 2021. Animal Genome Size Database. http://www.genomesize.com.	NA	2.92	NA	NA	FIA	no
vert	Fish	Salvelinus alpinus	Salvelinus alpinus	Gregory TR. 2021. Animal Genome Size Database. http://www.genomesize.com.	NA	3.36	NA	NA	FIA	no
vert	Fish	Salvelinus alpinus	Salvelinus alpinus	Gregory TR. 2021. Animal Genome Size Database. http://www.genomesize.com.	NA	3.7	NA	80	Fe	no
vert	Fish	Sander lucioperca	Sander lucioperca	Gregory TR. 2021. Animal Genome Size Database. http://www.genomesize.com.	NA	1.14	NA	48	FC_X	no
vert	Fish	Sardinops ocellatus	Sardinops ocellatus	Gregory TR. 2021. Animal Genome Size Database. http://www.genomesize.com.	synonym Sardinops sagax	1.01	NA	NA	FIA	no
vert	Fish	Sardinops ocellatus	Sardinops ocellatus	Gregory TR. 2021. Animal Genome Size Database. http://www.genomesize.com.	synonym Sardinops sagax	1.35	NA	48	Fe	no
vert	Fish	Thymallus thymallus	Thymallus thymallus	Gregory TR. 2021. Animal Genome Size Database. http://www.genomesize.com.	NA	2.15	NA	102	FC_X	no
vert	Fish	Trisopterus esmarkii	Trisopterus esmarkii	NA	NA	NA	NA	NA	NA	NA
vert	Reptile	Anolis sagrei	Anolis sagrei	Gregory TR. 2021. Animal Genome Size Database. http://www.genomesize.com.	synonym Anolis sagraei	1.89	NA	28	SCF	no
vert	Reptile	Podarcis sicula	Podarcis siculus	Gregory TR. 2021. Animal Genome Size Database. http://www.genomesize.com.	subspecies Podarcis sicula campestris	1.3	NA	NA	SCF	no
vert	Reptile	Podarcis sicula	Podarcis siculus	Gregory TR. 2021. Animal Genome Size Database. http://www.genomesize.com.	subspecies Podarcis sicula campestris	2.21	NA	38	Fe	no
vert	Reptile	Podarcis sicula	Podarcis siculus	Gregory TR. 2021. Animal Genome Size Database. http://www.genomesize.com.	subspecies Podarcis sicula sicula	2.2	NA	38	Fe	no
vert	Reptile	Podarcis sicula	Podarcis siculus	Gregory TR. 2021. Animal Genome Size Database. http://www.genomesize.com.	subspecies Podarcis sicula sicula	2.2	NA	NA	Fe	no
vert	Mammal	Abrothrix longipilis apta	Abrothrix longipilis	NA	NA	NA	NA	NA	NA	NA
vert	Mammal	Abrothrix olivaceus brachiotis	Abrothrix olivaceus brachiotis	Gregory TR. 2021. Animal Genome Size Database. http://www.genomesize.com.	species (synonym) Akodon olivaceus	3.05	NA	NA	Fe	no
vert	Mammal	Abrothrix olivaceus pencanus	Abrothrix olivaceus pencanus	Gregory TR. 2021. Animal Genome Size Database. http://www.genomesize.com.	species (synonym) Akodon olivaceus	3.05	NA	NA	Fe	no
vert	Mammal	Abrothrix sanborni	Abrothrix sanborni	NA	NA	NA	NA	NA	NA	NA
vert	Mammal	Akodon xanthorhinus xanthorhinus	Abrothrix xanthorhinus xanthorhinus	Gregory TR. 2021. Animal Genome Size Database. http://www.genomesize.com.	species Akodon xanthorhinus	3.16	NA	52	Fe	no
vert	Mammal	Alopex lagopus	Vulpes lagopus	NA	NA	NA	NA	NA	NA	NA
vert	Mammal	Canis latrans	Canis latrans	Gregory TR. 2021. Animal Genome Size Database. http://www.genomesize.com.	NA	2.82	NA	78	FC_X	no
vert	Mammal	Canis lupus	Canis lupus	Gregory TR. 2021. Animal Genome Size Database. http://www.genomesize.com.	NA	2.81	NA	78	FC_X	no
vert	Mammal	Cervus elaphus	Cervus elaphus	Ferrari MR, Giuliano SM, Spirito SE, Rivolta MA & Fernández HA. 2008. Estudios preliminares del núcleo espermático de ciervo colorado (Cervus elaphus). InVet 10(2): 73-80.	NA	3.88	NA	NA	Fe	no
vert	Mammal	Cervus elaphus hispanicus	Cervus elaphus hispanicus	Ferrari MR, Giuliano SM, Spirito SE, Rivolta MA & Fernández HA. 2008. Estudios preliminares del núcleo espermático de ciervo colorado (Cervus elaphus). InVet 10(2): 73-80.	species Cervus elaphus	3.88	NA	NA	Fe	no
vert	Mammal	Cervus elaphus scoticus	Cervus elaphus scoticus	Ferrari MR, Giuliano SM, Spirito SE, Rivolta MA & Fernández HA. 2008. Estudios preliminares del núcleo espermático de ciervo colorado (Cervus elaphus). InVet 10(2): 73-80.	species Cervus elaphus	3.88	NA	NA	Fe	no
vert	Mammal	Chaetodipus fallax fallax	Chaetodipus fallax fallax	NA	NA	NA	NA	NA	NA	NA
vert	Mammal	Chionomys nivalis	Chionomys nivalis	NA	NA	NA	NA	NA	NA	NA
vert	Mammal	Dipodomys merriami merriami	Dipodomys merriami merriami	Gregory TR. 2021. Animal Genome Size Database. http://www.genomesize.com.	NA	3.52	NA	52	GCD	no
vert	Mammal	Gulo gulo	Gulo gulo	NA	NA	NA	NA	NA	NA	NA
vert	Mammal	Herpestes javanicus	Urva javanica	NA	NA	NA	NA	NA	NA	NA
vert	Mammal	Lemmus trimucronatus nigripes	Lemmus trimucronatus	NA	NA	NA	NA	NA	NA	NA
vert	Mammal	Lophuromys flavopunctatus zena	Lophuromys flavopunctatus	NA	NA	NA	NA	NA	NA	NA
vert	Mammal	Lynx canadensis	Lynx canadensis	NA	NA	NA	NA	NA	NA	NA
vert	Mammal	Macropus giganteus	Macropus giganteus	Gregory TR. 2021. Animal Genome Size Database. http://www.genomesize.com.	NA	3.91	NA	NA	Fe	no
vert	Mammal	Macropus giganteus	Macropus giganteus	Gregory TR. 2021. Animal Genome Size Database. http://www.genomesize.com.	NA	4.21	NA	16	Fe	no
vert	Mammal	Macropus rufogriseus	Notamacropus rufogriseus	Gregory TR. 2021. Animal Genome Size Database. http://www.genomesize.com.	synonym Macropus rufogrigeus	5.58	NA	NA	FC_X	no
vert	Mammal	Martes americana	Martes americana	NA	NA	NA	NA	NA	NA	NA
vert	Mammal	Martes foina	Martes foina	NA	NA	NA	NA	NA	NA	NA
vert	Mammal	Martes martes	Martes martes	NA	NA	NA	NA	NA	NA	NA
vert	Mammal	Martes melampus	Martes melampus	NA	NA	NA	NA	NA	NA	NA
vert	Mammal	Meles meles	Meles meles	NA	NA	NA	NA	NA	NA	NA
vert	Mammal	Microtus mexicanus mexicanus	Microtus mexicanus	NA	NA	NA	NA	NA	NA	NA
vert	Mammal	Microtus pennsylvanicus pennsylvanicus	Microtus pennsylvanicus pennsylvanicus	Gregory TR. 2021. Animal Genome Size Database. http://www.genomesize.com.	species Microtus pennsylvanicus	2.63	NA	46	Fe	no
vert	Mammal	Mus musculus	Mus musculus	Gregory TR. 2021. Animal Genome Size Database. http://www.genomesize.com.	NA	2.45	NA	NA	SCF	no
vert	Mammal	Mus musculus	Mus musculus	Gregory TR. 2021. Animal Genome Size Database. http://www.genomesize.com.	NA	2.92	NA	NA	BCA	no
vert	Mammal	Mus musculus	Mus musculus	Gregory TR. 2021. Animal Genome Size Database. http://www.genomesize.com.	NA	2.93	NA	NA	Fe	no
vert	Mammal	Mus musculus	Mus musculus	Gregory TR. 2021. Animal Genome Size Database. http://www.genomesize.com.	NA	3.02	NA	NA	FC_X	no
vert	Mammal	Mus musculus	Mus musculus	Gregory TR. 2021. Animal Genome Size Database. http://www.genomesize.com.	NA	3.25	NA	40	FC_X	no
vert	Mammal	Mus musculus	Mus musculus	Gregory TR. 2021. Animal Genome Size Database. http://www.genomesize.com.	NA	3.26	NA	NA	FC_X	no
vert	Mammal	Mus musculus	Mus musculus	Gregory TR. 2021. Animal Genome Size Database. http://www.genomesize.com.	NA	3.26	NA	NA	Fe	no
vert	Mammal	Mus musculus	Mus musculus	Gregory TR. 2021. Animal Genome Size Database. http://www.genomesize.com.	NA	3.28	NA	NA	FIA	no
vert	Mammal	Mus musculus	Mus musculus	Gregory TR. 2021. Animal Genome Size Database. http://www.genomesize.com.	NA	3.31	NA	NA	Fe	no
vert	Mammal	Mus musculus	Mus musculus	Gregory TR. 2021. Animal Genome Size Database. http://www.genomesize.com.	NA	3.35	NA	NA	FC_X	no
vert	Mammal	Mus musculus	Mus musculus	Gregory TR. 2021. Animal Genome Size Database. http://www.genomesize.com.	NA	3.38	NA	NA	Fe	no
vert	Mammal	Mus musculus	Mus musculus	Gregory TR. 2021. Animal Genome Size Database. http://www.genomesize.com.	NA	3.45	NA	NA	Fe	no
vert	Mammal	Mus musculus	Mus musculus	Gregory TR. 2021. Animal Genome Size Database. http://www.genomesize.com.	NA	3.52	NA	NA	Fe	no
vert	Mammal	Mus musculus	Mus musculus	Gregory TR. 2021. Animal Genome Size Database. http://www.genomesize.com.	NA	4.03	NA	NA	Fe	no
vert	Mammal	Mustela erminea	Mustela erminea	NA	NA	NA	NA	NA	NA	NA
vert	Mammal	Mustela frenata	Mustela frenata	NA	NA	NA	NA	NA	NA	NA
vert	Mammal	Mustela nivalis	Mustela nivalis	Gregory TR. 2021. Animal Genome Size Database. http://www.genomesize.com.	NA	3.08	NA	42	SCF	no
vert	Mammal	Mustela putorius	Mustela putorius	Gregory TR. 2021. Animal Genome Size Database. http://www.genomesize.com.	NA	2.81	NA	NA	FC_X	no
vert	Mammal	Mustela vison	Neogale vison	NA	NA	NA	NA	NA	NA	NA
vert	Mammal	Nyctereutes procyonoides	Nyctereutes procyonoides	Gregory TR. 2021. Animal Genome Size Database. http://www.genomesize.com.	subspecies Nyctereutes procyonoides viverrinus	3.27	NA	54	FC_X	no
vert	Mammal	Nyctereutes procyonoides	Nyctereutes procyonoides	Gregory TR. 2021. Animal Genome Size Database. http://www.genomesize.com.	subspecies Nyctereutes procyonoides viverrinus	3.19	NA	38	FC_X	no
vert	Mammal	Oligoryzomys longicaudatus philippii	Oligoryzomys longicaudatus philippii	NA	NA	NA	NA	NA	NA	NA
vert	Mammal	Oryctolagus cuniculus	Oryctolagus cuniculus	Gregory TR. 2021. Animal Genome Size Database. http://www.genomesize.com.	NA	2.5	NA	NA	UVM	no
vert	Mammal	Oryctolagus cuniculus	Oryctolagus cuniculus	Gregory TR. 2021. Animal Genome Size Database. http://www.genomesize.com.	NA	2.88	NA	NA	UVM	no
vert	Mammal	Oryctolagus cuniculus	Oryctolagus cuniculus	Gregory TR. 2021. Animal Genome Size Database. http://www.genomesize.com.	NA	3.09	NA	NA	BCA	no
vert	Mammal	Oryctolagus cuniculus	Oryctolagus cuniculus	Gregory TR. 2021. Animal Genome Size Database. http://www.genomesize.com.	NA	3.26	NA	44	FC_X	no
vert	Mammal	Oryctolagus cuniculus	Oryctolagus cuniculus	Gregory TR. 2021. Animal Genome Size Database. http://www.genomesize.com.	NA	3.42	NA	NA	FC_X	no
vert	Mammal	Oryctolagus cuniculus	Oryctolagus cuniculus	Gregory TR. 2021. Animal Genome Size Database. http://www.genomesize.com.	NA	3.52	NA	NA	Fe	no
vert	Mammal	Oryctolagus cuniculus	Oryctolagus cuniculus	Gregory TR. 2021. Animal Genome Size Database. http://www.genomesize.com.	NA	3.57	NA	NA	SCF	no
vert	Mammal	Ovis aries	Ovis aries	Gregory TR. 2021. Animal Genome Size Database. http://www.genomesize.com.	NA	2.34	NA	NA	UVM	no
vert	Mammal	Ovis aries	Ovis aries	Gregory TR. 2021. Animal Genome Size Database. http://www.genomesize.com.	NA	2.57	NA	NA	BCA	no
vert	Mammal	Ovis aries	Ovis aries	Gregory TR. 2021. Animal Genome Size Database. http://www.genomesize.com.	NA	3.3	NA	54	Fe	no
vert	Mammal	Ovis aries	Ovis aries	Gregory TR. 2021. Animal Genome Size Database. http://www.genomesize.com.	NA	3.33	NA	NA	BCA	no
vert	Mammal	Ovis aries	Ovis aries	Gregory TR. 2021. Animal Genome Size Database. http://www.genomesize.com.	NA	3.5	NA	NA	BCA	no
vert	Mammal	Ovis canadensis	Ovis canadensis	NA	NA	NA	NA	NA	NA	NA
vert	Mammal	Peromyscus leucopus	Peromyscus leucopus	NA	NA	NA	NA	NA	NA	NA
vert	Mammal	Peromyscus leucopus noveboracensis	Peromyscus leucopus noveboracensis	NA	NA	NA	NA	NA	NA	NA
vert	Mammal	Peromyscus maniculatus anacapae	Peromyscus maniculatus anacapae	Gregory TR. 2021. Animal Genome Size Database. http://www.genomesize.com.	species Peromyscus maniculatus	4.36	NA	48	SCF	no
vert	Mammal	Peromyscus maniculatus blandus	Peromyscus maniculatus blandus	Gregory TR. 2021. Animal Genome Size Database. http://www.genomesize.com.	species Peromyscus maniculatus	4.36	NA	48	SCF	no
vert	Mammal	Peromyscus maniculatus elusus	Peromyscus maniculatus elusus	Gregory TR. 2021. Animal Genome Size Database. http://www.genomesize.com.	species Peromyscus maniculatus	4.36	NA	48	SCF	no
vert	Mammal	Peromyscus maniculatus nubiterrae	Peromyscus maniculatus nubiterrae	Gregory TR. 2021. Animal Genome Size Database. http://www.genomesize.com.	species Peromyscus maniculatus	4.36	NA	48	SCF	no
vert	Mammal	Peromyscus maniculatus santacruzae	Peromyscus maniculatus santacruzae	Gregory TR. 2021. Animal Genome Size Database. http://www.genomesize.com.	species Peromyscus maniculatus	4.36	NA	48	SCF	no
vert	Mammal	Phyllotis xanthopygus chilensis	Phyllotis xanthopygus chilensis	Gregory TR. 2021. Animal Genome Size Database. http://www.genomesize.com.	different subspecies Phyllotis xanthopygus rupestris	4.17	NA	38	SCF	no
vert	Mammal	Phyllotis xanthopygus chilensis	Phyllotis xanthopygus chilensis	Gregory TR. 2021. Animal Genome Size Database. http://www.genomesize.com.	different subspecies Phyllotis xanthopygus vaccarum	3.9	NA	38	SCF	no
vert	Mammal	Phyllotis xanthopygus chilensis	Phyllotis xanthopygus chilensis	Gregory TR. 2021. Animal Genome Size Database. http://www.genomesize.com.	different subspecies Phyllotis xanthopygus xanthopygus	3.54	NA	38	SCF	no
vert	Mammal	Praomys jacksoni	Praomys jacksoni	NA	NA	NA	NA	NA	NA	NA
vert	Mammal	Procyon lotor	Procyon lotor	Gregory TR. 2021. Animal Genome Size Database. http://www.genomesize.com.	NA	2.85	NA	38	FC_X	no
vert	Mammal	Rangifer t. tarandus	Rangifer tarandus tarandus	Gregory TR. 2021. Animal Genome Size Database. http://www.genomesize.com.	species Rangifer tarandus	3.41	NA	NA	FC_X	no
vert	Mammal	Rattus rattus	Rattus rattus	Gregory TR. 2021. Animal Genome Size Database. http://www.genomesize.com.	NA	2.63	NA	NA	Fe	no
vert	Mammal	Rattus rattus	Rattus rattus	Gregory TR. 2021. Animal Genome Size Database. http://www.genomesize.com.	NA	3.03	NA	42	FC_X	no
vert	Mammal	Rattus rattus	Rattus rattus	Gregory TR. 2021. Animal Genome Size Database. http://www.genomesize.com.	NA	3.03	NA	NA	UVM	no
vert	Mammal	Rattus rattus	Rattus rattus	Gregory TR. 2021. Animal Genome Size Database. http://www.genomesize.com.	NA	3.14	NA	NA	Fe	no
vert	Mammal	Rattus rattus	Rattus rattus	Gregory TR. 2021. Animal Genome Size Database. http://www.genomesize.com.	NA	3.48	NA	NA	Fe	no
vert	Mammal	Rattus tanezumi mindanensis	Rattus tanezumi	NA	NA	NA	NA	NA	NA	NA
vert	Mammal	Sciurus carolinensis pennsylvanicus	Neosciurus carolinensis	Gregory TR. 2021. Animal Genome Size Database. http://www.genomesize.com.	species Sciurus carolinensis	4.46	NA	NA	FIA	no
vert	Mammal	Sciurus carolinensis pennsylvanicus	Neosciurus carolinensis	Gregory TR. 2021. Animal Genome Size Database. http://www.genomesize.com.	species Sciurus carolinensis	5.18	NA	40	Fe	no
vert	Mammal	Spilogale gracilis	Spilogale gracilis	NA	NA	NA	NA	NA	NA	NA
vert	Mammal	Tachyoryctes splendens naivashae	Tachyoryctes splendens	NA	NA	NA	NA	NA	NA	NA
vert	Mammal	Tamias striatus griseus	Tamias striatus	NA	NA	NA	NA	NA	NA	NA
vert	Mammal	Tamiasciurus hudsonicus	Tamiasciurus hudsonicus	NA	NA	NA	NA	NA	NA	NA
vert	Mammal	Thomomys umbrinus umbrinus	Thomomys umbrinus	Gregory TR. 2021. Animal Genome Size Database. http://www.genomesize.com.	different subspecies Thomomys umbrinus intermedius	4.38	NA	78	FC_X	no
vert	Mammal	Urocyon cinereoargenteus	Urocyon cinereoargenteus	Gregory TR. 2021. Animal Genome Size Database. http://www.genomesize.com.	NA	3.07	NA	66	FC_X	no
vert	Mammal	Urocyon littoralis	Urocyon littoralis	NA	NA	NA	NA	NA	NA	NA
vert	Mammal	Ursus arctos	Ursus arctos	Gregory TR. 2021. Animal Genome Size Database. http://www.genomesize.com.	NA	2.75	NA	74	FC_X	no
vert	Mammal	Viverra tangalunga	Viverra tangalunga	NA	NA	NA	NA	NA	NA	NA
vert	Mammal	Vulpes vulpes	Vulpes vulpes	Gregory TR. 2021. Animal Genome Size Database. http://www.genomesize.com.	NA	2.85	NA	34	FC_X	no
vert	Reptile	Pseudechis porphyriacus	Pseudechis porphyriacus	NA	NA	NA	NA	NA	NA	NA
vert	Reptile	Malaclemys terrapin	Malaclemys terrapin	NA	NA	NA	NA	NA	NA	NA
vert	Bird	Baeolophus bicolor	Baeolophus bicolor	Gregory TR. 2021. Animal Genome Size Database. http://www.genomesize.com.	congener Baeolophus inornatus	1.32	NA	NA	FIA	yes
vert	Bird	Colaptes auratus auratus	Colaptes auratus	Hruska JP & Manthey JD. 2021. De novo assembly of a chromosome-scale reference genome for the northern flicker Colaptes auratus. G3, 11(1): jkaa026.	NA	1.409	NA	NA	seq	no
vert	Bird	Contopus cooperi	Contopus cooperi	Gregory TR. 2021. Animal Genome Size Database. http://www.genomesize.com.	congener Contopus cinereus	1.24	NA	NA	FIA	yes
vert	Bird	Contopus cooperi	Contopus cooperi	Gregory TR. 2021. Animal Genome Size Database. http://www.genomesize.com.	congener Contopus fumigatus	1.13	NA	NA	FIA	yes
vert	Bird	Contopus cooperi	Contopus cooperi	Gregory TR. 2021. Animal Genome Size Database. http://www.genomesize.com.	congener Contopus virens	1.15	NA	NA	FIA	yes
vert	Bird	Helmitheros vermivorum	Helmitheros vermivorum	NA	NA	NA	NA	NA	NA	NA
vert	Bird	Icterus spurius	Icterus spurius	Gregory TR. 2021. Animal Genome Size Database. http://www.genomesize.com.	NA	1.27	NA	NA	FIA	no
vert	Bird	Junco hyemalis hyemalis	Junco hyemalis	Gregory TR. 2021. Animal Genome Size Database. http://www.genomesize.com.	Dark-eyed junco	1.3	NA	NA	FIA	no
vert	Bird	Setophaga cerulea	Setophaga cerulea	Gregory TR. 2021. Animal Genome Size Database. http://www.genomesize.com.	congener Setophaga pitiayumi	1.43	NA	NA	FIA	yes
vert	Bird	Setophaga cerulea	Setophaga cerulea	Gregory TR. 2021. Animal Genome Size Database. http://www.genomesize.com.	congener Setophaga ruticilla	1.31	NA	NA	FIA	yes
vert	Bird	Setophaga discolor	Setophaga discolor	Gregory TR. 2021. Animal Genome Size Database. http://www.genomesize.com.	congener Setophaga pitiayumi	1.43	NA	NA	FIA	yes
vert	Bird	Setophaga discolor	Setophaga discolor	Gregory TR. 2021. Animal Genome Size Database. http://www.genomesize.com.	congener Setophaga ruticilla	1.31	NA	NA	FIA	yes
vert	Bird	Setophaga dominica	Setophaga dominica	Gregory TR. 2021. Animal Genome Size Database. http://www.genomesize.com.	congener Setophaga pitiayumi	1.43	NA	NA	FIA	yes
vert	Bird	Setophaga dominica	Setophaga dominica	Gregory TR. 2021. Animal Genome Size Database. http://www.genomesize.com.	congener Setophaga ruticilla	1.31	NA	NA	FIA	yes
vert	Bird	Tyrannus tyrannus	Tyrannus tyrannus	Gregory TR. 2021. Animal Genome Size Database. http://www.genomesize.com.	NA	1.25	NA	NA	FIA	no
vert	Bird	Vireo flavifrons	Vireo flavifrons	Gregory TR. 2021. Animal Genome Size Database. http://www.genomesize.com.	congener Vireo gilvus	1.31	NA	NA	FIA	yes
vert	Bird	Vireo flavifrons	Vireo flavifrons	Gregory TR. 2021. Animal Genome Size Database. http://www.genomesize.com.	congener Vireo olivaceus	1.24	NA	NA	FIA	yes
vert	Bird	Vireo flavifrons	Vireo flavifrons	Gregory TR. 2021. Animal Genome Size Database. http://www.genomesize.com.	congener Vireo olivaceus	1.25	NA	NA	FIA	yes
vert	Bird	Vireo flavifrons	Vireo flavifrons	Gregory TR. 2021. Animal Genome Size Database. http://www.genomesize.com.	congener Vireo philadelphicus	1.35	NA	NA	FIA	yes
vert	Bird	Vireo gilvus	Vireo gilvus	Gregory TR. 2021. Animal Genome Size Database. http://www.genomesize.com.	congener Vireo gilvus	1.31	NA	NA	FIA	yes
vert	Bird	Vireo gilvus	Vireo gilvus	Gregory TR. 2021. Animal Genome Size Database. http://www.genomesize.com.	congener Vireo olivaceus	1.24	NA	NA	FIA	yes
vert	Bird	Vireo gilvus	Vireo gilvus	Gregory TR. 2021. Animal Genome Size Database. http://www.genomesize.com.	congener Vireo olivaceus	1.25	NA	NA	FIA	yes
vert	Bird	Vireo gilvus	Vireo gilvus	Gregory TR. 2021. Animal Genome Size Database. http://www.genomesize.com.	congener Vireo philadelphicus	1.35	NA	NA	FIA	yes
