# Supplementary material for: PROCEED v6.1: Phenotypic rates of change evolutionary and ecological database
Source: Ecology. 2025 Mar 3;106(3):e70009. doi: 10.1002/ecy.70009 (PMC11876790; doi:10.1002/ecy.70009)
Supplement: Supplementary file 1 — Appendix S1. [file ECY-106-e70009-s001.zip › DataS1/PROCEEDv6.1_taxonomy.csv]

sp_pub	common	taxa	phylum	class	order	sp_ncbi	sp_pub.ncbi
Abrothrix longipilis apta	altiplano mice	Mammal	Chordata	Mammalia	Rodentia	Abrothrix longipilis	not_eq
Abrothrix olivaceus brachiotis	altiplano mice	Mammal	Chordata	Mammalia	Rodentia	Abrothrix olivaceus brachiotis	eq
Abrothrix olivaceus pencanus	Manso grass mouse	Mammal	Chordata	Mammalia	Rodentia	Abrothrix olivaceus pencanus	eq
Abrothrix sanborni	Sanborn's Grass Mouse	Mammal	Chordata	Mammalia	Rodentia	Abrothrix sanborni	eq
Achillea millefolium		Plant	Streptophyta	Magnoliopsida	Asterales	Achillea millefolium	eq
Acrocephalus scirpaceus	Eurasian Reed Warbler	Bird	Chordata	Aves	Passeriformes	Acrocephalus scirpaceus	eq
Aedes albopictus	Asian tiger mosquito	Arthropod	Arthropoda	Insecta	Diptera	Aedes albopictus	eq
Aegithalos caudatus	Long-tailed Tit	Bird	Chordata	Aves	Passeriformes	Aegithalos caudatus	eq
Agelaius phoeniceus	Red-winged Blackbird	Bird	Chordata	Aves	Passeriformes	Agelaius phoeniceus	eq
Agropyron smithii	Cynomys ludovicianus	Plant	Streptophyta	Magnoliopsida	Poales	Pascopyrum smithii	not_eq
Agrostis capillaris	common bent	Plant	Streptophyta	Magnoliopsida	Poales	Agrostis capillaris	eq
Agrostis stolonifera	creeping bent	Plant	Streptophyta	Magnoliopsida	Poales	Agrostis stolonifera	eq
Agrostis tenuis		Plant	Streptophyta	Magnoliopsida	Poales	Agrostis capillaris	not_eq
Ajuga reptans		Plant	Streptophyta	Magnoliopsida	Lamiales	Ajuga reptans	eq
Akodon xanthorhinus xanthorhinus	grass mouse	Mammal	Chordata	Mammalia	Rodentia	Abrothrix xanthorhinus xanthorhinus	not_eq
Alauda arvensis	Eurasian skylark	Bird	Chordata	Aves	Passeriformes	Alauda arvensis	eq
Alliaria petiolata	garlic mustard	Plant	Streptophyta	Magnoliopsida	Brassicales	Alliaria petiolata	eq
Alopex lagopus	arctic fox	Mammal	Chordata	Mammalia	Carnivora	Vulpes lagopus	not_eq
Alosa pseudoharengus	alewife	Fish	Chordata	Actinopteri	Clupeiformes	Alosa pseudoharengus	eq
Ambrosia artemisiifolia		Plant	Streptophyta	Magnoliopsida	Asterales	Ambrosia artemisiifolia	eq
Anolis sagrei	brown anole	Reptile	Chordata	Lepidosauria	Squamata	Anolis sagrei	eq
Anser caerulescens caerulescens	Snow Goose	Bird	Chordata	Aves	Anseriformes	Anser caerulescens caerulescens	eq
Anthoxanthum odoratum	sweet vernalgrass	Plant	Streptophyta	Magnoliopsida	Poales	Anthoxanthum odoratum	eq
Anthus campestris	Tawny Pipit	Bird	Chordata	Aves	Passeriformes	Anthus campestris	eq
Anthus pratensis	Meadow Pipit	Bird	Chordata	Aves	Passeriformes	Anthus pratensis	eq
Anthus trivialis	Tree Pipit	Bird	Chordata	Aves	Passeriformes	Anthus trivialis	eq
Aphelocoma ultramarina	Mexican jay	Bird	Chordata	Aves	Passeriformes	Aphelocoma ultramarina	eq
Apus apus	Common Swift	Bird	Chordata	Aves	Apodiformes	Apus apus	eq
Apus melba	Alpine Swift	Bird	Chordata	Aves	Apodiformes	Tachymarptis melba	not_eq
Archilochus colubris	Ruby-Throated Hummingbird	Bird	Chordata	Aves	Apodiformes	Archilochus colubris	eq
Argentina silas	greater argentine	Fish	Chordata	Actinopteri	Argentiniformes	Argentina silus	not_eq
Asellus aquaticus	freshwater isopod	Arthropod	Arthropoda	Malacostraca	Isopoda	Asellus aquaticus	eq
Barbarea vulgaris		Plant	Streptophyta	Magnoliopsida	Brassicales	Barbarea vulgaris	eq
Betula pubescens	mountain birch tree	Plant	Streptophyta	Magnoliopsida	Fagales	Betula pubescens	eq
Bombycilla cedrorum	Cedar Waxwing	Bird	Chordata	Aves	Passeriformes	Bombycilla cedrorum	eq
Bouteloua gracilis		Plant	Streptophyta	Magnoliopsida	Poales	Bouteloua gracilis	eq
Brachypodium sylvaticum		Plant	Streptophyta	Magnoliopsida	Poales	Brachypodium sylvaticum	eq
Branta leucopsis	Barnacle Goose	Bird	Chordata	Aves	Anseriformes	Branta leucopsis	eq
Brassica nigra		Plant	Streptophyta	Magnoliopsida	Brassicales	Brassica nigra	eq
Brassica rapa	field mustard	Plant	Streptophyta	Magnoliopsida	Brassicales	Brassica rapa	eq
Bromus madritensis		Plant	Streptophyta	Magnoliopsida	Poales	Bromus madritensis	eq
Brosme brosme	cusk	Fish	Chordata	Actinopteri	Gadiformes	Brosme brosme	eq
Bufo marinus	cane toad	Amphibian	Chordata	Amphibia	Anura	Rhinella marina	not_eq
Bunias orientalis		Plant	Streptophyta	Magnoliopsida	Brassicales	Bunias orientalis	eq
Butomus umbellatus		Plant	Streptophyta	Magnoliopsida	Alismatales	Butomus umbellatus	eq
Calliphora vicina		Arthropod	Arthropoda	Insecta	Diptera	Calliphora vicina	eq
Canis latrans		Mammal	Chordata	Mammalia	Carnivora	Canis latrans	eq
Canis lupus		Mammal	Chordata	Mammalia	Carnivora	Canis lupus	eq
Cardamine hirsuta		Plant	Streptophyta	Magnoliopsida	Brassicales	Cardamine hirsuta	eq
Cardaria draba		Plant	Streptophyta	Magnoliopsida	Brassicales	Lepidium draba	not_eq
Cardinalis cardinalis		Bird	Chordata	Aves	Passeriformes	Cardinalis cardinalis	eq
Carduelis cannabina		Bird	Chordata	Aves	Passeriformes	Linaria cannabina	not_eq
Carduelis carduelis		Bird	Chordata	Aves	Passeriformes	Carduelis carduelis	eq
Carduelis chloris		Bird	Chordata	Aves	Passeriformes	Chloris chloris	not_eq
Carduelis spinus		Bird	Chordata	Aves	Passeriformes	Spinus spinus	not_eq
Carduus nutans		Plant	Streptophyta	Magnoliopsida	Asterales	Carduus nutans	eq
Carpodacus mexicanus		Bird	Chordata	Aves	Passeriformes	Haemorhous mexicanus	not_eq
Carpodacus purpureus		Bird	Chordata	Aves	Passeriformes	Haemorhous purpureus	not_eq
Catharus fuscescens		Bird	Chordata	Aves	Passeriformes	Catharus fuscescens	eq
Catharus guttatus		Bird	Chordata	Aves	Passeriformes	Catharus guttatus	eq
Catharus minimus		Bird	Chordata	Aves	Passeriformes	Catharus minimus	eq
Centaurea calcitrapa		Plant	Streptophyta	Magnoliopsida	Asterales	Centaurea calcitrapa	eq
Centaurea diffusa		Plant	Streptophyta	Magnoliopsida	Asterales	Centaurea diffusa	eq
Centaurea maculosa		Plant	Streptophyta	Magnoliopsida	Asterales	Centaurea maculosa	eq
Centaurea melitensis		Plant	Streptophyta	Magnoliopsida	Asterales	Centaurea melitensis	eq
Centaurea solstitialis		Plant	Streptophyta	Magnoliopsida	Asterales	Centaurea solstitialis	eq
Centaurea sulphurea		Plant	Streptophyta	Magnoliopsida	Asterales	Centaurea sulphurea	eq
Cervus elaphus		Mammal	Chordata	Mammalia	Artiodactyla	Cervus elaphus	eq
Cervus elaphus hispanicus		Mammal	Chordata	Mammalia	Artiodactyla	Cervus elaphus hispanicus	eq
Cervus elaphus scoticus		Mammal	Chordata	Mammalia	Artiodactyla	Cervus elaphus scoticus	eq
Chaetodipus fallax fallax		Mammal	Chordata	Mammalia	Rodentia	Chaetodipus fallax fallax	eq
Chelidonium majus		Plant	Streptophyta	Magnoliopsida	Ranunculales	Chelidonium majus	eq
Chionomys nivalis		Mammal	Chordata	Mammalia	Rodentia	Chionomys nivalis	eq
Cichorium intybus		Plant	Streptophyta	Magnoliopsida	Asterales	Cichorium intybus	eq
Clidemia hirta		Plant	Streptophyta	Magnoliopsida	Myrtales	Miconia crenata	not_eq
Clupea harengus		Fish	Chordata	Actinopteri	Clupeiformes	Clupea harengus	eq
Cnidoglanis macrocephalus		Fish	Chordata	Actinopteri	Siluriformes	Cnidoglanis macrocephalus	eq
Coccothraustes coccothraustes		Bird	Chordata	Aves	Passeriformes	Coccothraustes coccothraustes	eq
Coccothraustes vespertinus		Bird	Chordata	Aves	Passeriformes	Hesperiphona vespertina	not_eq
Coccyzus americanus		Bird	Chordata	Aves	Cuculiformes	Coccyzus americanus	eq
Coccyzus erythropthalmus		Bird	Chordata	Aves	Cuculiformes	Coccyzus erythropthalmus	eq
Contopus virens		Bird	Chordata	Aves	Passeriformes	Contopus virens	eq
Coregonus albellus		Fish	Chordata	Actinopteri	Salmoniformes	Coregonus albellus	eq
Coregonus clupeaformis		Fish	Chordata	Actinopteri	Salmoniformes	Coregonus clupeaformis	eq
Coregonus fatioi		Fish	Chordata	Actinopteri	Salmoniformes	Coregonus fatioi	eq
Coregonus lavaretus		Fish	Chordata	Actinopteri	Salmoniformes	Coregonus lavaretus	eq
Coturnix coturnix		Bird	Chordata	Aves	Galliformes	Coturnix coturnix	eq
Crepis sancta		Plant	Streptophyta	Magnoliopsida	Asterales	Crepis sancta	eq
Cyanocitta cristata		Bird	Chordata	Aves	Passeriformes	Cyanocitta cristata	eq
Cygnus olor		Bird	Chordata	Aves	Anseriformes	Cygnus olor	eq
Cynoglossum officinale		Plant	Streptophyta	Magnoliopsida	Boraginales	Cynoglossum officinale	eq
Cynotilapia afra		Fish	Chordata	Actinopteri	Cichliformes	Cynotilapia afra	eq
Cyprinella venusta		Fish	Chordata	Actinopteri	Cypriniformes	Cyprinella venusta	eq
Cyprinodon tularosa	white sands pupfish	Fish	Chordata	Actinopteri	Cyprinodontiformes	Cyprinodon tularosa	eq
Cytisus scoparius		Plant	Streptophyta	Magnoliopsida	Fabales	Cytisus scoparius	eq
Dactylis glomerata		Plant	Streptophyta	Magnoliopsida	Poales	Dactylis glomerata	eq
Daphnia galeata		Arthropod	Arthropoda	Branchiopoda	Diplostraca	Daphnia galeata	eq
Daphnia galeata mendotae		Arthropod	Arthropoda	Branchiopoda	Diplostraca	Daphnia mendotae	not_eq
Daphnia melanica		Arthropod	Arthropoda	Branchiopoda	Diplostraca	Daphnia melanica	eq
Daphnia retrocurva		Arthropod	Arthropoda	Branchiopoda	Diplostraca	Daphnia retrocurva	eq
Datura stramonium		Plant	Streptophyta	Magnoliopsida	Solanales	Datura stramonium	eq
Delichon urbica		Bird	Chordata	Aves	Passeriformes	Delichon urbicum	not_eq
Deschampsia cespitosa		Plant	Streptophyta	Magnoliopsida	Poales	Deschampsia cespitosa	eq
Diaptomus sanguineus		Arthropod	Arthropoda	Hexanauplia	Calanoida	Onychodiaptomus sanguineus	not_eq
Digitalis purpurea		Plant	Streptophyta	Magnoliopsida	Lamiales	Digitalis purpurea	eq
Dipodomys merriami merriami		Mammal	Chordata	Mammalia	Rodentia	Dipodomys merriami merriami	eq
Dreissena polymorpha		Mollusc	Mollusca	Bivalvia	Myida	Dreissena polymorpha	eq
Drosophila subobscura		Arthropod	Arthropoda	Insecta	Diptera	Drosophila subobscura	eq
Dumetella carolinensis		Bird	Chordata	Aves	Passeriformes	Dumetella carolinensis	eq
Echium vulgare		Plant	Streptophyta	Magnoliopsida	Boraginales	Echium vulgare	eq
Elymus multisetus		Plant	Streptophyta	Magnoliopsida	Poales	Elymus multisetus	eq
Emberiza cia		Bird	Chordata	Aves	Passeriformes	Emberiza cia	eq
Emberiza hortulana		Bird	Chordata	Aves	Passeriformes	Emberiza hortulana	eq
Emberiza schoeniclus		Bird	Chordata	Aves	Passeriformes	Emberiza schoeniclus	eq
Empidonax alnorum/traillii		Bird	Chordata	Aves	Passeriformes	Empidonax alnorum/traillii	eq
Empidonax minimus		Bird	Chordata	Aves	Passeriformes	Empidonax minimus	eq
Empidonax virescens		Bird	Chordata	Aves	Passeriformes	Empidonax virescens	eq
Erithacus rubecula		Bird	Chordata	Aves	Passeriformes	Erithacus rubecula	eq
Eschscholzia californica		Plant	Streptophyta	Magnoliopsida	Ranunculales	Eschscholzia californica	eq
Esox lucius		Fish	Chordata	Actinopteri	Esociformes	Esox lucius	eq
Festuca idahoensis		Plant	Streptophyta	Magnoliopsida	Poales	Festuca idahoensis	eq
Festuca ovina		Plant	Streptophyta	Magnoliopsida	Poales	Festuca ovina	eq
Festuca rubra		Plant	Streptophyta	Magnoliopsida	Poales	Festuca rubra	eq
Festuca rubra ssp. rubra		Plant	Streptophyta	Magnoliopsida	Poales	Festuca rubra subsp. rubra	not_eq
Ficedula albicollis		Bird	Chordata	Aves	Passeriformes	Ficedula albicollis	eq
Ficedula hypoleuca	Pied Flycatchers	Bird	Chordata	Aves	Passeriformes	Ficedula hypoleuca	eq
Fringilla coelebs		Bird	Chordata	Aves	Passeriformes	Fringilla coelebs	eq
Fringilla montifringilla		Bird	Chordata	Aves	Passeriformes	Fringilla montifringilla	eq
Gadus morhua		Fish	Chordata	Actinopteri	Gadiformes	Gadus morhua	eq
Galium aparine		Plant	Streptophyta	Magnoliopsida	Gentianales	Galium aparine	eq
Gambusia affinis		Fish	Chordata	Actinopteri	Cyprinodontiformes	Gambusia affinis	eq
Gambusia holbrooki		Fish	Chordata	Actinopteri	Cyprinodontiformes	Gambusia holbrooki	eq
Garrulus glandarius		Bird	Chordata	Aves	Passeriformes	Garrulus glandarius	eq
Gasterosteus aculeatus	Threespine stickleback	Fish	Chordata	Actinopteri	Perciformes	Gasterosteus aculeatus	eq
Geospiza fortis		Bird	Chordata	Aves	Passeriformes	Geospiza fortis	eq
Geospiza scandens		Bird	Chordata	Aves	Passeriformes	Geospiza scandens	eq
Geothlypis formosa		Bird	Chordata	Aves	Passeriformes	Geothlypis formosa	eq
Geothlypis trichas		Bird	Chordata	Aves	Passeriformes	Geothlypis trichas	eq
Geranium carolinianum		Plant	Streptophyta	Magnoliopsida	Geraniales	Geranium carolinianum	eq
Glechoma hederacea		Plant	Streptophyta	Magnoliopsida	Lamiales	Glechoma hederacea	eq
Glyptocephalus cynoglossus		Fish	Chordata	Actinopteri	Pleuronectiformes	Glyptocephalus cynoglossus	eq
Gulo gulo		Mammal	Chordata	Mammalia	Carnivora	Gulo gulo	eq
Gymnogobius isaza		Fish	Chordata	Actinopteri	Gobiiformes	Gymnogobius isaza	eq
Herpestes javanicus		Mammal	Chordata	Mammalia	Carnivora	Urva javanica	not_eq
Hesperostipa comata		Plant	Streptophyta	Magnoliopsida	Poales	Hesperostipa comata	eq
Hippoglossoides platessoides		Fish	Chordata	Actinopteri	Pleuronectiformes	Hippoglossoides platessoides	eq
Hippoglossus hippoglossus		Fish	Chordata	Actinopteri	Pleuronectiformes	Hippoglossus hippoglossus	eq
Hippolais icterina		Bird	Chordata	Aves	Passeriformes	Hippolais icterina	eq
Hirundo rustica		Bird	Chordata	Aves	Passeriformes	Hirundo rustica	eq
Holcus lanatus		Plant	Streptophyta	Magnoliopsida	Poales	Holcus lanatus	eq
Hydromantes strinatii		Amphibian	Chordata	Amphibia	Caudata	Speleomantes strinatii	not_eq
Hylocichla mustelina		Bird	Chordata	Aves	Passeriformes	Hylocichla mustelina	eq
Hypericum perforatum		Plant	Streptophyta	Magnoliopsida	Malpighiales	Hypericum perforatum	eq
Hypochaeris radicata		Plant	Streptophyta	Magnoliopsida	Asterales	Hypochaeris radicata	eq
Icteria virens		Bird	Chordata	Aves	Passeriformes	Icteria virens	eq
Icterus galbula		Bird	Chordata	Aves	Passeriformes	Icterus galbula	eq
Impatiens glandulifera		Plant	Streptophyta	Magnoliopsida	Ericales	Impatiens glandulifera	eq
Jacobaea vulgaris		Plant	Streptophyta	Magnoliopsida	Asterales	Jacobaea vulgaris	eq
Jadera haematoloma		Arthropod	Arthropoda	Insecta	Hemiptera	Jadera haematoloma	eq
Junco hyemalis	Dark-eyed Juncos	Bird	Chordata	Aves	Passeriformes	Junco hyemalis	eq
Jynx torquilla		Bird	Chordata	Aves	Piciformes	Jynx torquilla	eq
Koeleria cristata		Plant	Streptophyta	Magnoliopsida	Poales	Koeleria pyramidata	not_eq
Koeleria micrantha		Plant	Streptophyta	Magnoliopsida	Poales	Koeleria macrantha	not_eq
Labidesthes sicculus		Fish	Chordata	Actinopteri	Atheriniformes	Labidesthes sicculus	eq
Lactuca muralis		Plant	Streptophyta	Magnoliopsida	Asterales	Cicerbita muralis	not_eq
Lactuca serriola		Plant	Streptophyta	Magnoliopsida	Asterales	Lactuca serriola	eq
Lanius collurio	Red-backed Shrike	Bird	Chordata	Aves	Passeriformes	Lanius collurio	eq
Larus audouinii		Bird	Chordata	Aves	Charadriiformes	Ichthyaetus audouinii	not_eq
Lemmus trimucronatus nigripes		Mammal	Chordata	Mammalia	Rodentia	Lemmus trimucronatus	not_eq
Lepidium draba		Plant	Streptophyta	Magnoliopsida	Brassicales	Lepidium draba	eq
Lepomis gibbosus		Fish	Chordata	Actinopteri	Centrarchiformes	Lepomis gibbosus	eq
Lepomis macrochirus		Fish	Chordata	Actinopteri	Centrarchiformes	Lepomis macrochirus	eq
Leptocoris tagalicus		Arthropod	Arthropoda	Insecta	Hemiptera	Leptocoris tagalicus	eq
Lespedeza cuneata		Plant	Streptophyta	Magnoliopsida	Fabales	Lespedeza cuneata	eq
Limnodrilus hoffmeisteri		Annelid	Annelida	Clitellata	Tubificida	Limnodrilus hoffmeisteri	eq
Littorina obtusata		Mollusc	Mollusca	Gastropoda	Littorinimorpha	Littorina obtusata	eq
Locustella fluviatilis		Bird	Chordata	Aves	Passeriformes	Locustella fluviatilis	eq
Locustella naevia		Bird	Chordata	Aves	Passeriformes	Locustella naevia	eq
Lolium multiflorum		Plant	Streptophyta	Magnoliopsida	Poales	Lolium multiflorum	eq
Lolium perenne		Plant	Streptophyta	Magnoliopsida	Poales	Lolium perenne	eq
Lolium rigidum		Plant	Streptophyta	Magnoliopsida	Poales	Lolium rigidum	eq
Lophuromys flavopunctatus zena		Mammal	Chordata	Mammalia	Rodentia	Lophuromys flavopunctatus	not_eq
Lotus purshianus		Plant	Streptophyta	Magnoliopsida	Fabales	Acmispon americanus	not_eq
Lotus wrangelianus		Plant	Streptophyta	Magnoliopsida	Fabales	Acmispon wrangelianus	not_eq
Loxia curvirostra		Bird	Chordata	Aves	Passeriformes	Loxia curvirostra	eq
Lullula arborea		Bird	Chordata	Aves	Passeriformes	Lullula arborea	eq
Lupinus bicolor		Plant	Streptophyta	Magnoliopsida	Fabales	Lupinus bicolor	eq
Luscinia megarhynchos		Bird	Chordata	Aves	Passeriformes	Luscinia megarhynchos	eq
Lynx canadensis		Mammal	Chordata	Mammalia	Carnivora	Lynx canadensis	eq
Lythrum salicaria		Plant	Streptophyta	Magnoliopsida	Myrtales	Lythrum salicaria	eq
Macropus giganteus		Mammal	Chordata	Mammalia	Diprodontia	Macropus giganteus	eq
Macropus rufogriseus		Mammal	Chordata	Mammalia	Diprodontia	Notamacropus rufogriseus	not_eq
Malaclemys terrapin		Reptile	Chordata	Archelosauria	Testudines	Malaclemys terrapin	eq
Malus domestica		Plant	Streptophyta	Magnoliopsida	Rosales	Malus domestica	eq
Martes americana		Mammal	Chordata	Mammalia	Carnivora	Martes americana	eq
Martes foina		Mammal	Chordata	Mammalia	Carnivora	Martes foina	eq
Martes martes		Mammal	Chordata	Mammalia	Carnivora	Martes martes	eq
Martes melampus		Mammal	Chordata	Mammalia	Carnivora	Martes melampus	eq
Medicago polymorpha		Plant	Streptophyta	Magnoliopsida	Fabales	Medicago polymorpha	eq
Melaleuca quinquenervia		Plant	Streptophyta	Magnoliopsida	Myrtales	Melaleuca quinquenervia	eq
Melanerpes carolinus		Bird	Chordata	Aves	Piciformes	Melanerpes carolinus	eq
Melanogrammus aeglefinus		Fish	Chordata	Actinopteri	Gadiformes	Melanogrammus aeglefinus	eq
Meles meles		Mammal	Chordata	Mammalia	Carnivora	Meles meles	eq
Melilotus officinalis		Plant	Streptophyta	Magnoliopsida	Fabales	Melilotus officinalis	eq
Melospiza georgiana		Bird	Chordata	Aves	Passeriformes	Melospiza georgiana	eq
Melospiza lincolnii		Bird	Chordata	Aves	Passeriformes	Melospiza lincolnii	eq
Melospiza melodia		Bird	Chordata	Aves	Passeriformes	Melospiza melodia	eq
Merlangius merlangus		Fish	Chordata	Actinopteri	Gadiformes	Merlangius merlangus	eq
Merluccius bilinears		Fish	Chordata	Actinopteri	Gadiformes	Merluccius bilinearis	not_eq
Metriaclima zebra		Fish	Chordata	Actinopteri	Cichliformes	Maylandia zebra	not_eq
Microtus mexicanus mexicanus		Mammal	Chordata	Mammalia	Rodentia	Microtus mexicanus	not_eq
Microtus pennsylvanicus pennsylvanicus		Mammal	Chordata	Mammalia	Rodentia	Microtus pennsylvanicus pennsylvanicus	eq
Mimulus guttatus		Plant	Streptophyta	Magnoliopsida	Lamiales	Erythranthe guttata	not_eq
Mniotilta varia		Bird	Chordata	Aves	Passeriformes	Mniotilta varia	eq
Molothrus ater		Bird	Chordata	Aves	Passeriformes	Molothrus ater	eq
Motacilla alba		Bird	Chordata	Aves	Passeriformes	Motacilla alba	eq
Motacilla cinerea		Bird	Chordata	Aves	Passeriformes	Motacilla cinerea	eq
Motacilla flava		Bird	Chordata	Aves	Passeriformes	Motacilla flava	eq
Muscicapa striata		Bird	Chordata	Aves	Passeriformes	Muscicapa striata	eq
Mus musculus		Mammal	Chordata	Mammalia	Rodentia	Mus musculus	eq
Mustela erminea		Mammal	Chordata	Mammalia	Carnivora	Mustela erminea	eq
Mustela frenata		Mammal	Chordata	Mammalia	Carnivora	Mustela frenata	eq
Mustela nivalis		Mammal	Chordata	Mammalia	Carnivora	Mustela nivalis	eq
Mustela putorius		Mammal	Chordata	Mammalia	Carnivora	Mustela putorius	eq
Mustela vison		Mammal	Chordata	Mammalia	Carnivora	Neogale vison	not_eq
Myiarchus crinitus		Bird	Chordata	Aves	Passeriformes	Myiarchus crinitus	eq
Notropis atherinoides		Fish	Chordata	Actinopteri	Cypriniformes	Notropis atherinoides	eq
Nucella lapillus		Mollusc	Mollusca	Gastropoda	Neogastropoda	Nucella lapillus	eq
Nyctereutes procyonoides		Mammal	Chordata	Mammalia	Carnivora	Nyctereutes procyonoides	eq
Oenanthe oenanthe		Bird	Chordata	Aves	Passeriformes	Oenanthe oenanthe	eq
Oenothera biennis		Plant	Streptophyta	Magnoliopsida	Myrtales	Oenothera biennis	eq
Oligoryzomys longicaudatus philippii		Mammal	Chordata	Mammalia	Rodentia	Oligoryzomys longicaudatus philippii	eq
Oncorhynchus gorbuscha		Fish	Chordata	Actinopteri	Salmoniformes	Oncorhynchus gorbuscha	eq
Oncorhynchus keta		Fish	Chordata	Actinopteri	Salmoniformes	Oncorhynchus keta	eq
Oncorhynchus kisutch		Fish	Chordata	Actinopteri	Salmoniformes	Oncorhynchus kisutch	eq
Oncorhynchus mykiss		Fish	Chordata	Actinopteri	Salmoniformes	Oncorhynchus mykiss	eq
Oncorhynchus nerka		Fish	Chordata	Actinopteri	Salmoniformes	Oncorhynchus nerka	eq
Oncorhynchus tshawytscha		Fish	Chordata	Actinopteri	Salmoniformes	Oncorhynchus tshawytscha	eq
Onthophagus taurus		Arthropod	Arthropoda	Insecta	Coleoptera	Onthophagus taurus	eq
Oreothlypis celata		Bird	Chordata	Aves	Passeriformes	Leiothlypis celata	not_eq
Oreothlypis ruficapilla		Bird	Chordata	Aves	Passeriformes	Leiothlypis ruficapilla	not_eq
Oryctolagus cuniculus		Mammal	Chordata	Mammalia	Lagomorpha	Oryctolagus cuniculus	eq
Ovis aries		Mammal	Chordata	Mammalia	Artiodactyla	Ovis aries	eq
Ovis canadensis		Mammal	Chordata	Mammalia	Artiodactyla	Ovis canadensis	eq
Panax quinquefolius		Plant	Streptophyta	Magnoliopsida	Apiales	Panax quinquefolius	eq
Pararge aegeria aegeria		Arthropod	Arthropoda	Insecta	Lepidoptera	Pararge aegeria aegeria	eq
Pararge aegeria tircis		Arthropod	Arthropoda	Insecta	Lepidoptera	Pararge aegeria tircis	eq
Parkesia motacilla		Bird	Chordata	Aves	Passeriformes	Parkesia motacilla	eq
Parkesia noveboracensis		Bird	Chordata	Aves	Passeriformes	Parkesia noveboracensis	eq
Parus ater		Bird	Chordata	Aves	Passeriformes	Periparus ater	not_eq
Parus caeruleus	blue tit	Bird	Chordata	Aves	Passeriformes	Cyanistes caeruleus	not_eq
Parus major	great tit	Bird	Chordata	Aves	Passeriformes	Parus major	eq
Passer domesticus		Bird	Chordata	Aves	Passeriformes	Passer domesticus	eq
Passerella iliaca		Bird	Chordata	Aves	Passeriformes	Passerella iliaca	eq
Passerina cyanea		Bird	Chordata	Aves	Passeriformes	Passerina cyanea	eq
Passer montanus		Bird	Chordata	Aves	Passeriformes	Passer montanus	eq
Pastinaca sativa		Plant	Streptophyta	Magnoliopsida	Apiales	Pastinaca sativa	eq
Peromyscus leucopus		Mammal	Chordata	Mammalia	Rodentia	Peromyscus leucopus	eq
Peromyscus leucopus noveboracensis		Mammal	Chordata	Mammalia	Rodentia	Peromyscus leucopus noveboracensis	eq
Peromyscus maniculatus anacapae		Mammal	Chordata	Mammalia	Rodentia	Peromyscus maniculatus anacapae	eq
Peromyscus maniculatus blandus		Mammal	Chordata	Mammalia	Rodentia	Peromyscus maniculatus blandus	eq
Peromyscus maniculatus elusus		Mammal	Chordata	Mammalia	Rodentia	Peromyscus maniculatus elusus	eq
Peromyscus maniculatus nubiterrae		Mammal	Chordata	Mammalia	Rodentia	Peromyscus maniculatus nubiterrae	eq
Peromyscus maniculatus santacruzae		Mammal	Chordata	Mammalia	Rodentia	Peromyscus maniculatus santacruzae	eq
Phalaris arundinacea		Plant	Streptophyta	Magnoliopsida	Poales	Phalaris arundinacea	eq
Pheucticus ludovicianus		Bird	Chordata	Aves	Passeriformes	Pheucticus ludovicianus	eq
Phleum pratense		Plant	Streptophyta	Magnoliopsida	Poales	Phleum pratense	eq
Phoenicurus ochruros		Bird	Chordata	Aves	Passeriformes	Phoenicurus ochruros	eq
Phoenicurus phoenicurus		Bird	Chordata	Aves	Passeriformes	Phoenicurus phoenicurus	eq
Phylloscopus collybita		Bird	Chordata	Aves	Passeriformes	Phylloscopus collybita	eq
Phylloscopus sibilatrix		Bird	Chordata	Aves	Passeriformes	Phylloscopus sibilatrix	eq
Phylloscopus trochilus		Bird	Chordata	Aves	Passeriformes	Phylloscopus trochilus	eq
Phyllotis xanthopygus chilensis		Mammal	Chordata	Mammalia	Rodentia	Phyllotis xanthopygus chilensis	eq
Physa virgata		Mollusc	Mollusca	Gastropoda	Hygrophila	Physella virgata	not_eq
Picoides pubescens		Bird	Chordata	Aves	Piciformes	Dryobates pubescens	not_eq
Picoides villosus		Bird	Chordata	Aves	Piciformes	Picoides villosus	eq
Pieris rapae		Arthropod	Arthropoda	Insecta	Lepidoptera	Pieris rapae	eq
Pipilo erythrophthalmus		Bird	Chordata	Aves	Passeriformes	Pipilo erythrophthalmus	eq
Piptochaetium napostaense		Plant	Streptophyta	Magnoliopsida	Poales	Piptochaetium napostaense	eq
Piranga olivacea		Bird	Chordata	Aves	Passeriformes	Piranga olivacea	eq
Pitangus sulphuratus	great kiskadees	Bird	Chordata	Aves	Passeriformes	Pitangus sulphuratus	eq
Plantago lanceolata		Plant	Streptophyta	Magnoliopsida	Lamiales	Plantago lanceolata	eq
Plantago major		Plant	Streptophyta	Magnoliopsida	Lamiales	Plantago major	eq
Pleuronectes platessa		Fish	Chordata	Actinopteri	Pleuronectiformes	Pleuronectes platessa	eq
Poa annua		Plant	Streptophyta	Magnoliopsida	Poales	Poa annua	eq
Poa pratensis		Plant	Streptophyta	Magnoliopsida	Poales	Poa pratensis	eq
Poa sandbergii		Plant	Streptophyta	Magnoliopsida	Poales	Poa sandbergii	eq
Podarcis sicula		Reptile	Chordata	Lepidosauria	Squamata	Podarcis siculus	not_eq
Poecile atricapillus		Bird	Chordata	Aves	Passeriformes	Poecile atricapillus	eq
Poecilia reticulata		Fish	Chordata	Actinopteri	Cyprinodontiformes	Poecilia reticulata	eq
Polioptila caerulea		Bird	Chordata	Aves	Passeriformes	Polioptila caerulea	eq
Polygonum cespitosum		Plant	Streptophyta	Magnoliopsida	Caryophyllales	Persicaria posumbu	not_eq
Praomys jacksoni		Mammal	Chordata	Mammalia	Rodentia	Praomys jacksoni	eq
Procyon lotor		Mammal	Chordata	Mammalia	Carnivora	Procyon lotor	eq
Prunella modularis		Bird	Chordata	Aves	Passeriformes	Prunella modularis	eq
Prunella vulgaris		Plant	Streptophyta	Magnoliopsida	Lamiales	Prunella vulgaris	eq
Pseudechis porphyriacus		Reptile	Chordata	Lepidosauria	Squamata	Pseudechis porphyriacus	eq
Pseudoroegneria spicata		Plant	Streptophyta	Magnoliopsida	Poales	Pseudoroegneria spicata	eq
Pyrrhula pyrrhula		Bird	Chordata	Aves	Passeriformes	Pyrrhula pyrrhula	eq
Quiscalus quiscula		Bird	Chordata	Aves	Passeriformes	Quiscalus quiscula	eq
Rana arvalis		Amphibian	Chordata	Amphibia	Anura	Rana arvalis	eq
Rana esculenta complex		Amphibian	Chordata	Amphibia	Anura	Pelophylax lessonae/ridibunda	not_eq
Rana sylvatica		Amphibian	Chordata	Amphibia	Anura	Lithobates sylvaticus	not_eq
Rangifer t. tarandus		Mammal	Chordata	Mammalia	Artiodactyla	Rangifer tarandus tarandus	not_eq
Ranunculus bulbosus		Plant	Streptophyta	Magnoliopsida	Ranunculales	Ranunculus bulbosus	eq
Raphanus raphanistrum		Plant	Streptophyta	Magnoliopsida	Brassicales	Raphanus raphanistrum	eq
Raphanus raphanistrum X R. sativus		Plant	Streptophyta	Magnoliopsida	Brassicales	Raphanus raphanistrum X Raphanus sativus	not_eq
Rattus rattus		Mammal	Chordata	Mammalia	Rodentia	Rattus rattus	eq
Rattus tanezumi mindanensis		Mammal	Chordata	Mammalia	Rodentia	Rattus tanezumi	not_eq
Regulus calendula		Bird	Chordata	Aves	Passeriformes	Regulus calendula	eq
Regulus ignicapillus		Bird	Chordata	Aves	Passeriformes	Regulus ignicapilla	not_eq
Regulus regulus		Bird	Chordata	Aves	Passeriformes	Regulus regulus	eq
Rhododendron ponticum		Plant	Streptophyta	Magnoliopsida	Ericales	Rhododendron ponticum	eq
Riparia riparia		Bird	Chordata	Aves	Passeriformes	Riparia riparia	eq
Rorippa austriaca		Plant	Streptophyta	Magnoliopsida	Brassicales	Rorippa austriaca	eq
Rumex acetosa		Plant	Streptophyta	Magnoliopsida	Caryophyllales	Rumex acetosa	eq
Rumex acetosella		Plant	Streptophyta	Magnoliopsida	Caryophyllales	Rumex acetosella	eq
Rumex crispus		Plant	Streptophyta	Magnoliopsida	Caryophyllales	Rumex crispus	eq
Salmo salar		Fish	Chordata	Actinopteri	Salmoniformes	Salmo salar	eq
Salmo trutta		Fish	Chordata	Actinopteri	Salmoniformes	Salmo trutta	eq
Salvelinus alpinus		Fish	Chordata	Actinopteri	Salmoniformes	Salvelinus alpinus	eq
Sander lucioperca		Fish	Chordata	Actinopteri	Perciformes	Sander lucioperca	eq
Sanguisorba officinalis		Plant	Streptophyta	Magnoliopsida	Rosales	Sanguisorba officinalis	eq
Sapium sebiferum		Plant	Streptophyta	Magnoliopsida	Malpighiales	Triadica sebifera	not_eq
Sardinops ocellatus		Fish	Chordata	Actinopteri	Clupeiformes	Sardinops ocellatus	eq
Saussurea laniceps		Plant	Streptophyta	Magnoliopsida	Asterales	Saussurea laniceps	eq
Saussurea medusa		Plant	Streptophyta	Magnoliopsida	Asterales	Saussurea medusa	eq
Saussurea nigrescens		Plant	Streptophyta	Magnoliopsida	Asterales	Saussurea nigrescens	eq
Saxicola rubetra		Bird	Chordata	Aves	Passeriformes	Saxicola rubetra	eq
Sayornis phoebe		Bird	Chordata	Aves	Passeriformes	Sayornis phoebe	eq
Scabiosa columbaria		Plant	Streptophyta	Magnoliopsida	Dipsacales	Scabiosa columbaria	eq
Scathophaga stercoraria		Arthropod	Arthropoda	Insecta	Diptera	Scathophaga stercoraria	eq
Schizachyrium scoparium		Plant	Streptophyta	Magnoliopsida	Poales	Schizachyrium scoparium	eq
Sciurus carolinensis pennsylvanicus		Mammal	Chordata	Mammalia	Rodentia	Neosciurus carolinensis	not_eq
Secale cereale		Plant	Streptophyta	Magnoliopsida	Poales	Secale cereale	eq
Seiurus aurocapilla		Bird	Chordata	Aves	Passeriformes	Seiurus aurocapilla	eq
Senecio inaequidens		Plant	Streptophyta	Magnoliopsida	Asterales	Senecio inaequidens	eq
Senecio jacobaea		Plant	Streptophyta	Magnoliopsida	Asterales	Jacobaea vulgaris	not_eq
Senecio pterophorus		Plant	Streptophyta	Magnoliopsida	Asterales	Senecio pterophorus	eq
Senecio squalidus		Plant	Streptophyta	Magnoliopsida	Asterales	Senecio squalidus	eq
Senecio sylvaticus		Plant	Streptophyta	Magnoliopsida	Asterales	Senecio sylvaticus	eq
Senecio vulgaris		Plant	Streptophyta	Magnoliopsida	Asterales	Senecio vulgaris	eq
Serinus citrinella		Bird	Chordata	Aves	Passeriformes	Serinus citrinella	eq
Serinus serinus		Bird	Chordata	Aves	Passeriformes	Serinus serinus	eq
Setophaga americana		Bird	Chordata	Aves	Passeriformes	Setophaga americana	eq
Setophaga caerulescens		Bird	Chordata	Aves	Passeriformes	Setophaga caerulescens	eq
Setophaga castanea		Bird	Chordata	Aves	Passeriformes	Setophaga castanea	eq
Setophaga citrina		Bird	Chordata	Aves	Passeriformes	Setophaga citrina	eq
Setophaga coronata		Bird	Chordata	Aves	Passeriformes	Setophaga coronata	eq
Setophaga fusca		Bird	Chordata	Aves	Passeriformes	Setophaga fusca	eq
Setophaga petechia		Bird	Chordata	Aves	Passeriformes	Setophaga petechia	eq
Setophaga ruticilla		Bird	Chordata	Aves	Passeriformes	Setophaga ruticilla	eq
Setophaga striata		Bird	Chordata	Aves	Passeriformes	Setophaga striata	eq
Setophaga tigrina		Bird	Chordata	Aves	Passeriformes	Setophaga tigrina	eq
Setophaga virens		Bird	Chordata	Aves	Passeriformes	Setophaga virens	eq
Sialia sialis		Bird	Chordata	Aves	Passeriformes	Sialia sialis	eq
Silene latifolia		Plant	Streptophyta	Magnoliopsida	Caryophyllales	Silene latifolia	eq
Sitta carolinensis		Bird	Chordata	Aves	Passeriformes	Sitta carolinensis	eq
Sitta europaea		Bird	Chordata	Aves	Passeriformes	Sitta europaea	eq
Solanum dulcamara		Plant	Streptophyta	Magnoliopsida	Solanales	Solanum dulcamara	eq
Solidago altissima		Plant	Streptophyta	Magnoliopsida	Asterales	Solidago canadensis var. scabra	not_eq
Solidago canadensis		Plant	Streptophyta	Magnoliopsida	Asterales	Solidago canadensis var. canadensis	not_eq
Solidago gigantea		Plant	Streptophyta	Magnoliopsida	Asterales	Solidago gigantea	eq
Spartina alterniflora		Plant	Streptophyta	Magnoliopsida	Poales	Sporobolus alterniflorus	not_eq
Spilogale gracilis		Mammal	Chordata	Mammalia	Carnivora	Spilogale gracilis	eq
Spinus pinus		Bird	Chordata	Aves	Passeriformes	Spinus pinus	eq
Spinus tristis		Bird	Chordata	Aves	Passeriformes	Spinus tristis	eq
Spizella passerina		Bird	Chordata	Aves	Passeriformes	Spizella passerina	eq
Spizella pusilla		Bird	Chordata	Aves	Passeriformes	Spizella pusilla	eq
Sporobolus airoides		Plant	Streptophyta	Magnoliopsida	Poales	Sporobolus airoides	eq
Stelgidopteryx serripennis		Bird	Chordata	Aves	Passeriformes	Stelgidopteryx serripennis	eq
Stellaria graminea		Plant	Streptophyta	Magnoliopsida	Caryophyllales	Stellaria graminea	eq
Sterna paradisaea		Bird	Chordata	Aves	Charadriiformes	Sterna paradisaea	eq
Stipa occidentalis		Plant	Streptophyta	Magnoliopsida	Poales	Stipa occidentalis	eq
Sturnia philippensis		Bird	Chordata	Aves	Passeriformes	Sturnus philippensis	not_eq
Sturnus vulgaris		Bird	Chordata	Aves	Passeriformes	Sturnus vulgaris	eq
Sylvia atricapilla		Bird	Chordata	Aves	Passeriformes	Sylvia atricapilla	eq
Sylvia borin		Bird	Chordata	Aves	Passeriformes	Sylvia borin	eq
Sylvia communis		Bird	Chordata	Aves	Passeriformes	Sylvia communis	eq
Tachycineta bicolor		Bird	Chordata	Aves	Passeriformes	Tachycineta bicolor	eq
Tachyoryctes splendens naivashae		Mammal	Chordata	Mammalia	Rodentia	Tachyoryctes splendens	not_eq
Tamiasciurus hudsonicus		Mammal	Chordata	Mammalia	Rodentia	Tamiasciurus hudsonicus	eq
Tamias striatus griseus		Mammal	Chordata	Mammalia	Rodentia	Tamias striatus	not_eq
Telespyza cantans		Bird	Chordata	Aves	Passeriformes	Telespiza cantans	not_eq
Thomomys umbrinus umbrinus		Mammal	Chordata	Mammalia	Rodentia	Thomomys umbrinus	not_eq
Thryothorus ludovicianus		Bird	Chordata	Aves	Passeriformes	Thryothorus ludovicianus	eq
Thymallus thymallus		Fish	Chordata	Actinopteri	Salmoniformes	Thymallus thymallus	eq
Toxostoma rufum		Bird	Chordata	Aves	Passeriformes	Toxostoma rufum	eq
Triadica sebifera		Plant	Streptophyta	Magnoliopsida	Malpighiales	Triadica sebifera	eq
Trifolium pratense		Plant	Streptophyta	Magnoliopsida	Fabales	Trifolium pratense	eq
Trisopterus esmarkii		Fish	Chordata	Actinopteri	Gadiformes	Trisopterus esmarkii	eq
Tristerix corymbosus		Plant	Streptophyta	Magnoliopsida	Santalales	Tristerix corymbosus	eq
Troglodytes aedon		Bird	Chordata	Aves	Passeriformes	Troglodytes aedon	eq
Troglodytes troglodytes		Bird	Chordata	Aves	Passeriformes	Troglodytes troglodytes	eq
Turdus iliacus		Bird	Chordata	Aves	Passeriformes	Turdus iliacus	eq
Turdus merula		Bird	Chordata	Aves	Passeriformes	Turdus merula	eq
Turdus migratorius		Bird	Chordata	Aves	Passeriformes	Turdus migratorius	eq
Turdus philomelos		Bird	Chordata	Aves	Passeriformes	Turdus philomelos	eq
Turdus torquatus alpestris		Bird	Chordata	Aves	Passeriformes	Turdus torquatus	not_eq
Turdus torquatus torquatus		Bird	Chordata	Aves	Passeriformes	Turdus torquatus torquatus	eq
Turdus viscivorus		Bird	Chordata	Aves	Passeriformes	Turdus viscivorus	eq
Tussilago farfara		Plant	Streptophyta	Magnoliopsida	Asterales	Tussilago farfara	eq
Ulex europaeus		Plant	Streptophyta	Magnoliopsida	Fabales	Ulex europaeus	eq
Urocyon cinereoargenteus		Mammal	Chordata	Mammalia	Carnivora	Urocyon cinereoargenteus	eq
Urocyon littoralis		Mammal	Chordata	Mammalia	Carnivora	Urocyon littoralis	eq
Ursus arctos		Mammal	Chordata	Mammalia	Carnivora	Ursus arctos	eq
Vermivora chrysoptera		Bird	Chordata	Aves	Passeriformes	Vermivora chrysoptera	eq
Vermivora cyanoptera		Bird	Chordata	Aves	Passeriformes	Vermivora cyanoptera	eq
Veronica hederifolia		Plant	Streptophyta	Magnoliopsida	Lamiales	Veronica hederifolia	eq
Vestiaria coccinea		Bird	Chordata	Aves	Passeriformes	Vestiaria coccinea	eq
Vireo griseus		Bird	Chordata	Aves	Passeriformes	Vireo griseus	eq
Vireo olivaceus		Bird	Chordata	Aves	Passeriformes	Vireo olivaceus	eq
Vireo philadelphicus		Bird	Chordata	Aves	Passeriformes	Vireo philadelphicus	eq
Vireo solitarius		Bird	Chordata	Aves	Passeriformes	Vireo solitarius	eq
Viverra tangalunga		Mammal	Chordata	Mammalia	Carnivora	Viverra tangalunga	eq
Vulpes vulpes		Mammal	Chordata	Mammalia	Carnivora	Vulpes vulpes	eq
Wyeomyia smithii		Arthropod	Arthropoda	Insecta	Diptera	Wyeomyia smithii	eq
Zea mays		Plant	Streptophyta	Magnoliopsida	Poales	Zea mays	eq
Zenaida macroura		Bird	Chordata	Aves	Columbiformes	Zenaida macroura	eq
Zonotrichia albicollis		Bird	Chordata	Aves	Passeriformes	Zonotrichia albicollis	eq
Zonotrichia leucophrys		Bird	Chordata	Aves	Passeriformes	Zonotrichia leucophrys	eq
Zosterops lateralis		Bird	Chordata	Aves	Passeriformes	Zosterops lateralis	eq
Baeolophus bicolor		Bird	Chordata	Aves	Passeriformes	Baeolophus bicolor	eq
Colaptes auratus auratus		Bird	Chordata	Aves	Piciformes	Colaptes auratus	not_eq
Contopus cooperi		Bird	Chordata	Aves	Passeriformes	Contopus cooperi	eq
Helmitheros vermivorum		Bird	Chordata	Aves	Passeriformes	Helmitheros vermivorum	eq
Icterus spurius		Bird	Chordata	Aves	Passeriformes	Icterus spurius	eq
Junco hyemalis hyemalis	Slate-colored Junco	Bird	Chordata	Aves	Passeriformes	Junco hyemalis	not_eq
Setophaga cerulea		Bird	Chordata	Aves	Passeriformes	Setophaga cerulea	eq
Setophaga discolor		Bird	Chordata	Aves	Passeriformes	Setophaga discolor	eq
Setophaga dominica		Bird	Chordata	Aves	Passeriformes	Setophaga dominica	eq
Tyrannus tyrannus		Bird	Chordata	Aves	Passeriformes	Tyrannus tyrannus	eq
Vireo flavifrons		Bird	Chordata	Aves	Passeriformes	Vireo flavifrons	eq
Vireo gilvus		Bird	Chordata	Aves	Passeriformes	Vireo gilvus	eq
